# Supplementary material for: iAK692: A genome-scale metabolic model of Spirulina platensis C1
Source: BMC Syst Biol. 2012 Jun 15;6:71. doi: 10.1186/1752-0509-6-71 (PMC3430566; doi:10.1186/1752-0509-6-71)
Supplement: Additional file 1 — iAK692 model. Excel file containing a list of the biochemical reactions in the final version of the metabolic network reconstruction, iAK692. [file 1752-0509-6-71-S1.xls]

## Sheet: metabolic network of iAK692
Reaction-id	Reaction	Gene association id	Gene name	EC number	Subsystem	Compartment
SP0001	alpha-D-glucose + ATP => alpha-D-glucose-6-phosphate + ADP + H+	SPLC1_S271400	glucokinase	2.7.1.2	Glycolysis	cytosol
SP0002	beta-D-glucose + ATP => beta-D-glucose-6-phosphate + ADP + 2 H+	SPLC1_S271400	glucokinase	2.7.1.2	Glycolysis	cytosol
SP0003	D-fructose-1,6-bisphosphate + H2O => fructose-6-phosphate + phosphate	SPLC1_S171210 or SPLC1_S081020	fructose-16-bisphosphatase class II	3.1.3.11	Glycolysis	cytosol
SP0004	ATP + fructose-6-phosphate => ADP + D-fructose-1,6-bisphosphate + H+	SPLC1_S541540 or SPLC1_S040060	6-phosphofructokinase	2.7.1.11	Glycolysis	cytosol
SP0005	CTP + fructose-6-phosphate => CDP + D-fructose-1,6-bisphosphate + H+	SPLC1_S541540 or SPLC1_S040060	6-phosphofructokinase	2.7.1.11	Glycolysis	cytosol
SP0006	UTP + fructose-6-phosphate => UDP + D-fructose-1,6-bisphosphate + H+	SPLC1_S541540 or SPLC1_S040060	6-phosphofructokinase	2.7.1.11	Glycolysis	cytosol
SP0007	ITP + fructose-6-phosphate => IDP + D-fructose-1,6-bisphosphate + H+	SPLC1_S541540 or SPLC1_S040060	6-phosphofructokinase	2.7.1.11	Glycolysis	cytosol
SP0008	D-fructose-1,6-bisphosphate <=> dihydroxy-acetone-phosphate + D-glyceraldehyde-3-phosphate	SPLC1_S300220	fructose-bisphosphate aldolase class II Calvin cycle subtype	4.1.2.13	Glycolysis	cytosol
SP0009	D-glyceraldehyde-3-phosphate <=> dihydroxy-acetone-phosphate	SPLC1_S500480	triosephosphate isomerase	5.3.1.1	Glycolysis	cytosol
SP0010	D-glyceraldehyde-3-phosphate + phosphate + NAD+ <=> 1,3-diphosphateglycerate + NADH + H+	SPLC1_S532100 or SPLC1_S040050	glyceraldehyde-3-phosphate dehydrogenase type I	1.2.1.12	Glycolysis	cytosol
SP0011	3-phosphoglycerate + ATP <=> 1,3-diphosphateglycerate + ADP	SPLC1_S600190	phosphoglycerate kinase	2.7.2.3	Glycolysis	cytosol
SP0012	3-phosphoglycerate <=> 2-phosphoglycerate	SPLC1_S532500 or SPLC1_S532490 or SPLC1_S531410	phosphoglycerate mutase, phosphoglycerate mutase 23-bisphosphoglycerate-independent	5.4.2.1	Glycolysis	cytosol
SP0013	2-phosphoglycerate <=> phosphoenolpyruvate + H2O	SPLC1_S051390	phosphopyruvate hydratase	4.2.1.11	Glycolysis	cytosol
SP0014	ADP + phosphoenolpyruvate + H+ => ATP + pyruvate	SPLC1_S540980 or SPLC1_S090300	pyruvate kinase	2.7.1.40	Glycolysis	cytosol
SP0015	H2O + pyruvate + ATP => phosphate + phosphoenolpyruvate + AMP + 2 H+	SPLC1_S380230 or SPLC1_S520530 or SPLC1_S100810	phosphoenolpyruvate synthase, putative phosphoenolpyruvate synthase	2.7.9.2	Pyruvate Metabolism	cytosol
SP0016	alpha-D-glucose-6-phosphate <=> fructose-6-phosphate	SPLC1_S100740	glucose-6-phosphate isomerase	5.3.1.9	Glycolysis	cytosol
SP0017	beta-D-glucose-6-phosphate <=> fructose-6-phosphate	SPLC1_S100740	glucose-6-phosphate isomerase	5.3.1.9	Gluconeogenesis (exclude glycolysis rxn)	cytosol
SP0018	alpha-D-glucose-6-phosphate <=> beta-D-glucose-6-phosphate	SPLC1_S100740	glucose-6-phosphate isomerase	5.3.1.9	Gluconeogenesis (exclude glycolysis rxn)	cytosol
SP0019	1,4-alpha-D-glucan + H2O => Maltohexaose	SPLC1_S100220	alpha-amylase	3.2.1.1	Gluconeogenesis (exclude glycolysis rxn)	cytosol
SP0020	glycogen + phosphate => alpha-D-glucose-1-phosphate + limit-dextrin	SPLC1_S533470 or SPLC1_S590350 or SPLC1_S170710 or SPLC1_S202380 or SPLC1_S170720	14-alpha-glucan branching enzyme, glycogen/starch/alpha-glucan phosphorylase, malto-oligosyltrehalose trehalohydrolase, malto-oligosyltrehalose synthase	2.4.1.1	Gluconeogenesis (exclude glycolysis rxn)	cytosol
SP0021	branching-glycogen + phosphate => alpha-D-glucose-1-phosphate	SPLC1_S533470 or SPLC1_S590350	glycogen/starch/alpha-glucan phosphorylase	2.4.1.1	Gluconeogenesis (exclude glycolysis rxn)	cytosol
SP0022	alpha-D-glucose-1-phosphate + ATP + H+ => ADP-D-glucose + diphosphate	SPLC1_S052060	glucose-1-phosphate adenylyltransferase	2.7.7.27	Gluconeogenesis (exclude glycolysis rxn)	cytosol
SP0023	glycogen => branching-glycogen	SPLC1_S170710 or SPLC1_S202380	14-alpha-glucan branching enzyme, malto-oligosyltrehalose trehalohydrolase	2.4.1.18	Gluconeogenesis (exclude glycolysis rxn)	cytosol
SP0024	ADP-D-glucose => ADP + glycogen + H+	SPLC1_S310420 or SPLC1_S510950 or SPLC1_S201820 or SPLC1_S200440	glycogen synthase, glycogen/starch synthase ADP-glucose type, glycosyl transferase family 9	2.4.1.21	Gluconeogenesis (exclude glycolysis rxn)	cytosol
SP0025	branching-glycogen => glycogen	SPLC1_S170310 or SPLC1_S171440 or SPLC1_S540310	glycogen debranching enzyme GlgX	3.2.1.-	Gluconeogenesis	cytosol
SP0026	UDP-D-glucose => 1,4-beta-D-glucan + UDP	SPLC1_S082190	Cellulose synthase (UDP-forming)	2.4.1.12	Gluconeogenesis (exclude glycolysis rxn)	cytosol
SP0027	D-ribose-1-phosphate <=> D-ribose-5-phosphate	SPLC1_S541610 or SPLC1_S590520	phosphoglucomutase/phosphomannomutase alpha/beta/alpha domain I, phosphoglucomutase alpha-D-glucose phosphate-specific	5.4.2.7	Pentose phosphate pathway	cytosol
SP0028	alpha-D-glucose-6-phosphate + NADP+ <=> D-glucono-delta-lactone-6-phosphate + NADPH + H+	SPLC1_S171190 or SPLC1_S171200	glucose-6-phosphate 1-dehydrogenase, OpcA protein	1.1.1.49	Pentose phosphate pathway	cytosol
SP0029	D-glucono-delta-lactone-6-phosphate + H2O => 6-phospho-D-gluconate + H+	SPLC1_S260440	putative 6-phosphogluconolactonase	3.1.1.31	Pentose phosphate pathway	cytosol
SP0030	6-phospho-D-gluconate + NADP+ => D-ribulose-5-phosphate + CO2 + NADPH	SPLC1_S590360	6-phosphogluconate dehydrogenase decarboxylating	1.1.1.44	Pentose phosphate pathway	cytosol
SP0031	D-ribulose-5-phosphate <=> D-xylulose-5-phosphate	SPLC1_S511270	ribulose-phosphate 3-epimerase	5.1.3.1	Pentose phosphate pathway	cytosol
SP0032	D-ribose-5-phosphate <=> D-ribulose-5-phosphate	SPLC1_S081580	ribose 5-phosphate isomerase	5.3.1.6	Pentose phosphate pathway	cytosol
SP0033	D-ribose-5-phosphate + D-xylulose-5-phosphate <=> D-sedoheptulose-7-phosphate + D-glyceraldehyde-3-phosphate	SPLC1_S430310 or SPLC1_S060670 or SPLC1_S101190	transketolase central region, D-xylulose 5-phosphate/D-fructose 6-phosphate phosphoketolase	2.2.1.1	Pentose phosphate pathway	cytosol
SP0034	fructose-6-phosphate + D-glyceraldehyde-3-phosphate <=> D-erythrose-4-phosphate + D-xylulose-5-phosphate	SPLC1_S430310 or SPLC1_S060670 or SPLC1_S101190	transketolase central region, D-xylulose 5-phosphate/D-fructose 6-phosphate phosphoketolase	2.2.1.1	Pentose phosphate pathway	cytosol
SP0035	phosphate + fructose-6-phosphate => H2O + D-erythrose-4-phosphate + acetylphosphate	SPLC1_S271390	phosphoketolase	4.1.2.22	Pentose phosphate pathway/ carbon fixation	cytosol
SP0036	D-glyceraldehyde-3-phosphate + D-sedoheptulose-7-phosphate <=> fructose-6-phosphate + D-erythrose-4-phosphate	SPLC1_S040080 or SPLC1_S060690	transaldolase	2.2.1.2	Pentose phosphate pathway	cytosol
SP0037	deoxyribose-5-phosphate => acetaldehyde + D-glyceraldehyde-3-phosphate	SPLC1_S200570	deoxyribose-phosphate aldolase	4.1.2.4	Pentose phosphate pathway	cytosol
SP0038	2-Dehydro-3-deoxy-D-gluconate-6-phosphate => D-glyceraldehyde-3-phosphate + pyruvate	SPLC1_S550960	2-dehydro-3-deoxyphosphogluconate aldolase/4-hydroxy-2-oxoglutaratealdolase	4.1.2.14	Pentose phosphate pathway	cytosol
SP0039	6-phospho-D-gluconate => 2-Dehydro-3-deoxy-D-gluconate-6-phosphate + H2O	UNKNOWN	phosphogluconate dehydratase	4.2.1.12	Pentose phosphate pathway	cytosol
SP0040	phosphate + D-xylulose-5-phosphate => H2O + D-glyceraldehyde-3-phosphate + acetylphosphate	SPLC1_S271390	phosphoketolase	4.1.2.9	Pentose phosphate pathway/ carbon fixation	cytosol
SP0041	oxaloacetate + acetyl-CoA + H2O => citrate + coenzyme-A + H+	SPLC1_S081920	2-methylcitrate synthase/citrate synthase II	2.3.3.1	Tricarboxylic Acid Cycle (TCA cycle) / Citric Acid Cycle	cytosol
SP0042	oxaloacetate + NADH + H+ => malate + NAD+	SPLC1_S532590	malate dehydrogenase NAD-dependent	1.1.1.37	Tricarboxylic Acid Cycle (TCA cycle) / Citric Acid Cycle	cytosol
SP0043	citrate <=> cis-aconitate + H2O	SPLC1_S520200	aconitate hydratase 2	4.2.1.3	Tricarboxylic Acid Cycle (TCA cycle) / Citric Acid Cycle	cytosol
SP0044	cis-aconitate + H2O <=> isocitrate	SPLC1_S520200	aconitate hydratase 2	4.2.1.3	Tricarboxylic Acid Cycle (TCA cycle) / Citric Acid Cycle	cytosol
SP0045	isocitrate + NADP+ => NADPH + alpha-ketoglutarate + CO2 + H+	SPLC1_S040940	isocitrate dehydrogenase NADP-dependent	1.1.1.42	Tricarboxylic Acid Cycle (TCA cycle) / Citric Acid Cycle	cytosol
SP0046	malate <=> fumarate + H2O	SPLC1_S532400	fumarate hydratase class II	4.2.1.2	Tricarboxylic Acid Cycle (TCA cycle) / Citric Acid Cycle	cytosol
SP0047	fumarate + FADH2 => FAD + succinate	SPLC1_S500900	succinate dehydrogenase and fumarate reductase iron-sulfur protein	1.3.99.1	Tricarboxylic Acid Cycle (TCA cycle) / Citric Acid Cycle	cytosol
SP0048	succinate + coenzyme-A + ATP <=> succinyl-CoA + ADP + phosphate	SPLC1_S061030 and SPLC1_S061040	CoA-binding domain protein, succinate--CoA ligase (ADP-forming)	6.2.1.5	Tricarboxylic Acid Cycle (TCA cycle) / Citric Acid Cycle	cytosol
SP0049	NAD+ + coenzyme-A + acetaldehyde <=> NADH + acetyl-CoA + H+	SPLC1_S230880	iron-containing alcohol dehydrogenase	1.2.1.10	Pyruvate Metabolism	cytosol
SP0050	H+ + oxaloacetate => CO2 + pyruvate	SPLC1_S550960	2-dehydro-3-deoxyphosphogluconate aldolase/4-hydroxy-2-oxoglutaratealdolase	4.1.1.3	Pyruvate Metabolism	cytosol
SP0051	S-adenosyl-L-methionine + reduced-flavodoxin + formate-C-acetyltransferase-glycine <=> 5'-deoxyadenosine + L-methionine + flavodoxin-semiquinone + formate-C-acetyltransferase-glycin-2-yl-radical	SPLC1_S201250	pyruvate formate-lyase activating enzyme	1.97.1.4	Pyruvate Metabolism	cytosol
SP0052	formate + acetyl-CoA <=> pyruvate + coenzyme-A	SPLC1_S201260	formate acetyltransferase	2.3.1.54	Pyruvate Metabolism	cytosol
SP0053	NAD+ + L-lactate <=> NADH + pyruvate + H+	SPLC1_S051380	D-lactate dehydrogenase	1.1.1.28	Pyruvate Metabolism	cytosol
SP0054	coenzyme-A + acetate + ATP => acetyl-CoA + diphosphate + AMP	SPLC1_S270130 or SPLC1_S041660	acetate/CoA ligase	6.2.1.1	Pyruvate Metabolism	cytosol
SP0055	coenzyme-A + NAD+ + pyruvate => acetyl-CoA + CO2 + NADH	SPLC1_S271360 and SPLC1_S520390 and SPLC1_S370780	dihydrolipoamide dehydrogenase, pyruvate dehydrogenase (acetyl-transferring) E1 component alphasubunit, catalytic domain of components of various dehydrogenase complex	2.7.11.2	Pyruvate Metabolism	cytosol
SP0056	ATP + acetate <=> ADP + acetylphosphate + H+	SPLC1_S271370	acetate kinase	2.7.2.1	Pyruvate Metabolism	cytosol
SP0057	phosphate + acetyl-CoA <=> acetylphosphate + coenzyme-A	SPLC1_S100750	phosphate acetyltransferase	2.3.1.8	Pyruvate Metabolism	cytosol
SP0058	acetaldehyde + NADH + H+ <=> ethanol + NAD+	SPLC1_S230870 or SPLC1_S541200 or SPLC1_S230880	S-(hydroxymethyl)glutathione dehydrogenase/class III alcoholdehydrogenase, alcohol dehydrogenase GroES domain protein, iron-containing alcohol dehydrogenase	1.1.1.1	Pyruvate Metabolism	cytosol
SP0059	pyruvate + coenzyme-A + 2 oxidized-ferredoxin => acetyl-CoA + CO2 + 2 reduced-ferredoxin + 2 H+	SPLC1_S300830	pyruvate flavodoxin/ferredoxin oxidoreductase domain protein	1.2.7.1	Pyruvate Metabolism	cytosol
SP0060	phosphoenolpyruvate + H2O + CO2entry => phosphate + oxaloacetate + H+	SPLC1_S102200	phosphoenolpyruvate carboxylase	4.1.1.31	Anaplerotic Reactions	cytosol
SP0061	NAD+ + malate => NADH + CO2 + pyruvate	SPLC1_S171090	malate dehydrogenase (oxaloacetate-decarboxylating)	1.1.1.38	Anaplerotic Reactions	cytosol
SP0062	H2O + diphosphate => 2 phosphate + H+	SPLC1_S543300	inorganic diphosphatase	3.6.1.1	Anaplerotic Reactions	cytosol
SP0063	pyruvate + 2-oxobutanoate + H+ => 2-aceto-2-hydroxy-butyrate + CO2	SPLC1_S240980 and SPLC1_S531590 and SPLC1_S060570	acetolactate synthase large subunit biosynthetic type, acetolactate synthase III small subunit	2.2.1.6	Valine, Leucine, and Isoleucine Metabolism	cytosol
SP0064	2-aceto-2-hydroxy-butyrate + NADPH + H+ <=> 2,3-dihydroxy-3-methylvalerate + NADP+	SPLC1_S207170 or SPLC1_S207160	ketol-acid reductoisomerase	1.1.1.86	Valine, Leucine, and Isoleucine Metabolism	cytosol
SP0065	2,3-dihydroxy-3-methylvalerate => 2-keto-3-methyl-valerate + H2O	SPLC1_S082840	dihydroxy-acid dehydratase	4.2.1.9	Valine, Leucine, and Isoleucine Metabolism	cytosol
SP0066	2 pyruvate + H+ => 2-acetolactate + CO2	SPLC1_S240980 and SPLC1_S531590 and SPLC1_S060570	acetolactate synthase large subunit biosynthetic type, acetolactate synthase III small subunit	2.2.1.6	Valine, Leucine, and Isoleucine Metabolism	cytosol
SP0067	2-acetolactate + NADPH + H+ => 2,3-Dihydroxy-isovalerate + NADP+	SPLC1_S207170 or SPLC1_S207160	ketol-acid reductoisomerase	1.1.1.86	Valine, Leucine, and Isoleucine Metabolism	cytosol
SP0068	2,3-Dihydroxy-isovalerate => 2-oxoisovalerate + H2O	SPLC1_S082840	dihydroxy-acid dehydratase	4.2.1.9	Valine, Leucine, and Isoleucine Metabolism	cytosol
SP0069	2-oxoisovalerate + L-glutamate => L-valine + alpha-ketoglutarate	SPLC1_S041590	branched-chain amino acid aminotransferase	2.6.1.42	Valine, Leucine, and Isoleucine Metabolism	cytosol
SP0070	pyruvate + L-valine => L-alanine	SPLC1_S208050	valine-pyruvate aminotransferase	2.6.1.66	Alanine Aspartate and Asparagine Metabolism	cytosol
SP0071	L-alanine <=> D-alanine	SPLC1_S081950	alanine racemase	5.1.1.1	Alanine Aspartate and Asparagine Metabolism	cytosol
SP0072	L-aspartate + alpha-ketoglutarate <=> L-glutamate + oxaloacetate	SPLC1_S270610 or SPLC1_S550190 or SPLC1_S530150 or SPLC1_S010340 or SPLC1_S080970	aspartate transaminase, aminotransferase class I and II, aspartate aminotransferase	2.6.1.1	Alanine Aspartate and Asparagine Metabolism	cytosol
SP0073	L-glutamine + L-aspartate + ATP + H2O => L-glutamate + L-asparagine + diphosphate + AMP + H+	SPLC1_S130940 or SPLC1_S090270	asparagine synthase (glutamine-hydrolyzing)	6.3.5.4	Alanine Aspartate and Asparagine Metabolism	cytosol
SP0074	L-asparagine + H2O => NH4+ + L-aspartate	SPLC1_S205080	peptidase T2 asparaginase 2	3.5.1.1	Alanine Aspartate and Asparagine Metabolism	cytosol
SP0075	L-aspartate + H+ => beta-alanine + CO2	SPLC1_S543360	aspartate 1-decarboxylase	4.1.1.11	Alanine Aspartate and Asparagine Metabolism	cytosol
SP0076	NAD+ + H2O + L-alanine => NH4+ + NADH + pyruvate	SPLC1_S530420	alanine dehydrogenase	1.4.1.1	Alanine Aspartate and Asparagine Metabolism	cytosol
SP0077	protein-L-cysteine + L-cysteine => L-alanine + protein-S-sulfanylcysteine	SPLC1_S208880 or SPLC1_S030940 or SPLC1_S205650 or SPLC1_S208850 or SPLC1_S533310 or SPLC1_S204600	aminotransferase class V, cysteine desulfurase SufS subfamily	2.8.1.7	Alanine Aspartate and Asparagine Metabolism	cytosol
SP0078	2-keto-3-methyl-valerate + L-glutamate <=> alpha-ketoglutarate + L-isoleucine	SPLC1_S041590	branched-chain amino acid aminotransferase	2.6.1.42	Valine, Leucine, and Isoleucine Metabolism	cytosol
SP0079	4-Methyl-2-oxopentanoate + L-glutamate => L-leucine + alpha-ketoglutarate	SPLC1_S041590	branched-chain amino acid aminotransferase	2.6.1.42	Valine, Leucine, and Isoleucine Metabolism	cytosol
SP0080	3-isopropylmalate + NAD+ => 2-isopropyl-3-oxosuccinate + NADH + H+	SPLC1_S370450	3-isopropylmalate dehydrogenase	1.1.1.85	Valine, Leucine, and Isoleucine Metabolism	cytosol
SP0081	2-isopropyl-3-oxosuccinate + H+ => 4-Methyl-2-oxopentanoate + CO2	SPLC1_S370450	3-isopropylmalate dehydrogenase		Valine, Leucine, and Isoleucine Metabolism	cytosol
SP0082	(2S)-2-isopropylmalate <=> 2-isopropylmaleate + H2O	SPLC1_S130910 and SPLC1_S130920	3-isopropylmalate dehydratase small subunit, 3-isopropylmalate dehydratase large subunit	4.2.1.33	Valine, Leucine, and Isoleucine Metabolism	cytosol
SP0083	2-isopropylmaleate + H2O => 3-isopropylmalate	SPLC1_S130910 and SPLC1_S130920	3-isopropylmalate dehydratase small subunit, 3-isopropylmalate dehydratase large subunit	4.2.1.33	Valine, Leucine, and Isoleucine Metabolism	cytosol
SP0084	2-oxoisovalerate + acetyl-CoA + H2O => (2S)-2-isopropylmalate + coenzyme-A	SPLC1_S170370 or SPLC1_S060560	2-isopropylmalate synthase/homocitrate synthase family protein	2.3.3.13	Valine, Leucine, and Isoleucine Metabolism	cytosol
SP0085	L-threonine <=> 2-oxobutanoate + NH4+	SPLC1_S340090 or SPLC1_S081830	pyridoxal-5'-phosphate-dependent protein beta subunit, threonine dehydratase biosynthetic	4.3.1.19	Valine, Leucine, and Isoleucine Metabolism	cytosol
SP0086	3-Hydroxy-isobutyrate + NAD+ <=> Methylmalonate-semialdehyde + NADH + H+	SPLC1_S130890	6-phosphogluconate dehydrogenase NAD-binding protein	1.1.1.31	Valine, Leucine, and Isoleucine Metabolism	cytosol
SP0087	5-phosphoribosyl-1-pyrophosphate + ATP => diphosphate + phosphoribosyl-ATP	SPLC1_S550630	ATP phosphoribosyltransferase	2.4.2.17	Histidine Metabolism	cytosol
SP0088	phosphoribosyl-ATP + H2O => phosphoribosyl-AMP + diphosphate + H+	SPLC1_S550780 or SPLC1_S550790	phosphoribosyl-ATP diphosphatase	3.6.1.31	Histidine Metabolism	cytosol
SP0089	phosphoribosyl-AMP + H2O => phosphoribosylformiminoAICAR-phosphate	SPLC1_S550780 or SPLC1_S550790	phosphoribosyl-ATP diphosphatase	3.5.4.19	Histidine Metabolism	cytosol
SP0090	phosphoribosylformiminoAICAR-phosphate <=> phosphoribulosylformimino-AICAR-P	SPLC1_S300140	phosphoribosylformimino-5-aminoimidazole carboxamide ribotideisomerase	5.3.1.16	Histidine Metabolism	cytosol
SP0091	phosphoribulosylformimino-AICAR-P + L-glutamine => L-glutamate + D-erythro-imidazole-glycerol-phosphate + 5-Amino-1-(5-Phospho-D-ribosyl)imidazole-4-carboxamide + 2 H+	SPLC1_S420300 or SPLC1_S171110 or SPLC1_S101380 or SPLC1_S205280 or SPLC1_S270060	penicillin-binding protein 2, penicillin-binding protein 1A family, imidazole glycerol phosphate synthase glutamine amidotransferasesubunit, phosphoribosyltransferase	2.4.2.-	Histidine Metabolism	cytosol
SP0092	D-erythro-imidazole-glycerol-phosphate => 3-(Imidazol-4-yl)-2-oxopropyl-phosphate + H2O	SPLC1_S520960 or SPLC1_S020120	HAD family hydrolase, imidazoleglycerol-phosphate dehydratase	4.2.1.19	Histidine Metabolism	cytosol
SP0093	3-(Imidazol-4-yl)-2-oxopropyl-phosphate + L-glutamate => L-histidinol-phosphate + alpha-ketoglutarate	SPLC1_S207840 or SPLC1_S205660	aminotransferase class I and II, putative histidinol-phosphate/aromatic aminotransferase	2.6.1.9	Histidine Metabolism	cytosol
SP0094	L-histidinol-phosphate + H2O => histidinol + phosphate	SPLC1_S520960 or SPLC1_S020120	HAD family hydrolase, imidazoleglycerol-phosphate dehydratase	3.1.3.15	Histidine Metabolism	cytosol
SP0095	histidinol + NAD+ => histidinal + NADH + H+	SPLC1_S082380	histidinol dehydrogenase	1.1.1.23	Histidine Metabolism	cytosol
SP0096	histidinal + H2O + NAD+ => L-histidine + NADH + 2 H+	SPLC1_S082380	histidinol dehydrogenase	1.1.1.23	Histidine Metabolism	cytosol
SP0097	NH4+ + L-glutamate + ATP => L-glutamine + ADP + phosphate + H+	SPLC1_S630120	glutamine synthetase type I	6.3.1.2	Glutamate and Glutamine metabolism	cytosol
SP0098	L-glutamate + H2O + NADP+ <=> NH4+ + alpha-ketoglutarate + NADPH + H+	SPLC1_S080460	Glu/Leu/Phe/Val dehydrogenase	1.4.1.4	Glutamate and Glutamine metabolism	cytosol
SP0099	L-glutamate + H2O + NAD+ <=> NH4+ + alpha-ketoglutarate + NADH + H+	SPLC1_S080460	Glu/Leu/Phe/Val dehydrogenase	1.4.1.4	Glutamate and Glutamine metabolism	cytosol
SP0100	L-glutamine + H2O => L-glutamate + NH4+	SPLC1_S051190	glutaminase	3.5.1.2	Glutamate and Glutamine metabolism	cytosol
SP0101	alpha-ketoglutarate + L-glutamine + 2 reduced-ferredoxin => 2 L-glutamate + 2 oxidized-ferredoxin	SPLC1_S270380	glutamate synthase	1.4.7.1	Glutamate and Glutamine metabolism	cytosol
SP0102	reduced-glutaredoxin + phosphoadenosine-5'-phosphosulfate => oxidized-glutaredoxin + 2 H+ + adenosine-3',5'-bisphosphate + SO3	SPLC1_S590650	phosphoadenosine phosphosulfate reductase	1.8.4.8	Cysteine Metabolism	cytosol
SP0103	Cys-Gly + H2O => L-cysteine + glycine	SPLC1_S530160 or SPLC1_S101590	tetratricopeptide TPR_2 repeat protein, peptidase M1 membrane alanine aminopeptidase	3.4.11.2	Cysteine Metabolism	cytosol
SP0104	L-glutamate + ATP => L-glutamate-5-phosphate + ADP	SPLC1_S231060	glutamate 5-kinase	2.7.2.11	Arginine and Proline Metabolism	cytosol
SP0105	L-glutamate-5-phosphate + NADPH + H+ => L-glutamate-gamma-semialdehyde + phosphate + NADP+	SPLC1_S360660 or SPLC1_S410040	glutamate-5-semialdehyde dehydrogenase, gamma-glutamyl phosphate reductase	1.2.1.41	Arginine and Proline Metabolism	cytosol
SP0106	L-glutamate-gamma-semialdehyde => H2O + pyrroline-5-carboxylate + H+		Spontaneous conversion		Arginine and Proline Metabolism	cytosol
SP0107	pyrroline-5-carboxylate + NADPH + 2 H+ => L-proline + NADP+	SPLC1_S207540	pyrroline-5-carboxylate reductase	1.5.1.2	Arginine and Proline Metabolism	cytosol
SP0108	pyrroline-5-carboxylate + NADH + H+ => L-proline + NAD+	SPLC1_S207540	pyrroline-5-carboxylate reductase	1.5.1.2	Arginine and Proline Metabolism	cytosol
SP0109	pyrroline-5-carboxylate + NAD+ + 2 H2O => L-glutamate + NADH	SPLC1_S530110 and SPLC1_S530100	delta-1-pyrroline-5-carboxylate dehydrogenase	1.5.1.12	Arginine and Proline Metabolism	cytosol
SP0110	L-proline + FAD => pyrroline-5-carboxylate + FADH2 + H+	SPLC1_S530110 and SPLC1_S530100	delta-1-pyrroline-5-carboxylate dehydrogenase	1.5.99.8	Arginine and Proline Metabolism	cytosol
SP0111	L-glutamate + acetyl-CoA => N-acetyl-L-glutamate + coenzyme-A + H+	SPLC1_S202710	bifunctional ornithine acetyltransferase/N-acetylglutamate synthaseprotein	2.3.1.1	Arginine and Proline Metabolism	cytosol
SP0112	N-acetyl-L-glutamate + ATP => N-acetylglutamyl-phosphate + ADP	SPLC1_S510450	acetylglutamate kinase	2.7.2.8	Arginine and Proline Metabolism	cytosol
SP0113	N-acetylglutamyl-phosphate + NADPH + H+ => N-acetyl-L-glutamate-5-semialdehyde + NADP+ + phosphate	SPLC1_S020220	N-acetyl-gamma-glutamyl-phosphate reductase	1.2.1.38	Arginine and Proline Metabolism	cytosol
SP0114	L-glutamate + N-acetyl-L-glutamate-5-semialdehyde => N-acetyl-L-ornithine + alpha-ketoglutarate	SPLC1_S032410	acetylornithine and succinylornithine aminotransferase	2.6.1.11	Arginine and Proline Metabolism	cytosol
SP0115	L-glutamate + N-acetyl-L-ornithine => N-acetyl-L-glutamate + L-ornithine	SPLC1_S202710	bifunctional ornithine acetyltransferase/N-acetylglutamate synthaseprotein	2.3.1.35	Arginine biosynthesis II (acetyl cycle)	cytosol
SP0116	2 ATP + L-glutamine + HCO3- + H2O => L-glutamate + 2 ADP + phosphate + carbamoyl-phosphate + 4 H+	SPLC1_S206640 and SPLC1_S500230	carbamoyl-phosphate synthase small subunit, carbamoyl-phosphate synthase large subunit	6.3.5.5	Arginine and Proline Metabolism	cytosol
SP0117	L-ornithine + carbamoyl-phosphate => citrulline + phosphate + H+	SPLC1_S010070	ornithine carbamoyltransferase	2.1.3.3	Arginine and Proline Metabolism	cytosol
SP0118	L-aspartate + citrulline + ATP => L-arginino-succinate + diphosphate + AMP + H+	SPLC1_S540390	argininosuccinate synthase	6.3.4.5	Arginine and Proline Metabolism	cytosol
SP0119	L-arginino-succinate => L-arginine + fumarate	SPLC1_S531320	argininosuccinate lyase	4.3.2.1	Arginine and Proline Metabolism	cytosol
SP0120	L-arginine + H+ => CO2 + agmatine	SPLC1_S208410	arginine decarboxylase	4.1.1.19	Arginine and Proline Metabolism	cytosol
SP0121	H2O + agmatine => urea + putrescine	SPLC1_S520370	agmatinase	3.5.3.11	Arginine and Proline Metabolism	cytosol
SP0122	putrescine + alpha-ketoglutarate => L-glutamate + 4-aminobutanal	UNKNOWN	diamine transaminase	2.6.1.29	Arginine and Proline Metabolism	cytosol
SP0123	putrescine + S-adenosyl-L-methioninamine => spermidine + 5'-methylthioadenosine + H+	SPLC1_S231040	spermine synthase	2.5.1.16	Arginine and Proline Metabolism	cytosol
SP0124	S-adenosyl-L-methionine + H+ => CO2 + S-adenosyl-L-methioninamine	SPLC1_S501150	S-Adenosylmethionine decarboxylase	4.1.1.50	Arginine and Proline Metabolism	cytosol
SP0125	4-aminobutanal + NAD+ + H2O => 4-aminobutanoate + NADH + 2 H+	SPLC1_S510920	FAD linked oxidase domain protein	1.2.1.19	Arginine and Proline Metabolism	cytosol
SP0126	alpha-ketoglutarate + 4-aminobutanoate => L-glutamate + succinate-semialdehyde	UNKNOWN	4-aminobutyrate transaminase	2.6.1.19	Arginine and Proline Metabolism	cytosol
SP0127	glutathionylspermidine + H2O => spermidine + reduced-glutathione	SPLC1_S202510	glutathionylspermidine synthase	3.5.1.78	Arginine and Proline Metabolism	cytosol
SP0128	spermidine + reduced-glutathione + ATP => glutathionylspermidine + ADP + phosphate + H+	SPLC1_S202510	glutathionylspermidine synthase	6.3.1.8	Arginine and Proline Metabolism	cytosol
SP0129	succinate-semialdehyde + NADP+ + H2O => NADPH + succinate + 2 H+	SPLC1_S360470	Aldehyde Dehydrogenase	1.2.1.16	Arginine and Proline Metabolism	cytosol
SP0130	succinate-semialdehyde + NAD+ + H2O => NADH + succinate + 2 H+	SPLC1_S360470	Aldehyde Dehydrogenase	1.2.1.24	Arginine and Proline Metabolism	cytosol
SP0131	L-serine <=> pyruvate + NH4+	SPLC1_S340090 or SPLC1_S081830	pyridoxal-5'-phosphate-dependent protein beta subunit, threonine dehydratase biosynthetic	4.3.1.17	Glycine and Serine Metabolism	cytosol
SP0132	3-phosphoglycerate + NAD+ => 3-phospho-hydroxypyruvate + NADH + H+	SPLC1_S240360	D-3-phosphoglycerate dehydrogenase	1.1.1.95	Glycine and Serine Metabolism	cytosol
SP0133	3-phospho-hydroxypyruvate + L-glutamate => 3-phospho-serine + alpha-ketoglutarate	UNKNOWN	phosphoserine aminotransferase	2.6.1.52	Cofactor and Prosthetic Group Biosynthesis --B6	cytosol
SP0134	3-phospho-serine + H2O => L-serine + phosphate	SPLC1_S533530	HAD-superfamily hydrolase subfamily IB	3.1.3.3	Glycine and Serine Metabolism	cytosol
SP0135	5,10-methylene-THF + glycine + H2O <=> L-serine + tetrahydrofolate	SPLC1_S360760	glycine hydroxymethyltransferase	2.1.2.1	Glycine and Serine Metabolism	cytosol
SP0136	L-serine + acetyl-CoA <=> O-acetyl-L-serine + coenzyme-A	SPLC1_S533290 or SPLC1_S041260	serine O-acetyltransferase, serine acetyltransferase	2.3.1.30	Cysteine Metabolism	cytosol
SP0137	O-acetyl-L-serine + H2S => L-cysteine + acetate + H+	SPLC1_S560160 or SPLC1_S533280 or SPLC1_S102050	cysteine synthase A, pyridoxal-5'-phosphate-dependent protein beta subunit, putative cysteine synthase A	2.5.1.47	Cysteine Metabolism	cytosol
SP0138	SO4 + ATP => adenosine-5'-phosphosulfate + diphosphate	SPLC1_S590610	Ap4A phosphorylase II	2.7.7.4	Cysteine Metabolism	cytosol
SP0139	adenosine-5'-phosphosulfate + ATP => phosphoadenosine-5'-phosphosulfate + ADP + H+	SPLC1_S171100	adenylyl-sulfate kinase	2.7.1.25	Cysteine Metabolism	cytosol
SP0140	phosphoadenosine-5'-phosphosulfate + reduced-thioredoxin => 2 H+ + adenosine-3',5'-bisphosphate + SO3 + oxidized-thioredoxin	SPLC1_S590650	phosphoadenosine phosphosulfate reductase	1.8.4.8	Cysteine Metabolism	cytosol
SP0141	SO3 + 3 reduced-ferredoxin => H2S + 3 oxidized-ferredoxin + 3 H2O	SPLC1_S204370	sulfite reductase ferredoxin dependent	1.8.7.1	Unassigned	cytosol
SP0142	glycerate + ATP => 3-phosphoglycerate + ADP + H+	SPLC1_S530030	glycerate kinase	2.7.1.31	Glycine and Serine Metabolism	cytosol
SP0143	L-homoserine + ATP => O-phospho-L-homoserine + ADP + H+	SPLC1_S100630	homoserine kinase	2.7.1.39	Threonine Lysine and Homoserine Metabolism	cytosol
SP0144	L-homoserine + NADP+ <=> L-aspartate-semialdehyde + NADPH + H+	SPLC1_S031170	homoserine dehydrogenase	1.1.1.3	Threonine Lysine and Homoserine Metabolism	cytosol
SP0145	O-phospho-L-homoserine + H2O => phosphate + L-threonine	SPLC1_S031460 or SPLC1_S203740	threonine synthase	4.2.3.1	Threonine Lysine and Homoserine Metabolism	cytosol
SP0146	NADP+ + phosphate + L-aspartate-semialdehyde <=> NADPH + L-aspartyl-4-phosphate + H+	SPLC1_S230230	aspartate-semialdehyde dehydrogenase	1.2.1.11	Threonine Lysine and Homoserine Metabolism	cytosol
SP0147	pyruvate + L-aspartate-semialdehyde => 2 H2O + L-2,3-dihydrodipicolinate + H+	SPLC1_S230240	dihydrodipicolinate synthase	4.2.1.52	Threonine Lysine and Homoserine Metabolism	cytosol
SP0148	L-aspartate + ATP <=> L-aspartyl-4-phosphate + ADP	SPLC1_S011430	aspartate kinase	2.7.2.4	Threonine Lysine and Homoserine Metabolism	cytosol
SP0149	L-2,3-dihydrodipicolinate + NADPH + H+ => tetrahydrodipicolinate + NADP+	SPLC1_S081200	dihydrodipicolinate reductase	1.3.1.26	Threonine Lysine and Homoserine Metabolism	cytosol
SP0150	tetrahydrodipicolinate + L-glutamate <=> L,L-diaminopimelate + alpha-ketoglutarate	SPLC1_S051440 and SPLC1_S101340	aminotransferase class V	2.6.1.17	Threonine Lysine and Homoserine Metabolism	cytosol
SP0151	L,L-diaminopimelate <=> meso-diaminopimelate	SPLC1_S041570	diaminopimelate epimerase	5.1.1.7	Threonine Lysine and Homoserine Metabolism	cytosol
SP0152	meso-diaminopimelate + H+ => CO2 + L-lysine	SPLC1_S031410 or SPLC1_S130840	diaminopimelate decarboxylase	4.1.1.20	Threonine Lysine and Homoserine Metabolism	cytosol
SP0153	L-lysine + H+ => CO2 + cadaverine	SPLC1_S201430	Orn/Lys/Arg decarboxylase major region	4.1.1.18	Threonine Lysine and Homoserine Metabolism	cytosol
SP0154	phosphoenolpyruvate + D-erythrose-4-phosphate + H2O => 3-deoxy-D-arabino-heptulosonate-7-phosphate + phosphate	SPLC1_S580120	phospho-2-dehydro-3-deoxyheptonate aldolase	2.5.1.54	Tyrosine, Tryptophan, and Phenylalanine Metabolism	cytosol
SP0155	3-deoxy-D-arabino-heptulosonate-7-phosphate => 3-dehydroquinate + phosphate	( SPLC1_S411650 and SPLC1_S411660 ) or SPLC1_S101300	3-dehydroquinate synthase	4.2.3.4	Tyrosine, Tryptophan, and Phenylalanine Metabolism	cytosol
SP0156	3-dehydroquinate => H2O + 3-dehydro-shikimate	SPLC1_S360810	3-dehydroquinate dehydratase type II	4.2.1.10	Tyrosine, Tryptophan, and Phenylalanine Metabolism	cytosol
SP0157	NADPH + 3-dehydro-shikimate + H+ <=> NADP+ + shikimate	SPLC1_S101440	putative shikimate 5-dehydrogenase	1.1.1.25	Tyrosine, Tryptophan, and Phenylalanine Metabolism	cytosol
SP0158	shikimate + ATP => ADP + shikimate-5-phosphate + H+	SPLC1_S410910	shikimate kinase	2.7.1.71	Tyrosine, Tryptophan, and Phenylalanine Metabolism	cytosol
SP0159	shikimate-5-phosphate + phosphoenolpyruvate <=> phosphate + 5-enolpyruvyl-shikimate-3-phosphate	SPLC1_S270990	3-phosphoshikimate 1-carboxyvinyltransferase	2.5.1.19	Tyrosine, Tryptophan, and Phenylalanine Metabolism	cytosol
SP0160	5-enolpyruvyl-shikimate-3-phosphate => phosphate + chorismate	SPLC1_S410790	chorismate synthase	4.2.3.5	Tyrosine, Tryptophan, and Phenylalanine Metabolism	cytosol
SP0161	chorismate => prephenate	SPLC1_S170680	chorismate mutase	5.4.99.5	Tyrosine, Tryptophan, and Phenylalanine Metabolism	cytosol
SP0162	chorismate + L-glutamine => L-glutamate + anthranilate + pyruvate + H+	SPLC1_S550220 or SPLC1_S041140	anthranilate synthase component II	4.1.3.27	Tyrosine, Tryptophan, and Phenylalanine Metabolism	cytosol
SP0163	chorismate + NH4+ => anthranilate + pyruvate + H2O	SPLC1_S550220 or SPLC1_S041140	anthranilate synthase component II	4.1.3.27	Tyrosine, Tryptophan, and Phenylalanine Metabolism	cytosol
SP0164	prephenate + NAD+ => p-hydroxyphenylpyruvate + CO2 + NADH	SPLC1_S542660	Prephenate dehydrogenase	1.3.1.12	Tyrosine, Tryptophan, and Phenylalanine Metabolism	cytosol
SP0165	prephenate => phenylpyruvate + H2O + CO2	SPLC1_S270520	prephenate dehydratase	4.2.1.51	Tyrosine, Tryptophan, and Phenylalanine Metabolism	cytosol
SP0166	phenylpyruvate + L-glutamate <=> L-phenylalanine + alpha-ketoglutarate	SPLC1_S207840	putative histidinol-phosphate/aromatic aminotransferase	2.6.1.57	Tyrosine, Tryptophan, and Phenylalanine Metabolism	cytosol
SP0167	p-hydroxyphenylpyruvate + L-glutamate <=> L-tyrosine + alpha-ketoglutarate	SPLC1_S207840	putative histidinol-phosphate/aromatic aminotransferase	2.6.1.57	Tyrosine, Tryptophan, and Phenylalanine Metabolism	cytosol
SP0168	indole-3-glycerol-phosphate + L-serine => D-glyceraldehyde-3-phosphate + H2O + L-tryptophan	SPLC1_S560040 and SPLC1_S510460	tryptophan synthase beta subunit, tryptophan synthase alpha subunit	4.2.1.20	Tyrosine, Tryptophan, and Phenylalanine Metabolism	cytosol
SP0169	N-(5'-phosphoribosyl)-anthranilate => 1-(o-carboxyphenylamino)-1'-deoxyribulose-5'-phosphate	SPLC1_S082030	phosphoribosylanthranilate isomerase	5.3.1.24	Tyrosine, Tryptophan, and Phenylalanine Metabolism	cytosol
SP0170	1-(o-carboxyphenylamino)-1'-deoxyribulose-5'-phosphate => indole-3-glycerol-phosphate + CO2 + H2O	SPLC1_S051450	indole-3-glycerol-phosphate synthase	4.1.1.48	Tyrosine, Tryptophan, and Phenylalanine Metabolism	cytosol
SP0171	anthranilate + 5-phosphoribosyl-1-pyrophosphate => N-(5'-phosphoribosyl)-anthranilate + diphosphate	SPLC1_S203800	anthranilate phosphoribosyltransferase	2.4.2.18	Tyrosine, Tryptophan, and Phenylalanine Metabolism	cytosol
SP0172	L-homoserine + succinyl-CoA => O-succinyl-L-homoserine + coenzyme-A	UNKNOWN	homoserine O-succinyltransferase	2.3.1.46	Methionine Metabolism	cytosol
SP0173	L-cysteine + O-succinyl-L-homoserine => succinate + cystathionine + H+	UNKNOWN	cystathionine gamma-synthase	2.5.1.48	Methionine Metabolism	cytosol
SP0174	cystathionine + H2O <=> NH4+ + pyruvate + L-homocysteine	SPLC1_S410060	aluminum resistance family protein	4.4.1.8	Methionine Metabolism	cytosol
SP0175	L-homocysteine + 5-methyl-THF => L-methionine + tetrahydrofolate + H+	SPLC1_S231030	5-methyltetrahydrofolate--homocysteine methyltransferase	2.1.1.13	Methionine Metabolism	cytosol
SP0176	ATP + L-methionine + H2O => phosphate + diphosphate + S-adenosyl-L-methionine	SPLC1_S130030	methionine adenosyltransferase	2.5.1.6	Methionine Metabolism	cytosol
SP0177	(R)-pantothenate + ATP => D-4'-phosphopantothenate + ADP + H+	SPLC1_S511050	putative transcriptional acitvator Baf family	2.7.1.33	Cofactor and Prosthetic Group Biosynthesis	cytosol
SP0178	D-4'-phosphopantothenate + L-cysteine + CTP => R-4'-phosphopantothenoyl-L-cysteine + diphosphate + CMP + H+	SPLC1_S041310	phosphopantothenoylcysteine decarboxylase/phosphopantothenate/cysteine ligase	6.3.2.5	Cofactor and Prosthetic Group Biosynthesis	cytosol
SP0179	R-4'-phosphopantothenoyl-L-cysteine => pantetheine-4'-phosphate + CO2	SPLC1_S041310	phosphopantothenoylcysteine decarboxylase/phosphopantothenate/cysteine ligase	4.1.1.36	Cofactor and Prosthetic Group Biosynthesis	cytosol
SP0180	pantetheine-4'-phosphate + ATP + H+ => dephospho-CoA + diphosphate	SPLC1_S600340	pantetheine-phosphate adenylyltransferase	2.7.7.3	Cofactor and Prosthetic Group Biosynthesis	cytosol
SP0181	dephospho-CoA + ATP => coenzyme-A + ADP + H+	SPLC1_S101070	dephospho-CoA kinase	2.7.1.24	Cofactor and Prosthetic Group Biosynthesis	cytosol
SP0182	uroporphyrinogen-III + S-adenosyl-L-methionine => S-adenosyl-L-homocysteine + precorrin-1 + H+	SPLC1_S011380 or SPLC1_S270280	uroporphyrin-III C-methyltransferase, uroporphyrinogen III methylase	2.1.1.107	Cofactor and Prosthetic Group Biosynthesis	cytosol
SP0183	S-adenosyl-L-methionine + precorrin-1 => S-adenosyl-L-homocysteine + precorrin-2	SPLC1_S011380 or SPLC1_S270280	uroporphyrin-III C-methyltransferase, uroporphyrinogen III methylase	2.1.1.107	Cofactor and Prosthetic Group Biosynthesis	cytosol
SP0184	precorrin-2 + NAD+ => H+ + NADH + sirohydrochlorin	SPLC1_S011380 or SPLC1_S270280	uroporphyrin-III C-methyltransferase, uroporphyrinogen III methylase		Cofactor and Prosthetic Group Biosynthesis	cytosol
SP0185	Fe2+ + sirohydrochlorin => 3 H+ + siroheme	SPLC1_S011380 or SPLC1_S270280	uroporphyrin-III C-methyltransferase, uroporphyrinogen III methylase		Cofactor and Prosthetic Group Biosynthesis	cytosol
SP0186	2-octaprenyl-6-methoxy-1,4-benzoquinone + S-adenosyl-L-methionine => S-adenosyl-L-homocysteine + 2-octaprenyl-3-methyl-6-methoxy-1,4-benzoquinone + H+	SPLC1_S207430 or SPLC1_S240370	ribosomal protein L11 methyltransferase, ubiquinone/menaquinone biosynthesis methyltransferase	2.1.1.-	Cofactor and Prosthetic Group Biosynthesis	cytosol
SP0187	2-octaprenyl-6-hydroxyphenol + S-adenosyl-L-methionine => S-adenosyl-L-homocysteine + 2-octaprenyl-6-methoxyphenol + H+	UNKNOWN	2-octaprenyl-6-hydroxyphenol methylase		Cofactor and Prosthetic Group Biosynthesis	cytosol
SP0188	pimeloyl-CoA + L-alanine + H+ <=> CO2 + coenzyme-A + 7-keto-8-aminopelargonate	SPLC1_S170930 or SPLC1_S082740	8-amino-7-oxononanoate synthase	2.3.1.47	Cofactor and Prosthetic Group Biosynthesis	cytosol
SP0189	CO2 + 7,8-diaminopelargonate + ATP => dethiobiotin + phosphate + ADP + 3 H+	SPLC1_S208310	dethiobiotin synthase	6.3.3.3	Cofactor and Prosthetic Group Biosynthesis	cytosol
SP0190	dethiobiotin + 2 S-adenosyl-L-methionine + sulfur => biotin + 2 5'-deoxyadenosine + 2 L-methionine	SPLC1_S180050	biotin synthase	2.8.1.6	Cofactor and Prosthetic Group Biosynthesis	cytosol
SP0191	coproporphyrinogen-III + O2 + 2 H+ => protoporphyrinogen-IX + 2 CO2 + 2 H2O	SPLC1_S032190	coproporphyrinogen oxidase	1.3.3.3	Cofactor and Prosthetic Group Biosynthesis	cytosol
SP0192	uroporphyrinogen-III + 4 H+ => 4 CO2 + coproporphyrinogen-III	SPLC1_S204580	uroporphyrinogen decarboxylase	4.1.1.37	Cofactor and Prosthetic Group Biosynthesis	cytosol
SP0193	protoporphyrinogen-IX + 3 O2 => protoporphyrin-IX + 3 H2O2	SPLC1_S031750	HemK methyltransferase	1.3.3.4	Cofactor and Prosthetic Group Biosynthesis	cytosol
SP0194	3 fumarate + protoporphyrinogen-IX => protoporphyrin-IX + 3 succinate	SPLC1_S031750	HemK methyltransferase	1.3.3.4	Cofactor and Prosthetic Group Biosynthesis	cytosol
SP0195	Fe2+ + protoporphyrin-IX => 2 H+ + protoheme-IX	SPLC1_S260550 or SPLC1_S533360	ferrochelatase, putative ferrochelatase	4.99.1.1	Cofactor and Prosthetic Group Biosynthesis	cytosol
SP0196	3 H2O + GTP => diphosphate + 2,5-diamino-6-(ribosylamino)-4-(3H)-pyrimidinone-5'-phosphate + formate + 2 H+	SPLC1_S630020 or SPLC1_S051980	riboflavin biosynthesis protein RibD, 34-dihydroxy-2-butanone 4-phosphate synthase	3.5.4.25	Cofactor and Prosthetic Group Biosynthesis	cytosol
SP0197	H2O + 2,5-diamino-6-(ribosylamino)-4-(3H)-pyrimidinone-5'-phosphate + H+ => 5-amino-6-(5'-phosphoribosylamino)uracil + NH4+	SPLC1_S521120	bifunctional deaminase-reductase domain protein	3.5.4.26	Cofactor and Prosthetic Group Biosynthesis	cytosol
SP0198	5-amino-6-(5'-phosphoribosylamino)uracil + NADPH + H+ => 5-amino-6-(5'-phosphoribitylamino)uracil + NADP+	SPLC1_S521120	bifunctional deaminase-reductase domain protein	1.1.1.193	Cofactor and Prosthetic Group Biosynthesis	cytosol
SP0199	5-amino-6-(5'-phosphoribitylamino)uracil + H2O => 5-amino-6-ribitylamino-2,4(1H,3H)-pyrimidinedione + phosphate	UNKNOWN	pyrimidine phosphatase		Cofactor and Prosthetic Group Biosynthesis	cytosol
SP0200	5-amino-6-ribitylamino-2,4(1H,3H)-pyrimidinedione + 3,4-dihydroxy-2-butanone-4-P => 6,7-dimethyl-8-(1-D-ribityl)lumazine + phosphate + 2 H2O + H+	SPLC1_S040610 or SPLC1_S060820	riboflavin synthase alpha subunit, 67-dimethyl-8-ribityllumazine synthase	2.5.1.9	Cofactor and Prosthetic Group Biosynthesis	cytosol
SP0201	2 6,7-dimethyl-8-(1-D-ribityl)lumazine + H+ => 5-amino-6-ribitylamino-2,4(1H,3H)-pyrimidinedione + riboflavin	SPLC1_S040610 or SPLC1_S060820	riboflavin synthase alpha subunit, 67-dimethyl-8-ribityllumazine synthase	2.5.1.9	Cofactor and Prosthetic Group Biosynthesis	cytosol
SP0202	D-ribulose-5-phosphate => 3,4-dihydroxy-2-butanone-4-P + formate + H+	UNKNOWN	DHBP synthase	4.1.99.12	Cofactor and Prosthetic Group Biosynthesis	cytosol
SP0203	riboflavin + ATP => FMN + ADP + H+	SPLC1_S220270	riboflavin biosynthesis protein RibF	2.7.1.26	Cofactor and Prosthetic Group Biosynthesis	cytosol
SP0204	FMN + ATP => FAD + diphosphate	SPLC1_S220270	riboflavin biosynthesis protein RibF	2.7.7.2	Cofactor and Prosthetic Group Biosynthesis	cytosol
SP0205	NADP+ + H2O <=> phosphate + NAD+	SPLC1_S543010	stationary-phase survival protein SurE	3.1.3.2	Cofactor and Prosthetic Group Biosynthesis	cytosol
SP0206	tRNAGlu + L-glutamate + ATP => L-glutamyl-tRNAGlu + diphosphate + AMP	SPLC1_S011790	glutamyl-tRNA synthetase	6.1.1.17	tRNA Charging	cytosol
SP0207	L-glutamyl-tRNAGlu + NADPH + H+ => glutamate-1-semialdehyde + NADP+ + tRNAGlu	SPLC1_S081030	glutamyl-tRNA reductase	1.2.1.70	Cofactor and Prosthetic Group Biosynthesis	cytosol
SP0208	glutamate-1-semialdehyde <=> 5-amino-levulinate	SPLC1_S550770	glutamate-1-semialdehyde-21-aminomutase	5.4.3.8	Cofactor and Prosthetic Group Biosynthesis	cytosol
SP0209	2 5-amino-levulinate => 2 H2O + porphobilinogen + H+	SPLC1_S040750	porphobilinogen synthase	4.2.1.24	Cofactor and Prosthetic Group Biosynthesis	cytosol
SP0210	H2O + 4 porphobilinogen => 4 NH4+ + hydroxymethylbilane	SPLC1_S260960	porphobilinogen deaminase	2.5.1.61	Cofactor and Prosthetic Group Biosynthesis	cytosol
SP0211	hydroxymethylbilane => uroporphyrinogen-III + H2O	SPLC1_S270280	uroporphyrinogen III methylase	4.2.1.75	Cofactor and Prosthetic Group Biosynthesis	cytosol
SP0212	GTP + H2O => formate + 7,8-dihydroneopterin-3'-triphosphate + H+	SPLC1_S370840 or SPLC1_S541290 or SPLC1_S501130	7-cyano-7-deazaguanine reductase, GTP cyclohydrolase I, putative GTP cyclohydrolase I	3.5.4.16	Cofactor and Prosthetic Group Biosynthesis	cytosol
SP0213	7,8-dihydroneopterin-3'-triphosphate => triphosphate + 6-Pyruvoyltetrahydropterin	SPLC1_S207250	6-pyruvoyl tetrahydropterin synthase	4.2.3.12	Folate Metabolism	cytosol
SP0214	7,8-dihydroneopterin-3'-triphosphate + H2O => dihydroneopterin-phosphate + diphosphate + 2 H+	SPLC1_S271500 or SPLC1_S300410 or SPLC1_S310370 or SPLC1_S361020 or SPLC1_S410900 or SPLC1_S510200 or SPLC1_S510190 or SPLC1_S031510 or SPLC1_S030400 or SPLC1_S061590 or SPLC1_S101650 or SPLC1_S203190 or SPLC1_S203270 or SPLC1_S200850	mutator MutT protein, NUDIX hydrolase, ATP-dependent DNA helicase PcrA, NERD domain protein, UvrD/REP helicase, ATP-dependent DNA helicase RecQ, DEAD/DEAH box helicase domain protein, ATP-dependent DNA helicase RecG, GTPase EngC, DNA or RNA helicase of superfamily II, ATP-dependent DNA helicase RecQ family, putative ATP-dependent helicase	3.6.1.-	Cofactor and Prosthetic Group Biosynthesis	cytosol
SP0215	dihydroneopterin-phosphate + H2O => Dihydroneopterin + phosphate	SPLC1_S271500 or SPLC1_S300410 or SPLC1_S310370 or SPLC1_S361020 or SPLC1_S410900 or SPLC1_S510200 or SPLC1_S510190 or SPLC1_S031510 or SPLC1_S030400 or SPLC1_S061590 or SPLC1_S101650 or SPLC1_S203190 or SPLC1_S203270 or SPLC1_S200850	mutator MutT protein, NUDIX hydrolase, ATP-dependent DNA helicase PcrA, NERD domain protein, UvrD/REP helicase, ATP-dependent DNA helicase RecQ, DEAD/DEAH box helicase domain protein, ATP-dependent DNA helicase RecG, GTPase EngC, DNA or RNA helicase of superfamily II, ATP-dependent DNA helicase RecQ family, putative ATP-dependent helicase	3.6.1.-	Cofactor and Prosthetic Group Biosynthesis	cytosol
SP0216	Dihydroneopterin => glycolaldehyde + 6-hydroxymethyl-dihydropterin	SPLC1_S041420	dihydroneopterin aldolase	4.1.2.25	Cofactor and Prosthetic Group Biosynthesis	cytosol
SP0217	6-hydroxymethyl-dihydropterin + ATP => 2-amino-4-hydroxy-6-hydroxymethyl-7,8-dihydropteridine-diphosphate + AMP + H+	SPLC1_S271490	putative 78-Dihydro-6-hydroxymethylpterin-pyrophosphokinase	2.7.6.3	Cofactor and Prosthetic Group Biosynthesis	cytosol
SP0218	L-glutamine + chorismate => L-glutamate + 4-amino-4-deoxychorismate	SPLC1_S041140	anthranilate synthase component II	2.6.1.85	Cofactor and Prosthetic Group Biosynthesis	cytosol
SP0219	4-amino-4-deoxychorismate => p-aminobenzoate + pyruvate + H+	SPLC1_S020090	putative para-aminobenzoate synthase component I	4.1.3.38	Cofactor and Prosthetic Group Biosynthesis	cytosol
SP0220	p-aminobenzoate + 2-amino-4-hydroxy-6-hydroxymethyl-7,8-dihydropteridine-diphosphate => 7,8-dihydropteroate + diphosphate	SPLC1_S500470	dihydropteroate synthase	2.5.1.15	Cofactor and Prosthetic Group Biosynthesis	cytosol
SP0221	L-glutamate + 7,8-dihydropteroate + ATP => 7,8-dihydrofolate + phosphate + ADP + H+	SPLC1_S510420	folylpolyglutamate synthase	6.3.2.12	Cofactor and Prosthetic Group Biosynthesis	cytosol
SP0222	NADPH + 7,8-dihydrofolate <=> NADP+ + tetrahydrofolate	UNKNOWN	dihydrofolate reductase	1.5.1.3	Cofactor and Prosthetic Group Biosynthesis	cytosol
SP0223	5,10-methylene-THF + 2-oxoisovalerate + H2O => tetrahydrofolate + 2-dehydropantoate	SPLC1_S410950	3-methyl-2-oxobutanoate hydroxymethyltransferase	2.1.2.11	Cofactor and Prosthetic Group Biosynthesis	cytosol
SP0224	2-dehydropantoate + NADPH + H+ => L-pantoate + NADP+	SPLC1_S532280 or SPLC1_S190170	thiamine biosynthesis protein ThiC, 2-dehydropantoate 2-reductase	1.1.1.169	Cofactor and Prosthetic Group Biosynthesis	cytosol
SP0225	beta-alanine + L-pantoate + ATP => (R)-pantothenate + diphosphate + AMP + H+	SPLC1_S510680	pantoate/beta-alanine ligase	6.3.2.1	Cofactor and Prosthetic Group Biosynthesis	cytosol
SP0226	pyruvate + D-glyceraldehyde-3-phosphate + H+ => 1-deoxy-D-xylulose-5-phosphate + CO2	SPLC1_S207620 or SPLC1_S041690 or SPLC1_S532800	putative 1-deoxy-D-xylulose-5-phosphate synthase, deoxyxylulose-5-phosphate synthase	2.2.1.7	Cofactor and Prosthetic Group Biosynthesis	cytosol
SP0227	1-deoxy-D-xylulose-5-phosphate + NADPH + H+ => 2-C-methyl-D-erythritol-4-phosphate + NADP+	SPLC1_S310410	1-deoxy-D-xylulose 5-phosphate reductoisomerase	1.1.1.267	Cofactor and Prosthetic Group Biosynthesis	cytosol
SP0228	1-deoxy-D-xylulose-5-phosphate + NADH + H+ => 2-C-methyl-D-erythritol-4-phosphate + NAD+	SPLC1_S310410	1-deoxy-D-xylulose 5-phosphate reductoisomerase	1.1.1.267	Cofactor and Prosthetic Group Biosynthesis	cytosol
SP0229	2-C-methyl-D-erythritol-4-phosphate + CTP + H+ => 4-(cytidine-5'-diphospho)-2-C-methyl-D-erythritol + diphosphate	SPLC1_S510940	2-C-methyl-D-erythritol 4-phosphate cytidylyltransferase	2.7.7.60	Cofactor and Prosthetic Group Biosynthesis	cytosol
SP0230	4-(cytidine-5'-diphospho)-2-C-methyl-D-erythritol + ATP => 2-phospho-4-(cytidine-5'-diphospho)-2-C-methyl-D-erythritol + ADP + H+	SPLC1_S051410	4-diphosphocytidyl-2C-methyl-D-erythritol kinase	2.7.1.148	Cofactor and Prosthetic Group Biosynthesis	cytosol
SP0231	2-phospho-4-(cytidine-5'-diphospho)-2-C-methyl-D-erythritol => 2-C-methyl-D-erythritol-2,4-cyclodiphosphate + CMP	SPLC1_S551030	2C-methyl-D-erythritol 24-cyclodiphosphate synthase	4.6.1.12	Cofactor and Prosthetic Group Biosynthesis	cytosol
SP0232	2-C-methyl-D-erythritol-2,4-cyclodiphosphate + 2 reduced-ferredoxin => 1-hydroxy-2-methyl-2-(E)-butenyl-4-diphosphate + H2O + 2 oxidized-ferredoxin	SPLC1_S205000	4-hydroxy-3-methylbut-2-en-1-yl diphosphate synthase	1.17.4.3	Cofactor and Prosthetic Group Biosynthesis	cytosol
SP0233	1-hydroxy-2-methyl-2-(E)-butenyl-4-diphosphate + NADPH + H+ => Delta3-isopentenyl-PP + NADP+ + H2O	SPLC1_S560180	hydroxymethylbutenyl pyrophosphate reductase	1.17.1.2	Cofactor and Prosthetic Group Biosynthesis	cytosol
SP0234	1-hydroxy-2-methyl-2-(E)-butenyl-4-diphosphate + NADPH + H+ => dimethylallyl-PP + NADP+ + H2O	SPLC1_S560180	hydroxymethylbutenyl pyrophosphate reductase	1.17.1.2	Cofactor and Prosthetic Group Biosynthesis	cytosol
SP0235	Delta3-isopentenyl-PP <=> dimethylallyl-PP	SPLC1_S220400	isopentenyl-diphosphate delta-isomerase type 2	5.3.3.2	Cofactor and Prosthetic Group Biosynthesis	cytosol
SP0236	dimethylallyl-PP + Delta3-isopentenyl-PP => diphosphate + geranyl-PP	SPLC1_S600230	geranylgeranyl diphosphate synthase	2.5.1.1	Cofactor and Prosthetic Group Biosynthesis	cytosol
SP0237	geranyl-PP + Delta3-isopentenyl-PP => diphosphate + trans,trans-farnesyl-diphosphate	SPLC1_S600230	geranylgeranyl diphosphate synthase	2.5.1.10	Cofactor and Prosthetic Group Biosynthesis	cytosol
SP0238	trans,trans-farnesyl-diphosphate + Delta3-isopentenyl-PP => undecaprenyl-diphosphate + diphosphate	SPLC1_S031390	undecaprenyl diphosphate synthase	2.5.1.31	Cofactor and Prosthetic Group Biosynthesis	cytosol
SP0239	all-trans-octaprenyl-diphosphate + 4-hydroxybenzoate => 3-octaprenyl-4-hydroxybenzoate + diphosphate	SPLC1_S542330 or SPLC1_S532050 or SPLC1_S190110 or SPLC1_S490260 or SPLC1_S102580 or SPLC1_S080080	UbiA prenyltransferase, solanesyl diphosphate synthase, 14-dihydroxy-2-naphthoate phytyltransferase, 4-hydroxybenzoate polyprenyl transferase, protoheme IX farnesyltransferase	2.5.1.-	Cofactor and Prosthetic Group Biosynthesis	cytosol
SP0240	3-octaprenyl-4-hydroxybenzoate + H+ => 2-octaprenylphenol + CO2	SPLC1_S410940 or SPLC1_S102280	UbiD family decarboxylase, 3-octaprenyl-4-hydroxybenzoate carboxy-lyase		Cofactor and Prosthetic Group Biosynthesis	cytosol
SP0241	2-octaprenylphenol + O2 + 2 H+ => 2-octaprenyl-6-hydroxyphenol + H2O	UNKNOWN	2-Octaprenylphenol hydroxylase		Cofactor and Prosthetic Group Biosynthesis	cytosol
SP0242	hydroxymethylpyrimidine-phosphate + ATP => 4-amino-5-hydroxymethyl-2-methylpyrimidine-pyrophosphate + ADP	UNKNOWN	phosphomethylpyrimidine kinase	2.7.4.7	Cofactor and Prosthetic Group Biosynthesis	cytosol
SP0243	5-aminoimidazole-ribonucleotide + S-adenosyl-L-methionine => hydroxymethylpyrimidine-phosphate + L-methionine + 5'-deoxyadenosine	SPLC1_S190170	thiamine biosynthesis protein ThiC		Cofactor and Prosthetic Group Biosynthesis -B1	cytosol
SP0244	L-tyrosine + 1-deoxy-D-xylulose-5-phosphate => 4-methyl-5-(beta-hydroxyethyl)thiazole-phosphate + 4-hydroxybenzyl-alcohol + CO2	SPLC1_S130040 and SPLC1_S230720	thiazole biosynthesis family protein, glycine oxidase ThiO		Cofactor and Prosthetic Group Biosynthesis -B1	cytosol
SP0245	4-methyl-5-(beta-hydroxyethyl)thiazole-phosphate + 4-amino-5-hydroxymethyl-2-methylpyrimidine-pyrophosphate + H+ => thiamine-phosphate + diphosphate	SPLC1_S500580	thiamine-phosphate pyrophosphorylase	2.5.1.3	Cofactor and Prosthetic Group Biosynthesis -B1	cytosol
SP0246	thiamine-phosphate + ATP => thiamine-diphosphate + ADP	SPLC1_S532090	thiamine-monophosphate kinase	2.7.4.16	Cofactor and Prosthetic Group Biosynthesis	cytosol
SP0247	alpha-ketoglutarate + H+ => succinate-semialdehyde + CO2	SPLC1_S530050	2-succinyl-6-hydroxy-24-cyclohexadiene-1-carboxylic acidsynthase/2-oxoglutarate decarboxylase	4.1.1.71	Cofactor and Prosthetic Group Biosynthesis	cytosol
SP0248	alpha-ketoglutarate + isochorismate + 2 H+ => 2-succinyl-6-hydroxy-2,4-cyclohexadiene-1-carboxylate + CO2	SPLC1_S530050	2-succinyl-6-hydroxy-24-cyclohexadiene-1-carboxylic acidsynthase/2-oxoglutarate decarboxylase	2.2.1.9	Cofactor and Prosthetic Group Biosynthesis	cytosol
SP0249	chorismate <=> isochorismate	SPLC1_S532110 or SPLC1_S532080	isochorismate synthase	5.4.4.2	Cofactor and Prosthetic Group Biosynthesis	cytosol
SP0250	2-succinyl-6-hydroxy-2,4-cyclohexadiene-1-carboxylate => O-succinylbenzoate + H2O	SPLC1_S230280	O-succinylbenzoic acid synthase	4.2.1.113	Cofactor and Prosthetic Group Biosynthesis	cytosol
SP0251	ATP + O-succinylbenzoate + coenzyme-A => AMP + diphosphate + O-succinylbenzoyl-CoA	SPLC1_S520490	AMP-dependent synthetase and ligase	6.2.1.26	Cofactor and Prosthetic Group Biosynthesis	cytosol
SP0252	O-succinylbenzoyl-CoA + H+ => coenzyme-A + 1,4-dihydroxy-2-naphthoate	SPLC1_S510640	naphthoate synthase	4.1.3.36	Cofactor and Prosthetic Group Biosynthesis	cytosol
SP0253	all-trans-octaprenyl-diphosphate + 1,4-dihydroxy-2-naphthoate => demethylmenaquinone-8 + diphosphate + CO2 + H+	SPLC1_S542330 or SPLC1_S532050 or SPLC1_S190110 or SPLC1_S490260 or SPLC1_S102580 or SPLC1_S080080	UbiA prenyltransferase, solanesyl diphosphate synthase, 14-dihydroxy-2-naphthoate phytyltransferase, 4-hydroxybenzoate polyprenyl transferase, protoheme IX farnesyltransferase	2.5.1.-	Cofactor and Prosthetic Group Biosynthesis	cytosol
SP0254	chorismate => 4-hydroxybenzoate + pyruvate	SPLC1_S532300	chorismate lyase	4.1.3.40	Cofactor and Prosthetic Group Biosynthesis	cytosol
SP0255	O2 + L-aspartate => H2O2 + iminoaspartate + H+	SPLC1_S202450	putative L-aspartate oxidase	1.4.3.16	Cofactor and Prosthetic Group Biosynthesis	cytosol
SP0256	iminoaspartate + dihydroxy-acetone-phosphate => quinolinate + phosphate + 2 H2O	SPLC1_S370380	quinolinate synthetase complex A subunit	4.1.99.-	Cofactor and Prosthetic Group Biosynthesis	cytosol
SP0257	5-phosphoribosyl-1-pyrophosphate + quinolinate + 2 H+ => CO2 + diphosphate + nicotinate-mononucleotide	SPLC1_S081360	nicotinate-nucleotide pyrophosphorylase	2.4.2.19	Cofactor and Prosthetic Group Biosynthesis	cytosol
SP0258	nicotinate + 5-phosphoribosyl-1-pyrophosphate + H+ <=> nicotinate-mononucleotide + diphosphate	SPLC1_S500870	nicotinate phosphoribosyltransferase	2.4.2.11	Cofactor and Prosthetic Group Biosynthesis	cytosol
SP0259	dimethylbenzimidazole + nicotinate-mononucleotide => nicotinate + alpha-ribazole-5'-P + H+	SPLC1_S031920	nicotinate-nucleotide-dimethylbenzimidazole phosphoribosyltransferase	2.4.2.21	Cofactor and Prosthetic Group Biosynthesis	cytosol
SP0260	H2O + alpha-ribazole-5'-P => alpha-ribazole + phosphate	SPLC1_S531410	phosphoglycerate mutase	3.1.3.73	Cofactor and Prosthetic Group Biosynthesis	cytosol
SP0261	FAD + NADH + H+ => FADH2 + NAD+	SPLC1_S170790 or SPLC1_S206740	NADPH-dependent FMN reductase		Cofactor and Prosthetic Group Biosynthesis	cytosol
SP0262	FAD + NADPH + H+ => FADH2 + NADP+	SPLC1_S170790 or SPLC1_S206740	NADPH-dependent FMN reductase		Cofactor and Prosthetic Group Biosynthesis	cytosol
SP0263	NADPH + riboflavin + H+ => NADP+ + reduced-riboflavin	SPLC1_S170790 or SPLC1_S206740	NADPH-dependent FMN reductase	1.5.1.30	Cofactor and Prosthetic Group Biosynthesis	cytosol
SP0264	NADH + riboflavin + H+ => NAD+ + reduced-riboflavin	SPLC1_S170790 or SPLC1_S206740	NADPH-dependent FMN reductase	1.5.1.30	Cofactor and Prosthetic Group Biosynthesis	cytosol
SP0265	FADH2 + 2 Fe3+ => FAD + 2 Fe2+ + 2 H+	SPLC1_S170790 or SPLC1_S206740	NADPH-dependent FMN reductase		Cofactor and Prosthetic Group Biosynthesis	cytosol
SP0266	oxidized-glutathione + H+ + NADPH <=> 2 reduced-glutathione + NADP+	SPLC1_S230930	glutathione-disulfide reductase	1.8.1.7	Cofactor and Prosthetic Group Biosynthesis	cytosol
SP0267	L-cysteine + L-glutamate + ATP => L-gamma-glutamylcysteine + phosphate + ADP + H+	SPLC1_S361150	glutamate-cysteine ligase	6.3.2.2	Cofactor and Prosthetic Group Biosynthesis	cytosol
SP0268	glycine + L-gamma-glutamylcysteine + ATP => reduced-glutathione + phosphate + ADP + H+	SPLC1_S531620	glutathione synthetase	6.3.2.3	Cofactor and Prosthetic Group Biosynthesis	cytosol
SP0269	FMN + H+ + NADH => FMNH2 + NAD+	SPLC1_S170790 or SPLC1_S206740	NADPH-dependent FMN reductase	1.5.1.29	Cofactor and Prosthetic Group Biosynthesis	cytosol
SP0270	FMN + H+ + NADPH => FMNH2 + NADP+	SPLC1_S170790 or SPLC1_S206740	NADPH-dependent FMN reductase	1.5.1.29	Cofactor and Prosthetic Group Biosynthesis	cytosol
SP0271	H2O + guanosine-3'-diphosphate-5'-triphosphate => phosphate + guanosine-5'-diphosphate,3'-diphosphate	SPLC1_S171500	Ppx/GppA phosphatase	3.6.1.40	Cofactor and Prosthetic Group Biosynthesis	cytosol
SP0272	ATP + GDP => AMP + guanosine-5'-diphosphate,3'-diphosphate + 2 H+	SPLC1_S032800 or SPLC1_S031700	metal dependent phosphohydrolase, (p)ppGpp synthetase I SpoT/RelA	2.7.6.5	Cofactor and Prosthetic Group Biosynthesis	cytosol
SP0273	ATP + GTP => AMP + guanosine-5'-diphosphate,3'-diphosphate + 2 H+	SPLC1_S032800 or SPLC1_S031700	metal dependent phosphohydrolase, (p)ppGpp synthetase I SpoT/RelA	2.7.6.5	Cofactor and Prosthetic Group Biosynthesis	cytosol
SP0274	guanosine-5'-diphosphate,3'-diphosphate + H2O => diphosphate + GDP	SPLC1_S031700	metal dependent phosphohydrolase	3.1.7.2	Cofactor and Prosthetic Group Biosynthesis	cytosol
SP0275	NAD+ + ATP => NADP+ + ADP + H+	SPLC1_S530390 or SPLC1_S510120	inorganic polyphosphate/ATP-NAD kinase, ATP-NAD/AcoX kinase	2.7.1.23	Cofactor and Prosthetic Group Biosynthesis	cytosol
SP0276	2-octaprenyl-3-methyl-6-methoxy-1,4-benzoquinone + O2 + H+ => 3-demethylubiquinone-8 + H2O	SPLC1_S030600 or SPLC1_S103180	fatty acid desaturase		Cofactor and Prosthetic Group Biosynthesis	cytosol
SP0277	2-octaprenyl-6-methoxyphenol + O2 + 4 H+ => 2-octaprenyl-6-methoxy-1,4-benzoquinone + H2O	SPLC1_S030600 or SPLC1_S103180 or SPLC1_S180020	fatty acid desaturase, ubiquinone biosynthesis hydroxylase UbiH/UbiF/VisC/COQ6 family	1.14.13.-	Cofactor and Prosthetic Group Biosynthesis	cytosol
SP0278	ATP + NADH + L-glutamine + H2O => L-glutamate + AMP + diphosphate + NAD+	SPLC1_S205680	NAD+ synthetase	6.3.5.1	Cofactor and Prosthetic Group Biosynthesis	cytosol
SP0279	reduced-glutathione + methylglyoxal <=> S-lactoyl-glutathione	SPLC1_S560210	lactoylglutathione lyase	4.4.1.5	Pyruvate Metabolism	cytosol
SP0280	S-lactoyl-glutathione + H2O => reduced-glutathione + D-lactate + H+	SPLC1_S360100 or SPLC1_S550160	beta-lactamase domain protein, flavin-containing monooxygenase FMO	3.1.2.6	Pyruvate Metabolism	cytosol
SP0281	5,10-methylene-THF + NADP+ <=> NADPH + 5,10-methenyl-THF	SPLC1_S600220	methenyltetrahydrofolate cyclohydrolase	1.5.1.5	Folate Metabolism	cytosol
SP0282	H2O + 5,10-methenyl-THF <=> N10-formyl-THF + H+	SPLC1_S600220	methenyltetrahydrofolate cyclohydrolase	3.5.4.9	Folate Metabolism	cytosol
SP0283	H2O + N10-formyl-THF => tetrahydrofolate + formate + H+	SPLC1_S590110	formyltetrahydrofolate deformylase	3.5.1.10	Folate Metabolism	cytosol
SP0284	glycine + tetrahydrofolate + NAD+ => NH4+ + 5,10-methylene-THF + CO2 + NADH	SPLC1_S060930	glycine cleavage system H protein		Folate Metabolism	cytosol
SP0285	5,10-methylene-THF + NADH + H+ => 5-methyl-THF + NAD+	SPLC1_S340060	methylenetetrahydrofolate reductase	1.5.1.20	Folate Metabolism	cytosol
SP0286	5,10-methylene-THF + NADPH + H+ => 5-methyl-THF + NADP+	SPLC1_S340060	methylenetetrahydrofolate reductase	1.5.1.20	Folate Metabolism	cytosol
SP0287	cyanate + HCO3- + H+ => carbamate + CO2	SPLC1_S012010	cyanate lyase	4.2.1.104	Nitrogen Metabolism	cytosol
SP0288	carbamate + H+ => NH4+ + CO2	SPLC1_S012010	cyanate lyase	4.2.1.104	Nitrogen Metabolism	cytosol
SP0289	5-phosphoribosyl-1-pyrophosphate + adenine => AMP + diphosphate	SPLC1_S031590	adenine phosphoribosyltransferase	2.4.2.7	Nucleotide Salvage Pathway	cytosol
SP0290	adenosine + phosphate <=> D-ribose-1-phosphate + adenine	SPLC1_S420300 or SPLC1_S171110 or SPLC1_S101380 or SPLC1_S205280 or SPLC1_S270060	penicillin-binding protein 2, penicillin-binding protein 1A family, imidazole glycerol phosphate synthase glutamine amidotransferasesubunit, phosphoribosyltransferase	2.4.2.1	Nucleotide Salvage Pathway	cytosol
SP0291	phosphate + guanosine <=> D-ribose-1-phosphate + guanine	SPLC1_S420300 or SPLC1_S171110 or SPLC1_S101380 or SPLC1_S205280 or SPLC1_S270060	penicillin-binding protein 2, penicillin-binding protein 1A family, imidazole glycerol phosphate synthase glutamine amidotransferasesubunit, phosphoribosyltransferase	2.4.2.1	Nucleotide Salvage Pathway	cytosol
SP0292	5-phosphoribosyl-1-pyrophosphate + guanine => diphosphate + GMP	SPLC1_S031590	adenine phosphoribosyltransferase	2.4.2.7	Nucleotide Salvage Pathway	cytosol
SP0293	H2O + dUTP => diphosphate + dUMP + H+	SPLC1_S101750	deoxyuridine 5'-triphosphate nucleotidohydrolase Dut	3.6.1.23	Nucleotide Salvage Pathway	cytosol
SP0294	GDP + ATP <=> GTP + ADP + H+	SPLC1_S200300	nucleoside-diphosphate kinase	2.7.4.6	Nucleotide Salvage Pathway	cytosol
SP0295	UDP + ATP <=> UTP + ADP + H+	SPLC1_S200300	nucleoside-diphosphate kinase	2.7.4.6	Nucleotide Salvage Pathway	cytosol
SP0296	CDP + ATP <=> CTP + ADP + H+	SPLC1_S200300	nucleoside-diphosphate kinase	2.7.4.6	Nucleotide Salvage Pathway	cytosol
SP0297	dTDP + ATP <=> dTTP + ADP + H+	SPLC1_S200300	nucleoside-diphosphate kinase	2.7.4.6	Nucleotide Salvage Pathway	cytosol
SP0298	dGDP + ATP <=> dGTP + ADP + H+	SPLC1_S200300	nucleoside-diphosphate kinase	2.7.4.6	Nucleotide Salvage Pathway	cytosol
SP0299	dUDP + ATP <=> dUTP + ADP + H+	SPLC1_S200300	nucleoside-diphosphate kinase	2.7.4.6	Nucleotide Salvage Pathway	cytosol
SP0300	dCDP + ATP <=> dCTP + ADP + H+	SPLC1_S200300	nucleoside-diphosphate kinase	2.7.4.6	Nucleotide Salvage Pathway	cytosol
SP0301	dADP + ATP <=> dATP + ADP + H+	SPLC1_S200300	nucleoside-diphosphate kinase	2.7.4.6	Nucleotide Salvage Pathway	cytosol
SP0302	IDP + ATP <=> ITP + ADP + H+	SPLC1_S200300	nucleoside-diphosphate kinase	2.7.4.6	Nucleotide Salvage Pathway	cytosol
SP0303	ATP + CMP <=> ADP + CDP + H+	SPLC1_S510680	pantoate/beta-alanine ligase	2.7.4.14	Nucleotide Salvage Pathway	cytosol
SP0304	ATP + dCMP <=> ADP + dCDP + H+	SPLC1_S510680	pantoate/beta-alanine ligase	2.7.4.14	Nucleotide Salvage Pathway	cytosol
SP0305	ATP + UMP <=> ADP + UDP + H+	SPLC1_S520340 or SPLC1_S510680	pantoate/beta-alanine ligase, uridylate kinase	2.7.4.14	Nucleotide Salvage Pathway	cytosol
SP0306	ATP + dUMP <=> ADP + dUDP	SPLC1_S520340	uridylate kinase	2.7.4.14	Nucleotide Salvage Pathway	cytosol
SP0307	H2O + adenosine + H+ => NH4+ + inosine	SPLC1_S010660	adenosine deaminase	3.5.4.4	Nucleotide Salvage Pathway	cytosol
SP0308	5,10-methylene-THF + dUMP <=> dTMP + 7,8-dihydrofolate	SPLC1_S101740	thymidylate synthase flavin-dependent	2.1.1.45	Nucleotide Salvage Pathway	cytosol
SP0309	ATP + dTMP <=> ADP + dTDP + H+	SPLC1_S501010	dTMP kinase	2.7.4.9	Nucleotide Salvage Pathway	cytosol
SP0310	ATP + D-ribose-5-phosphate <=> 5-phosphoribosyl-1-pyrophosphate + AMP + H+	SPLC1_S208290	ribose-phosphate pyrophosphokinase	2.7.6.1	Histidine Metabolism	cytosol
SP0311	ATP + dAMP <=> ADP + dADP + H+	SPLC1_S060190	adenylate kinase	2.7.4.11	Nucleotide Salvage Pathway	cytosol
SP0312	ADP + reduced-thioredoxin => dADP + oxidized-thioredoxin + H2O	SPLC1_S360240 and SPLC1_S360250 and SPLC1_S360260 and SPLC1_S360270 and SPLC1_S360280	ribonucleoside-diphosphate reductase beta chain, ribonucleoside-diphosphate reductase alpha subunit, ribonucleoside-diphosphate reductase beta subunit, putative ribonucleoside-diphosphate reductase beta chain	1.17.4.1	Nucleotide Salvage Pathway	cytosol
SP0313	CDP + reduced-thioredoxin => dCDP + oxidized-thioredoxin + H2O	SPLC1_S360240 and SPLC1_S360250 and SPLC1_S360260 and SPLC1_S360270 and SPLC1_S360280	ribonucleoside-diphosphate reductase beta chain, ribonucleoside-diphosphate reductase alpha subunit, ribonucleoside-diphosphate reductase beta subunit, putative ribonucleoside-diphosphate reductase beta chain	1.17.4.1	Nucleotide Salvage Pathway	cytosol
SP0314	GDP + reduced-thioredoxin => dGDP + oxidized-thioredoxin + H2O	SPLC1_S360240 and SPLC1_S360250 and SPLC1_S360260 and SPLC1_S360270 and SPLC1_S360280	ribonucleoside-diphosphate reductase beta chain, ribonucleoside-diphosphate reductase alpha subunit, ribonucleoside-diphosphate reductase beta subunit, putative ribonucleoside-diphosphate reductase beta chain	1.17.4.1	Nucleotide Salvage Pathway	cytosol
SP0315	UDP + reduced-thioredoxin => dUDP + oxidized-thioredoxin + H2O	SPLC1_S360240 and SPLC1_S360250 and SPLC1_S360260 and SPLC1_S360270 and SPLC1_S360280	ribonucleoside-diphosphate reductase beta chain, ribonucleoside-diphosphate reductase alpha subunit, ribonucleoside-diphosphate reductase beta subunit, putative ribonucleoside-diphosphate reductase beta chain	1.17.4.1	Nucleotide Salvage Pathway	cytosol
SP0316	AMP + GTP <=> ADP + GDP	SPLC1_S060190	adenylate kinase		Nucleotide Salvage Pathway	cytosol
SP0317	AMP + ITP <=> ADP + IDP	SPLC1_S200300	nucleoside-diphosphate kinase		Nucleotide Salvage Pathway	cytosol
SP0318	AMP + ATP <=> 2 ADP + H+	SPLC1_S060190	adenylate kinase	2.7.4.3	Nucleotide Salvage Pathway	cytosol
SP0319	adenosine + ATP => ADP + AMP + H+	SPLC1_S060190	adenylate kinase	2.7.1.20	Nucleotide Salvage Pathway	cytosol
SP0320	uridine + ATP => UMP + ADP + H+	SPLC1_S201290	uridine kinase-like protein	2.7.1.48	Nucleotide Salvage Pathway	cytosol
SP0321	GMP + ATP <=> GDP + ADP + H+	SPLC1_S410470	guanylate kinase	2.7.4.8	Nucleotide Salvage Pathway	cytosol
SP0322	ATP + dGMP <=> ADP + dGDP	SPLC1_S410470	guanylate kinase	2.7.4.8	Nucleotide Salvage Pathway	cytosol
SP0323	ATP + nicotinate-mononucleotide + H+ <=> diphosphate + deamino-NAD+	SPLC1_S541070	nicotinate-nucleotide adenylyltransferase	2.7.7.18	Nucleotide Salvage Pathway	cytosol
SP0324	H2O + guanine + H+ => NH4+ + xanthine	SPLC1_S370630	guanine deaminase	3.5.4.3	Nucleotide Salvage Pathway	cytosol
SP0325	ATP => cAMP + diphosphate + H+	SPLC1_S540560 or SPLC1_S530380 or SPLC1_S101160 or SPLC1_S082790 or SPLC1_S203980 or SPLC1_S203980 or SPLC1_S320150 or SPLC1_S543480	adenylate/guanylate cyclase, adenylate/guanylate cyclase with GAF and PAS/PAC sensor, adenylate/guanylate cyclase with TPR repeat protein, adenylate/guanylate cyclase with GAF sensor and FHA domain protein, putative adenylate cyclase	4.6.1.1	Nucleotide Salvage Pathway	cytosol
SP0326	GTP => cGMP + diphosphate	SPLC1_S540560 or SPLC1_S530380 or SPLC1_S101160 or SPLC1_S082790 or SPLC1_S203980 or SPLC1_S203980 or SPLC1_S320150 or SPLC1_S543480	adenylate/guanylate cyclase, adenylate/guanylate cyclase with GAF and PAS/PAC sensor, adenylate/guanylate cyclase with TPR repeat protein, adenylate/guanylate cyclase with GAF sensor and FHA domain protein, putative adenylate cyclase	4.6.1.1	Nucleotide Salvage Pathway	cytosol
SP0327	5-phosphoribosyl-1-pyrophosphate + uracil => diphosphate + UMP	SPLC1_S220390 or SPLC1_S030620	uracil phosphoribosyltransferase	2.4.2.9	Nucleotide Salvage Pathway	cytosol
SP0328	cytosine + H+ + H2O => uracil + NH4+	SPLC1_S030460 or SPLC1_S203950	amidohydrolase 3	3.5.4.1	Nucleotide Salvage Pathway	cytosol
SP0329	dCTP + H2O + H+ => dUTP + NH4+	UNKNOWN	dCTP Deaminase		Nucleotide Salvage Pathway	cytosol
SP0330	CTP + reduced-ferredoxin => dCTP + oxidized-ferredoxin + H2O	SPLC1_S490020	anaerobic ribonucleoside-triphosphate reductase activating protein		Nucleotide Salvage Pathway	cytosol
SP0331	ATP + reduced-ferredoxin => dATP + oxidized-ferredoxin + H2O	SPLC1_S490020	anaerobic ribonucleoside-triphosphate reductase activating protein		Nucleotide Salvage Pathway	cytosol
SP0332	GTP + reduced-ferredoxin => dGTP + oxidized-ferredoxin + H2O	SPLC1_S490020	anaerobic ribonucleoside-triphosphate reductase activating protein		Nucleotide Salvage Pathway	cytosol
SP0333	UTP + reduced-ferredoxin => dUTP + oxidized-ferredoxin + H2O	SPLC1_S490020	anaerobic ribonucleoside-triphosphate reductase activating protein		Nucleotide Salvage Pathway	cytosol
SP0334	L-aspartate + carbamoyl-phosphate => N-carbamoyl-L-aspartate + phosphate + H+	SPLC1_S550850	aspartate carbamoyltransferase	2.1.3.2	Purine and Pyrimidine Biosynthesis	cytosol
SP0335	dihydroorotate + H2O <=> N-carbamoyl-L-aspartate + H+	SPLC1_S360640 or SPLC1_S531400	putative dihydroorotase, dihydroorotase multifunctional complex type	3.5.2.3	Purine and Pyrimidine Biosynthesis	cytosol
SP0336	dihydroorotate + O2 <=> H2O2 + orotate	SPLC1_S300840	dihydroorotate dehydrogenase	1.3.3.1	Purine and Pyrimidine Biosynthesis	cytosol
SP0337	orotidine-5'-phosphate + diphosphate <=> 5-phosphoribosyl-1-pyrophosphate + orotate	SPLC1_S204970 or SPLC1_S201230	orotate phosphoribosyltransferase	2.4.2.10	Purine and Pyrimidine Biosynthesis	cytosol
SP0338	orotidine-5'-phosphate + H+ => CO2 + UMP	SPLC1_S201230 or SPLC1_S600370	orotidine 5'-phosphate decarboxylase	4.1.1.23	Purine and Pyrimidine Biosynthesis	cytosol
SP0339	ATP + UTP + L-glutamine + H2O => ADP + phosphate + CTP + L-glutamate + 3 H+	SPLC1_S370070	CTP synthase	6.3.4.2	Purine and Pyrimidine Biosynthesis	cytosol
SP0340	ATP + UTP + NH4+ => ADP + phosphate + CTP	SPLC1_S370070	CTP synthase	6.3.4.2	Purine and Pyrimidine Biosynthesis	cytosol
SP0341	adenylo-succinate <=> fumarate + AMP	SPLC1_S034030	adenylosuccinate lyase	4.3.2.2	Purine and Pyrimidine Biosynthesis	cytosol
SP0342	L-aspartate + IMP + GTP => adenylo-succinate + phosphate + GDP + 2 H+	SPLC1_S103260	adenylosuccinate synthase	6.3.4.4	Purine and Pyrimidine Biosynthesis	cytosol
SP0343	5'-phosphoribosyl-4-(N-succinocarboxamide)-5-aminoimidazole <=> 5-Amino-1-(5-Phospho-D-ribosyl)imidazole-4-carboxamide + fumarate	SPLC1_S034030	adenylosuccinate lyase	4.3.2.2	Purine and Pyrimidine Biosynthesis	cytosol
SP0344	xanthosine-5-phosphate + H2O + L-glutamine + ATP => L-glutamate + GMP + diphosphate + AMP + 3 H+	SPLC1_S360520	GMP synthase large subunit	6.3.5.2	Purine and Pyrimidine Biosynthesis	cytosol
SP0345	H2O + NAD+ + IMP => xanthosine-5-phosphate + NADH + H+	SPLC1_S550590	IMP dehydrogenase family protein	1.1.1.205	Purine and Pyrimidine Biosynthesis	cytosol
SP0346	N10-formyl-THF + 5-Amino-1-(5-Phospho-D-ribosyl)imidazole-4-carboxamide <=> tetrahydrofolate + phosphoribosyl-formamido-carboxamide	SPLC1_S060650	phosphoribosylaminoimidazolecarboxamide formyltransferase/IMP cyclohydrolase	2.1.2.3	Purine and Pyrimidine Biosynthesis	cytosol
SP0347	phosphoribosyl-formamido-carboxamide <=> IMP + H2O	SPLC1_S060650	phosphoribosylaminoimidazolecarboxamide formyltransferase/IMP cyclohydrolase	3.5.4.10	Purine and Pyrimidine Biosynthesis	cytosol
SP0348	5-phospho-beta-D-ribosyl-amine + ATP + glycine <=> ADP + phosphate + 5-phospho-ribosyl-glycineamide + 2 H+	SPLC1_S541580	phosphoribosylamine/glycine ligase	6.3.4.13	Purine and Pyrimidine Biosynthesis	cytosol
SP0349	ATP + 5'-phosphoribosyl-N-formylglycineamide + L-glutamine + H2O => L-glutamate + ADP + phosphate + 5-phosphoribosyl-N-formylglycineamidine + 2 H+	SPLC1_S205450 or SPLC1_S082650	phosphoribosylformylglycinamidine synthase I, phosphoribosylformylglycinamidine synthase II	6.3.5.3	Purine and Pyrimidine Biosynthesis	cytosol
SP0350	N10-formyl-THF + 5-phospho-ribosyl-glycineamide <=> tetrahydrofolate + 5'-phosphoribosyl-N-formylglycineamide + H+	SPLC1_S130930	phosphoribosylglycinamide formyltransferase	2.1.2.2	Purine and Pyrimidine Biosynthesis	cytosol
SP0351	ATP + 5-phosphoribosyl-N-formylglycineamidine => ADP + phosphate + 5-aminoimidazole-ribonucleotide + 2 H+	SPLC1_S510650	phosphoribosylformylglycinamidine cyclo-ligase	6.3.3.1	Purine and Pyrimidine Biosynthesis	cytosol
SP0352	5-phosphoribosyl-1-pyrophosphate + L-glutamine + H2O => 5-phospho-beta-D-ribosyl-amine + diphosphate + L-glutamate	SPLC1_S205470	amidophosphoribosyltransferase	2.4.2.14	Purine and Pyrimidine Biosynthesis	cytosol
SP0353	ATP + 5-amino-1-(5-phospho-D-ribosyl)imidazole-4-carboxylate + L-aspartate <=> ADP + phosphate + 5'-phosphoribosyl-4-(N-succinocarboxamide)-5-aminoimidazole + 2 H+	SPLC1_S171450	phosphoribosylaminoimidazole-succinocarboxamide synthase	6.3.2.6	Purine and Pyrimidine Biosynthesis	cytosol
SP0354	5-amino-1-(5-phospho-D-ribosyl)imidazole-4-carboxylate + 2 H+ <=> 5-aminoimidazole-ribonucleotide + CO2	SPLC1_S204510 and SPLC1_S040820	phosphoribosylaminoimidazole carboxylase, phosphoribosylaminoimidazole carboxylase catalytic subunit	4.1.1.21	Purine and Pyrimidine Biosynthesis	cytosol
SP0355	D-ribose + H2O => AMP + 2 H+ + D-ribose-5-phosphate	SPLC1_S541080 or SPLC1_S541080	NUDIX hydrolase	3.6.1.13	Purine and Pyrimidine Biosynthesis	cytosol
SP0356	5-phospho-ribosyl-glycineamide + formate + ATP => 5'-phosphoribosyl-N-formylglycineamide + ADP + phosphate + 2 H+	SPLC1_S130930	phosphoribosylglycinamide formyltransferase		Purine and Pyrimidine Biosynthesis	cytosol
SP0357	5-aminoimidazole-ribonucleotide + ATP + HCO3- => N5-carboxyaminoimidazole-ribonucleotide + ADP + phosphate + 3 H+	SPLC1_S204510 and SPLC1_S040820	phosphoribosylaminoimidazole carboxylase, phosphoribosylaminoimidazole carboxylase catalytic subunit		Purine and Pyrimidine Biosynthesis	cytosol
SP0358	N5-carboxyaminoimidazole-ribonucleotide => 5-amino-1-(5-phospho-D-ribosyl)imidazole-4-carboxylate	SPLC1_S204510 and SPLC1_S040820	phosphoribosylaminoimidazole carboxylase, phosphoribosylaminoimidazole carboxylase catalytic subunit		Purine and Pyrimidine Biosynthesis	cytosol
SP0359	xanthosine-5-phosphate + ATP + NH4+ => L-glutamate + GMP + diphosphate + AMP + 2 H+	SPLC1_S360520	GMP synthase large subunit		Purine and Pyrimidine Biosynthesis	cytosol
SP0360	D-ribose-1-phosphate + ATP => ribose-1,5-bisphosphate + ADP + 2 H+	UNKNOWN	Phosphopentomutase	5.4.2.7	Purine and Pyrimidine Biosynthesis	cytosol
SP0361	ribose-1,5-bisphosphate + ATP => 5-phosphoribosyl-1-pyrophosphate + ADP + H+	UNKNOWN	Ribose 1,5-bisphosphate phosphokinase	2.7.4.23	Purine and Pyrimidine Biosynthesis	cytosol
SP0362	dihydroorotate + ubiquinone-8 => orotate + ubiquinol-8	SPLC1_S411610	dihydroorotate oxidase	1.3.3.1	Purine and Pyrimidine Biosynthesis	cytosol
SP0363	alpha-D-glucose-1-phosphate + dTTP + H+ => dTDP-D-glucose + diphosphate	SPLC1_S010390	glucose-1-phosphate thymidyltransferase	2.7.7.24	Cell Envelope Biosynthesis	cytosol
SP0364	dTDP-D-glucose => H2O + dTDP-4-dehydro-6-deoxy-D-glucose	SPLC1_S430110 or SPLC1_S500660	dTDP-glucose 46-dehydratase	4.2.1.46	Cell Envelope Biosynthesis	cytosol
SP0365	dTDP-4-dehydro-6-deoxy-D-glucose => dTDP-4-dehydro-6-deoxy-L-mannose	SPLC1_S010410 or SPLC1_S140050	putative dTDP-4-dehydrorhamnose 35-epimerase	5.1.3.13	Cell Envelope Biosynthesis	cytosol
SP0366	NADPH + dTDP-4-dehydro-6-deoxy-L-mannose + H+ => NADP+ + dTDP-alpha-L-rhamnose	SPLC1_S010400	dTDP-4-dehydrorhamnose reductase	1.1.1.133	Cell Envelope Biosynthesis	cytosol
SP0367	UDP-N-acetyl-D-glucosamine + phosphoenolpyruvate => UDP-GlcNAc-enolpyruvate + phosphate	SPLC1_S530440	UDP-N-acetylglucosamine 1-carboxyvinyltransferase	2.5.1.7	Cell Envelope Biosynthesis	cytosol
SP0368	NADPH + UDP-GlcNAc-enolpyruvate + H+ => NADP+ + UDP-N-acetylmuramate	SPLC1_S532130	UDP-N-acetylenolpyruvylglucosamine reductase	1.1.1.158	Cell Envelope Biosynthesis	cytosol
SP0369	NADH + UDP-GlcNAc-enolpyruvate + H+ => NAD+ + UDP-N-acetylmuramate	SPLC1_S532130	UDP-N-acetylenolpyruvylglucosamine reductase	1.1.1.158	Cell Envelope Biosynthesis	cytosol
SP0370	L-alanine + UDP-N-acetylmuramate + ATP => UDP-N-acetylmuramoyl-L-alanine + phosphate + ADP + H+	SPLC1_S532120	UDP-N-acetylmuramate/alanine ligase	6.3.2.8	Cell Envelope Biosynthesis	cytosol
SP0371	L-glutamate <=> D-glutamate	SPLC1_S102740	glutamate racemase	5.1.1.3	Cell Envelope Biosynthesis	cytosol
SP0372	UDP-N-acetylmuramoyl-L-alanine + D-glutamate + ATP => UDP-N-acetylmuramoyl-L-alanyl-D-glutamate + phosphate + ADP + H+	SPLC1_S220030	putative UDP-N-acetylmuramoyl-L-alanyl-D-glutamate synthetase	6.3.2.9	Cell Envelope Biosynthesis	cytosol
SP0373	UDP-N-acetylmuramoyl-L-alanyl-D-glutamate + meso-diaminopimelate + ATP => UDP-N-acetylmuramoyl-L-alanyl-D-gamma-glutamyl-meso-2,6-diaminopimelate + phosphate + ADP + 2 H+	SPLC1_S500760	UDP-N-acetylmuramyl-tripeptide synthetase	6.3.2.13	Cell Envelope Biosynthesis	cytosol
SP0374	2 D-alanine + ATP <=> D-alanyl-D-alanine + phosphate + ADP + H+	SPLC1_S202810	D-alanyl-alanine synthetase A	6.3.2.4	Cell Envelope Biosynthesis	cytosol
SP0375	UDP-N-acetylmuramoyl-L-alanyl-D-gamma-glutamyl-meso-2,6-diaminopimelate + D-alanyl-D-alanine + ATP => UDP-N-acetylmuramoyl-L-alanyl-D-glutamyl-meso-2,6-diaminopimelyl-D-alanyl-D-alanine + phosphate + ADP + 2 H+	SPLC1_S530950	UDP-N-acetylmuramoylalanyl-D-glutamyl-26-diaminopimelate/D-alanyl-D-alanyl ligase	6.3.2.10	Cell Envelope Biosynthesis	cytosol
SP0376	UDP-N-acetylmuramoyl-L-alanyl-D-glutamyl-meso-2,6-diaminopimelyl-D-alanyl-D-alanine + undecaprenyl-phosphate => N-acetylmuramoyl-L-alanyl-D-glutamyl-meso-2,6-diaminopimelyl-D-alanyl-D-alanine-diphosphoundecaprenol + UMP	SPLC1_S204530	phospho-N-acetylmuramoyl-pentapeptide-transferase	2.7.8.13	Cell Envelope Biosynthesis	cytosol
SP0377	N-acetylmuramoyl-L-alanyl-D-glutamyl-meso-2,6-diaminopimelyl-D-alanyl-D-alanine-diphosphoundecaprenol + UDP-N-acetyl-D-glucosamine => peptidoglycan + UDP + H+	SPLC1_S420250	UDP-N-acetylglucosamine:LPS N-acetylglucosamine transferase	2.4.1.227	Cell Envelope Biosynthesis	cytosol
SP0378	UDP-N-acetyl-D-glucosamine <=> UDP-N-acetyl-D-mannosamine	SPLC1_S209000	putative UDP-N-acetylglucosamine 2-epimerase	5.1.3.14	Cell Envelope Biosynthesis	cytosol
SP0379	UDP-N-acetyl-D-glucosamine + undecaprenyl-phosphate => UMP + undecaprenyl-N-acetyl-alpha-D-glucosaminyl-pyrophosphate	SPLC1_S207910 or SPLC1_S208540 or SPLC1_S241020 or SPLC1_S542100 or SPLC1_S530260 or SPLC1_S032050 or SPLC1_S160190 or SPLC1_S171140 or SPLC1_S081380 or SPLC1_S081430	glycosyl transferase group 1, glycosyl transferase family 28, glycosyl transferase WecB/TagA/CpsF family, putative glycosyl transferase group 1	2.4.1.-	Cell Envelope Biosynthesis	cytosol
SP0380	UDP-N-acetyl-D-mannosamine + 2 NAD+ + H2O => UDP-N-acetyl-beta-D-mannosaminouronate + 2 NADH + 3 H+	SPLC1_S032080 or SPLC1_S060790	aldo/keto reductase, NAD-dependent epimerase/dehydratase	1.1.1.-	Cell Envelope Biosynthesis	cytosol
SP0381	dTDP-4-dehydro-6-deoxy-D-glucose + L-glutamate => dTDP-D-fucosamine + alpha-ketoglutarate	SPLC1_S051440 and SPLC1_S101340	aminotransferase class V	2.6.1.-	Cell Envelope Biosynthesis	cytosol
SP0382	dTDP-D-fucosamine + acetyl-CoA => dTDP-4-acetamido-4,6-dideoxy-D-galactose + coenzyme-A + H+	SPLC1_S208270 or SPLC1_S241030 or SPLC1_S250050	GCN5-related N-acetyltransferase	2.3.1.-	Cell Envelope Biosynthesis	cytosol
SP0383	alpha-D-glucose-1-phosphate + UTP + H+ <=> UDP-D-glucose + diphosphate	SPLC1_S208420	nucleotidyl transferase	2.7.7.9	Cell Envelope Biosynthesis	cytosol
SP0384	UDP-D-glucose + H2O + 2 NAD+ => UDP-D-glucuronate + 2 NADH + 3 H+	SPLC1_S430100	UDP-glucose/GDP-mannose dehydrogenase	1.1.1.22	Cell Envelope Biosynthesis	cytosol
SP0385	fructose-6-phosphate + L-glutamine => L-glutamate + D-glucosamine-6-phosphate	SPLC1_S102850	glucosamine/fructose-6-phosphate aminotransferase isomerizing	2.6.1.16	Cell Envelope Biosynthesis	cytosol
SP0386	D-glucosamine-6-phosphate => D-glucosamine-1-phosphate	SPLC1_S241000	phosphoglucosamine mutase	5.4.2.10	Cell Envelope Biosynthesis	cytosol
SP0387	D-glucosamine-1-phosphate + acetyl-CoA => N-acetyl-glucosamine-1-phosphate + coenzyme-A + H+	SPLC1_S260640	bifunctional N-acetylglucosamine-1-phosphateuridyltransferase/glucosamine-1-phosphateacetyltransferase	2.3.1.157	Cell Envelope Biosynthesis	cytosol
SP0388	N-acetyl-glucosamine-1-phosphate + UTP + H+ => UDP-N-acetyl-D-glucosamine + diphosphate	SPLC1_S260640	bifunctional N-acetylglucosamine-1-phosphateuridyltransferase/glucosamine-1-phosphateacetyltransferase	2.7.7.23	Cell Envelope Biosynthesis	cytosol
SP0389	alpha-D-mannose-1-phosphate + GDP + H+ => GDP-D-mannose + phosphate	SPLC1_S102160	mannose-1-phosphate guanylyltransferase (GDP)	2.7.7.22	Cell Envelope Biosynthesis	cytosol
SP0390	alpha-D-mannose-1-phosphate + GTP + H+ => GDP-D-mannose + diphosphate	SPLC1_S171370 or SPLC1_S033300	nucleotidyl transferase, phosphoglucomutase/phosphomannomutase	2.7.7.13	Cell Envelope Biosynthesis	cytosol
SP0391	GDP-D-mannose => H2O + GDP-4-dehydro-6-deoxy-D-mannose	SPLC1_S032070 or SPLC1_S040290	GDP-mannose 46-dehydratase, NAD-dependent epimerase/dehydratase	4.2.1.47	Cell Envelope Biosynthesis	cytosol
SP0392	GDP-4-dehydro-6-deoxy-D-mannose + H+ + NADPH => GDP-L-fucose + NADP+	UNKNOWN	3-beta hydroxysteroid dehydrogenase/isomerase	1.1.1.271	Cell Envelope Biosynthesis	cytosol
SP0393	D-myo-inositol-(3)-monophosphate + H2O => myo-inositol + phosphate	SPLC1_S080490	inositol-phosphate phosphatase	3.1.3.25	Cell Envelope Biosynthesis	cytosol
SP0394	alpha-D-glucose-6-phosphate => D-myo-inositol-(3)-monophosphate	SPLC1_S031840	Myo-inositol-1-phosphate synthase	5.5.1.4	Cell Envelope Biosynthesis	cytosol
SP0395	D-fructose + UDP-D-glucose => sucrose + UDP	SPLC1_S430370	sucrose synthase	2.4.1.13	Alternate Carbon Metabolism	cytosol
SP0396	L-ribulose-5-phosphate <=> D-xylulose-5-phosphate	SPLC1_S510540	ribulose-5-phosphate 4-epimerase	5.1.3.4	Alternate Carbon Metabolism	cytosol
SP0397	dihydroxy-acetone-phosphate + NADPH + H+ <=> sn-glycerol-3-phosphate + NADP+	SPLC1_S540730 or SPLC1_S540720	FAD dependent oxidoreductase, NAD-dependent glycerol-3-phosphate dehydrogenase domain protein	1.1.1.94	Membrane Lipid Metabolism (phospholipid biosynthesis)	cytosol
SP0398	sn-glycerol-3-phosphate + ubiquinone-8 + 2 H+ => dihydroxy-acetone-phosphate + ubiquinol-8	SPLC1_S080750	FAD dependent oxidoreductase	1.1.99.5	Oxidative Phosphorylation	cytosol
SP0399	glycerol + ATP => sn-glycerol-3-phosphate + ADP + H+	SPLC1_S630300	glycerol kinase	2.7.1.30	Alternate Carbon Metabolism	cytosol
SP0400	NAD+ + glycerol => dihydroxy-acetone + NADH + H+	SPLC1_S010350	iron-containing alcohol dehydrogenase	1.1.1.6	Alternate Carbon Metabolism	cytosol
SP0401	D-fructose + ATP => fructose-6-phosphate + ADP + H+	SPLC1_S542700	sugar kinases ribokinase family	2.7.1.4	Alternate Carbon Metabolism	cytosol
SP0402	H2O + D-glucosamine-6-phosphate => NH4+ + fructose-6-phosphate	SPLC1_S260440	putative 6-phosphogluconolactonase	3.1.1.31	Alternate Carbon Metabolism	cytosol
SP0403	mannose-6-phosphate <=> fructose-6-phosphate	SPLC1_S270410 or SPLC1_S203320	mannose-6-phosphate isomerase type II	5.3.1.8	Alternate Carbon Metabolism	cytosol
SP0404	alpha-D-mannose-1-phosphate <=> mannose-6-phosphate	SPLC1_S541270 or SPLC1_S033300	phosphoglucomutase/phosphomannomutase	5.4.2.8	Alternate Carbon Metabolism	cytosol
SP0405	D-ribose + ATP => D-ribose-5-phosphate + ADP + H+	SPLC1_S542700 or SPLC1_S500190 or SPLC1_S103240	PfkB domain protein, sugar kinases ribokinase family	2.7.1.15	Alternate Carbon Metabolism	cytosol
SP0406	H2O + N-acetyl-D-glucosamine-6-phosphate => D-glucosamine-6-phosphate + acetate	SPLC1_S040850	N-acetylglucosamine-6-phosphate deacetylase	3.5.1.25	Alternate Carbon Metabolism	cytosol
SP0407	D-sedoheptulose-7-phosphate + ATP => D-sedoheptulose-1,7-bisphosphate + ADP	SPLC1_S541540 or SPLC1_S040060	6-phosphofructokinase	2.7.1.11	Alternate Carbon Metabolism	cytosol
SP0408	D-sedoheptulose-7-phosphate + UTP => D-sedoheptulose-1,7-bisphosphate + UDP	SPLC1_S541540 or SPLC1_S040060	6-phosphofructokinase	2.7.1.11	Alternate Carbon Metabolism	cytosol
SP0409	D-sedoheptulose-7-phosphate + CTP => D-sedoheptulose-1,7-bisphosphate + CDP	SPLC1_S541540 or SPLC1_S040060	6-phosphofructokinase	2.7.1.11	Alternate Carbon Metabolism	cytosol
SP0410	D-sedoheptulose-7-phosphate + ITP => D-sedoheptulose-1,7-bisphosphate + IDP	SPLC1_S541540 or SPLC1_S040060	6-phosphofructokinase	2.7.1.11	Alternate Carbon Metabolism	cytosol
SP0411	acetaldehyde + NAD+ + H2O => NADH + acetate + 2 H+	SPLC1_S203470	aldehyde Dehydrogenase	1.2.1.3	Alternate Carbon Metabolism	cytosol
SP0412	deoxyribose-1-phosphate <=> deoxyribose-5-phosphate	SPLC1_S541610 or SPLC1_S590520	phosphoglucomutase/phosphomannomutase alpha/beta/alpha domain I, phosphoglucomutase alpha-D-glucose phosphate-specific	5.4.2.7	Alternate Carbon Metabolism	cytosol
SP0413	maltose + H2O => 2 alpha-D-glucose	SPLC1_S208430 or SPLC1_S201360 or SPLC1_S201370	4-alpha-glucanotransferase	2.4.1.25	Alternate Carbon Metabolism	cytosol
SP0414	trehalose-6-phosphate + H2O => trehalose + phosphate	UNKNOWN	trehalose-phosphatase	3.1.3.12	Alternate Carbon Metabolism	cytosol
SP0415	UDP-D-glucose + alpha-D-glucose-6-phosphate => UDP + trehalose-6-phosphate + H+	SPLC1_S540710	glucosylglycerol-phosphate synthase	2.4.1.15	Alternate Carbon Metabolism	cytosol
SP0416	alpha-D-glucose-1-phosphate <=> alpha-D-glucose-6-phosphate	SPLC1_S541610 or SPLC1_S590520	phosphoglucomutase/phosphomannomutase alpha/beta/alpha domain I, phosphoglucomutase alpha-D-glucose phosphate-specific	5.4.2.2	Alternate Carbon Metabolism	cytosol
SP0417	UDP-D-glucose + alpha-D-galactose-1-phosphate <=> alpha-D-glucose-1-phosphate + UDP-galactose	SPLC1_S102320	galactose-1-phosphate uridylyltransferase	2.7.7.12	Alternate Carbon Metabolism	cytosol
SP0418	UDP-D-glucose <=> UDP-galactose	SPLC1_S371170 or SPLC1_S041090 or SPLC1_S030530	NAD-dependent epimerase/dehydratase, UDP-glucose 4-epimerase	5.1.3.2	Alternate Carbon Metabolism	cytosol
SP0419	H2O + 2-phosphoglycolate => glycolate + phosphate	SPLC1_S011340 or SPLC1_S420400 or SPLC1_S131000	HAD-superfamily hydrolase subfamily IA variant 1, HAD-superfamily hydrolase subfamily IA variant 3	3.1.3.18	Alternate Carbon Metabolism	cytosol
SP0420	glycolate + O2 => glyoxylate + H2O2	SPLC1_S203790	glycolate oxidase subunit GlcD	1.1.3.15	Alternate Carbon Metabolism	cytosol
SP0421	glyoxylate + L-serine => hydroxypyruvate + glycine	SPLC1_S101340	serine-glyoxylate transaminase	2.6.1.45	Glycine and Serine Metabolism	cytosol
SP0422	CTP + alpha-D-glucose-1-phosphate + H+ => diphosphate + CDPglucose	SPLC1_S510060 or SPLC1_S140020	glucose-1-phosphate cytidylyltransferase	2.7.7.33	Alternate Carbon Metabolism	cytosol
SP0423	CDPglucose => CDP-4-dehydro-6-deoxy-D-glucose	SPLC1_S140030	NAD dependent epimerase/dehydratase family	4.2.1.45	Alternate Carbon Metabolism	cytosol
SP0424	(R)-3-hydroxymyristoyl-ACP + UDP-N-acetyl-D-glucosamine <=> UDP-3-O-(3-hydroxymyristoyl)-N-acetylglucosamine + acyl-carrier-protein	SPLC1_S310280 and SPLC1_S430300	acyl-[acyl-carrier-protein]--UDP-N-acetylglucosamine O-acyltransferase	2.3.1.129	Lipopolysaccharide Biosynthesis / Recycling	cytosol
SP0425	UDP-3-O-(3-hydroxymyristoyl)-N-acetylglucosamine + H2O => acetate + UDP-3-O-(3-hydroxytetradecanoyl)-D-glucosamine	UNKNOWN	UDP-3-O-acyl-N-acetylglucosamine deacetylase		Unassigned	cytosol
SP0426	UDP-3-O-(3-hydroxytetradecanoyl)-D-glucosamine => UDP-2,3-bis(3-hydroxymyristoyl)glucosamine + acyl-carrier-protein	UNKNOWN	UDP-3-O-[3-hydroxymyristoyl]glucosamine N-acetyltransferase	2.3.1.-	Unassigned	cytosol
SP0427	UDP-2,3-bis(3-hydroxymyristoyl)glucosamine + H2O => 2,3-bis(3-hydroxymyristoyl)-beta-D-glucosaminyl-1-phosphate + UMP + 2 H+	SPLC1_S310300	UDP-3-0-acyl N-acetylglucosamine deacetylase		Lipopolysaccharide Biosynthesis / Recycling	cytosol
SP0428	2,3-bis(3-hydroxymyristoyl)-beta-D-glucosaminyl-1-phosphate + UDP-2,3-bis(3-hydroxymyristoyl)glucosamine => lipid-A-disaccharide + UDP + H+	SPLC1_S310270 or SPLC1_S202860	putative lipid-A-disaccharide synthase	2.4.1.182	Lipopolysaccharide Biosynthesis / Recycling	cytosol
SP0429	ATP + acetyl-CoA + HCO3- => ADP + phosphate + malonyl-CoA + 2 H+	SPLC1_S541320 and SPLC1_S500810 and SPLC1_S490480 and SPLC1_S270220	biotin carboxyl carrier protein, acetyl-CoA carboxylase carboxyl transferase beta subunit, acetyl-CoA carboxylase carboxyl transferase alpha subunit, acetyl-CoA carboxylase biotin carboxylase	6.4.1.2	Membrane Lipid Metabolism fatty acid biosynthesis)	cytosol
SP0430	malonyl-CoA + acyl-carrier-protein <=> coenzyme-A + malonyl-ACP	SPLC1_S543120	malonyl CoA-acyl carrier protein transacylase	2.3.1.39	Membrane Lipid Metabolism (fatty acid biosynthesis)	cytosol
SP0431	malonyl-ACP + H+ + acetyl-ACP => acetoacetyl-ACP + CO2 + acyl-carrier-protein	SPLC1_S543110 or SPLC1_S010960 or SPLC1_S082700 or SPLC1_S082720 or SPLC1_S102760	AMP-dependent synthetase and ligase, 3-oxoacyl-(acyl-carrier-protein) synthase III, beta-ketoacyl synthase	2.3.1.41	Membrane Lipid Metabolism (fatty acid biosynthesis)	cytosol
SP0432	malonyl-ACP + H+ + Butyryl-ACP-(n-C4:0ACP) => 3-Oxohexanoyl-[acyl-carrier-protein] + CO2 + acyl-carrier-protein	SPLC1_S010960 or SPLC1_S102760 or SPLC1_S082700 or SPLC1_S082720	AMP-dependent synthetase and ligase, beta-ketoacyl synthase, 3-oxoacyl-(acyl-carrier-protein) synthase	2.3.1.41	Membrane Lipid Metabolism (fatty acid biosynthesis)	cytosol
SP0433	malonyl-ACP + H+ + Hexanoyl-ACP-(n-C6:0ACP) => 3-Oxooctanoyl-[acyl-carrier-protein] + CO2 + acyl-carrier-protein	SPLC1_S010960 or SPLC1_S102760 or SPLC1_S082700 or SPLC1_S082720	AMP-dependent synthetase and ligase, beta-ketoacyl synthase, 3-oxoacyl-(acyl-carrier-protein) synthase	2.3.1.41	Membrane Lipid Metabolism (fatty acid biosynthesis)	cytosol
SP0434	malonyl-ACP + H+ + Octanoyl-ACP-(n-C8:0ACP) => 3-Oxodecanoyl-[acyl-carrier-protein] + CO2 + acyl-carrier-protein	SPLC1_S010960 or SPLC1_S102760 or SPLC1_S082700 or SPLC1_S082720	AMP-dependent synthetase and ligase, beta-ketoacyl synthase, 3-oxoacyl-(acyl-carrier-protein) synthase	2.3.1.41	Membrane Lipid Metabolism (fatty acid biosynthesis)	cytosol
SP0435	malonyl-ACP + H+ + Decanoyl-ACP-(n-C10:0ACP) => 3-Oxododecanoyl-[acyl-carrier-protein] + CO2 + acyl-carrier-protein	SPLC1_S010960 or SPLC1_S102760 or SPLC1_S082700 or SPLC1_S082720	AMP-dependent synthetase and ligase, beta-ketoacyl synthase, 3-oxoacyl-(acyl-carrier-protein) synthase	2.3.1.41	Membrane Lipid Metabolism (fatty acid biosynthesis)	cytosol
SP0436	malonyl-ACP + H+ + Dodecanoyl-ACP-(n-C12:0ACP) => 3-Oxotetradecanoyl-[acyl-carrier-protein] + CO2 + acyl-carrier-protein	SPLC1_S010960 or SPLC1_S102760 or SPLC1_S082700 or SPLC1_S082720	AMP-dependent synthetase and ligase, beta-ketoacyl synthase, 3-oxoacyl-(acyl-carrier-protein) synthase	2.3.1.41	Membrane Lipid Metabolism (fatty acid biosynthesis)	cytosol
SP0437	malonyl-ACP + H+ + Myristoyl-ACP-(n-C14:0ACP) => 3-Oxohexadecanoyl-[acyl-carrier-protein] + CO2 + acyl-carrier-protein	SPLC1_S010960 or SPLC1_S102760 or SPLC1_S082700 or SPLC1_S082720	AMP-dependent synthetase and ligase, beta-ketoacyl synthase, 3-oxoacyl-(acyl-carrier-protein) synthase	2.3.1.41	Membrane Lipid Metabolism (fatty acid biosynthesis)	cytosol
SP0438	malonyl-ACP + H+ + Palmitoyl-ACP-(n-C16:0ACP) => 3-Oxooctadecanoyl-[acyl-carrier-protein] + CO2 + acyl-carrier-protein	SPLC1_S010960 or SPLC1_S102760 or SPLC1_S082700 or SPLC1_S082720	AMP-dependent synthetase and ligase, beta-ketoacyl synthase, 3-oxoacyl-(acyl-carrier-protein) synthase	2.3.1.41	Membrane Lipid Metabolism (fatty acid biosynthesis)	cytosol
SP0439	acetoacetyl-ACP + H+ + NADPH <=> (3R)-3-Hydroxyacyl-[acyl-carrier-protein] + NADP+	SPLC1_S410570 or SPLC1_S542170	3-ketoacyl-(acyl-carrier-protein) reductase, short-chain dehydrogenase/reductase SDR	1.1.1.100	Membrane Lipid Metabolism (fatty acid biosynthesis)	cytosol
SP0440	3-Oxohexanoyl-[acyl-carrier-protein] + H+ + NADPH <=> (R)-3-Hydroxyhexanoyl-[acyl-carrier-protein] + NADP+	SPLC1_S410570 or SPLC1_S542170	3-ketoacyl-(acyl-carrier-protein) reductase, short-chain dehydrogenase/reductase SDR	1.1.1.100	Membrane Lipid Metabolism (fatty acid biosynthesis)	cytosol
SP0441	3-Oxooctanoyl-[acyl-carrier-protein] + H+ + NADPH <=> (R)-3-Hydroxyoctanoyl-[acyl-carrier-protein] + NADP+	SPLC1_S410570 or SPLC1_S542170	3-ketoacyl-(acyl-carrier-protein) reductase, short-chain dehydrogenase/reductase SDR	1.1.1.100	Membrane Lipid Metabolism (fatty acid biosynthesis)	cytosol
SP0442	3-Oxodecanoyl-[acyl-carrier-protein] + H+ + NADPH <=> (R)-3-Hydroxydecanoyl-[acyl-carrier-protein] + NADP+	SPLC1_S410570 or SPLC1_S542170	3-ketoacyl-(acyl-carrier-protein) reductase, short-chain dehydrogenase/reductase SDR	1.1.1.100	Membrane Lipid Metabolism (fatty acid biosynthesis)	cytosol
SP0443	3-Oxododecanoyl-[acyl-carrier-protein] + H+ + NADPH <=> (R)-3-Hydroxydodecanoyl-[acyl-carrier-protein] + NADP+	SPLC1_S410570 or SPLC1_S542170	3-ketoacyl-(acyl-carrier-protein) reductase, short-chain dehydrogenase/reductase SDR	1.1.1.100	Membrane Lipid Metabolism (fatty acid biosynthesis)	cytosol
SP0444	3-Oxotetradecanoyl-[acyl-carrier-protein] + H+ + NADPH <=> (R)-3-hydroxymyristoyl-ACP + NADP+	SPLC1_S410570 or SPLC1_S542170	3-ketoacyl-(acyl-carrier-protein) reductase, short-chain dehydrogenase/reductase SDR	1.1.1.100	Membrane Lipid Metabolism (fatty acid biosynthesis)	cytosol
SP0445	3-Oxohexadecanoyl-[acyl-carrier-protein] + H+ + NADPH <=> R-3-hydroxypalmitoyl-[acyl-carrier-protein] + NADP+	SPLC1_S410570 or SPLC1_S542170	3-ketoacyl-(acyl-carrier-protein) reductase, short-chain dehydrogenase/reductase SDR	1.1.1.100	Membrane Lipid Metabolism (fatty acid biosynthesis)	cytosol
SP0446	3-Oxooctadecanoyl-[acyl-carrier-protein] + H+ + NADPH <=> (R)-3-Hydroxyoctadecanoyl-[acyl-carrier-protein] + NADP+	SPLC1_S410570 or SPLC1_S542170	3-ketoacyl-(acyl-carrier-protein) reductase, short-chain dehydrogenase/reductase SDR	1.1.1.100	Membrane Lipid Metabolism (fatty acid biosynthesis)	cytosol
SP0447	(3R)-3-Hydroxyacyl-[acyl-carrier-protein] => But-2-enoyl-[acyl-carrier-protein] + H2O	SPLC1_S310290	beta-hydroxyacyl-[acyl carrier protein] dehydratase	4.2.1.58	Membrane Lipid Metabolism (fatty acid biosynthesis)	cytosol
SP0448	(R)-3-Hydroxyhexanoyl-[acyl-carrier-protein] => H2O + trans-Hex-2-enoyl-[acyl-carrier-protein]	SPLC1_S310290	beta-hydroxyacyl-[acyl carrier protein] dehydratase	4.2.1.58	Membrane Lipid Metabolism (fatty acid biosynthesis)	cytosol
SP0449	(R)-3-Hydroxyoctanoyl-[acyl-carrier-protein] => H2O + trans-Oct-2-enoyl-[acyl-carrier-protein]	SPLC1_S310290	beta-hydroxyacyl-[acyl carrier protein] dehydratase	4.2.1.58	Membrane Lipid Metabolism (fatty acid biosynthesis)	cytosol
SP0450	(R)-3-Hydroxydecanoyl-[acyl-carrier-protein] => H2O + trans-Dec-2-enoyl-[acyl-carrier-protein]	SPLC1_S310290	beta-hydroxyacyl-[acyl carrier protein] dehydratase	4.2.1.60	Membrane Lipid Metabolism (fatty acid biosynthesis)	cytosol
SP0451	(R)-3-Hydroxydodecanoyl-[acyl-carrier-protein] => H2O + trans-Dodec-2-enoyl-[acyl-carrier-protein]	SPLC1_S310290	beta-hydroxyacyl-[acyl carrier protein] dehydratase	4.2.1.61	Membrane Lipid Metabolism (fatty acid biosynthesis)	cytosol
SP0452	(R)-3-hydroxymyristoyl-ACP => H2O + trans-Tetradec-2-enoyl-[acyl-carrier-protein]	SPLC1_S310290	beta-hydroxyacyl-[acyl carrier protein] dehydratase	4.2.1.61	Membrane Lipid Metabolism (fatty acid biosynthesis)	cytosol
SP0453	R-3-hydroxypalmitoyl-[acyl-carrier-protein] => H2O + trans-Hexadec-2-enoyl-[acyl-carrier-protein]	SPLC1_S310290	beta-hydroxyacyl-[acyl carrier protein] dehydratase	4.2.1.61	Membrane Lipid Metabolism (fatty acid biosynthesis)	cytosol
SP0454	(R)-3-Hydroxyoctadecanoyl-[acyl-carrier-protein] => H2O + trans-octadec-2-enoyl-[acyl-carrier-protein]	SPLC1_S310290	beta-hydroxyacyl-[acyl carrier protein] dehydratase	4.2.1.61	Membrane Lipid Metabolism (fatty acid biosynthesis)	cytosol
SP0455	But-2-enoyl-[acyl-carrier-protein] + H+ + NADH => Butyryl-ACP-(n-C4:0ACP) + NAD+	SPLC1_S520970	short-chain dehydrogenase/reductase SDR	1.3.1.9	Membrane Lipid Metabolism (fatty acid biosynthesis)	cytosol
SP0456	But-2-enoyl-[acyl-carrier-protein] + H+ + NADPH => Butyryl-ACP-(n-C4:0ACP) + NADP+	SPLC1_S520970	short-chain dehydrogenase/reductase SDR	1.3.1.10	Membrane Lipid Metabolism (fatty acid biosynthesis)	cytosol
SP0457	H+ + NADH + trans-Hex-2-enoyl-[acyl-carrier-protein] => Hexanoyl-ACP-(n-C6:0ACP) + NAD+	SPLC1_S520970	short-chain dehydrogenase/reductase SDR	1.3.1.9	Membrane Lipid Metabolism (fatty acid biosynthesis)	cytosol
SP0458	H+ + NADPH + trans-Hex-2-enoyl-[acyl-carrier-protein] => Hexanoyl-ACP-(n-C6:0ACP) + NADP+	SPLC1_S520970	short-chain dehydrogenase/reductase SDR	1.3.1.10	Membrane Lipid Metabolism (fatty acid biosynthesis)	cytosol
SP0459	H+ + NADH + trans-Oct-2-enoyl-[acyl-carrier-protein] => NAD+ + Octanoyl-ACP-(n-C8:0ACP)	SPLC1_S520970	short-chain dehydrogenase/reductase SDR	1.3.1.9	Membrane Lipid Metabolism (fatty acid biosynthesis)	cytosol
SP0460	H+ + NADPH + trans-Oct-2-enoyl-[acyl-carrier-protein] => NADP+ + Octanoyl-ACP-(n-C8:0ACP)	SPLC1_S520970	short-chain dehydrogenase/reductase SDR	1.3.1.10	Membrane Lipid Metabolism (fatty acid biosynthesis)	cytosol
SP0461	H+ + NADH + trans-Dec-2-enoyl-[acyl-carrier-protein] => Decanoyl-ACP-(n-C10:0ACP) + NAD+	SPLC1_S520970	short-chain dehydrogenase/reductase SDR	1.3.1.9	Membrane Lipid Metabolism (fatty acid biosynthesis)	cytosol
SP0462	H+ + NADPH + trans-Dec-2-enoyl-[acyl-carrier-protein] => Decanoyl-ACP-(n-C10:0ACP) + NADP+	SPLC1_S520970	short-chain dehydrogenase/reductase SDR	1.3.1.10	Membrane Lipid Metabolism (fatty acid biosynthesis)	cytosol
SP0463	H+ + NADH + trans-Dodec-2-enoyl-[acyl-carrier-protein] => Dodecanoyl-ACP-(n-C12:0ACP) + NAD+	SPLC1_S520970	short-chain dehydrogenase/reductase SDR	1.3.1.9	Membrane Lipid Metabolism (fatty acid biosynthesis)	cytosol
SP0464	H+ + NADPH + trans-Dodec-2-enoyl-[acyl-carrier-protein] => Dodecanoyl-ACP-(n-C12:0ACP) + NADP+	SPLC1_S520970	short-chain dehydrogenase/reductase SDR	1.3.1.10	Membrane Lipid Metabolism (fatty acid biosynthesis)	cytosol
SP0465	H+ + NADH + trans-Tetradec-2-enoyl-[acyl-carrier-protein] => Myristoyl-ACP-(n-C14:0ACP) + NAD+	SPLC1_S520970	short-chain dehydrogenase/reductase SDR	1.3.1.9	Membrane Lipid Metabolism (fatty acid biosynthesis)	cytosol
SP0466	H+ + NADPH + trans-Tetradec-2-enoyl-[acyl-carrier-protein] => Myristoyl-ACP-(n-C14:0ACP) + NADP+	SPLC1_S520970	short-chain dehydrogenase/reductase SDR	1.3.1.10	Membrane Lipid Metabolism (fatty acid biosynthesis)	cytosol
SP0467	H+ + NADH + trans-Hexadec-2-enoyl-[acyl-carrier-protein] => NAD+ + Palmitoyl-ACP-(n-C16:0ACP)	SPLC1_S520970	short-chain dehydrogenase/reductase SDR	1.3.1.9	Membrane Lipid Metabolism (fatty acid biosynthesis)	cytosol
SP0468	H+ + NADPH + trans-Hexadec-2-enoyl-[acyl-carrier-protein] => NADP+ + Palmitoyl-ACP-(n-C16:0ACP)	SPLC1_S520970	short-chain dehydrogenase/reductase SDR	1.3.1.10	Membrane Lipid Metabolism (fatty acid biosynthesis)	cytosol
SP0469	H+ + NADH + trans-octadec-2-enoyl-[acyl-carrier-protein] => NAD+ + Octadecanoyl-ACP-(n-C18:0ACP)	SPLC1_S520970	short-chain dehydrogenase/reductase SDR	1.3.1.9	Membrane Lipid Metabolism (fatty acid biosynthesis)	cytosol
SP0470	H+ + NADPH + trans-octadec-2-enoyl-[acyl-carrier-protein] => NADP+ + Octadecanoyl-ACP-(n-C18:0ACP)	SPLC1_S520970	short-chain dehydrogenase/reductase SDR	1.3.1.10	Membrane Lipid Metabolism (fatty acid biosynthesis)	cytosol
SP0471	acetyl-CoA + malonyl-ACP + H+ => acetoacetyl-ACP + coenzyme-A + CO2	SPLC1_S208270 or SPLC1_S241030 or SPLC1_S250050	GCN5-related N-acetyltransferase	2.3.1.-	Membrane Lipid Metabolism	cytosol
SP0472	malonyl-ACP + H+ => acetyl-ACP + CO2	SPLC1_S010960 or SPLC1_S102760	3-oxoacyl-(acyl-carrier-protein) synthase, beta-ketoacyl synthase		Membrane Lipid Metabolism	cytosol
SP0473	2 acetyl-CoA <=> acetoacetyl-CoA + coenzyme-A	SPLC1_S230640	putative acetyl coenzyme A acetyltransferase	2.3.1.9	Membrane Lipid Metabolism	cytosol
SP0474	oxidized-thioredoxin + NADPH + H+ => reduced-thioredoxin + NADP+	SPLC1_S360430	thioredoxin reductase	1.8.1.9	Oxidative Phosphorylation	cytosol
SP0475	ubiquinone-8 + succinate => ubiquinol-8 + fumarate	SPLC1_S500900 or SPLC1_S510790	succinate dehydrogenase and fumarate reductase iron-sulfur protein, HI0933 family protein	1.3.99.1	Oxidative Phosphorylation	cytosol
SP0476	ubiquinone-8 + FADH2 <=> ubiquinol-8 + FAD	SPLC1_S500900 or SPLC1_S510790	succinate dehydrogenase and fumarate reductase iron-sulfur protein, HI0933 family protein	1.3.99.1	Oxidative Phosphorylation	cytosol
SP0477	ubiquinone-8 + NADH + H+ => ubiquinol-8 + NAD+	SPLC1_S220110 or SPLC1_S300750 or SPLC1_S300770 or SPLC1_S300790 or SPLC1_S300800 or SPLC1_S540600 or SPLC1_S511380 or SPLC1_S011230 or SPLC1_S430080 or SPLC1_S081870 or SPLC1_S081880 or SPLC1_S203670 or SPLC1_S203680 or SPLC1_S220120 or SPLC1_S540580 or SPLC1_S170820 or SPLC1_S430070 or SPLC1_S430090	proton-translocating NADH-quinone oxidoreductase chain M, NAD(P)H dehydrogenase subunit NdhF3 family, nickel-dependent hydrogenase large subunit, HoxU, NADH dehydrogenase I subunit F, NADH:ubiquinone oxidoreductase 24 kD subunit, putative NAD(P)H-quinone oxidoreductase subunit D5, NADH/Ubiquinone/plastoquinone, NADH:ubiquinone oxidoreductase 49 kD subunit 7, NADH dehydrogenase I subunit N, proton…	1.6.5.3	Oxidative Phosphorylation	cytosol
SP0478	ubiquinone-8 + D-lactate => ubiquinol-8 + pyruvate	SPLC1_S033640 or SPLC1_S102930 or SPLC1_S203790	glycolate oxidase subunit GlcD, putative FAD/FMN-containing dehydrogenase, FAD linked oxidase domain protein	1.1.2.4	Oxidative Phosphorylation	cytosol
SP0479	ATP + phosphate <=> ADP + diphosphate	SPLC1_S010900	polyphosphate kinase	2.7.4.1	Oxidative Phosphorylation	cytosol
SP0480	ATP + diphosphate <=> ADP + triphosphate	SPLC1_S010900	polyphosphate kinase	2.7.4.1	Oxidative Phosphorylation	cytosol
SP0481	tRNAala + L-alanine + ATP => L-alanyl-tRNAala + diphosphate + AMP	SPLC1_S360950	alanyl-tRNA synthetase	6.1.1.7	tRNA Charging	cytosol
SP0482	tRNAphe + L-phenylalanine + ATP => L-phenylalanyl-tRNAphe + diphosphate + AMP	SPLC1_S543050 and SPLC1_S543040 and SPLC1_S542920 and SPLC1_S542910	phenylalanyl-tRNA synthetase subunit beta, phenylalanyl-tRNA synthetase alpha subunit, phenylalanyl-tRNA synthetase beta subunit	6.1.1.20	tRNA Charging	cytosol
SP0483	tRNAlys + L-lysine + ATP => L-lysyl-tRNAlys + diphosphate + AMP	SPLC1_S411960 or SPLC1_S411970 or SPLC1_S430410	lysyl-tRNA synthetase, tRNA synthetase class II, lysyl-tRNA synthetase-containing protein	6.1.1.6	tRNA Charging	cytosol
SP0484	tRNAgly + glycine + ATP => glycyl-tRNAgly + diphosphate + AMP	SPLC1_S511170 and SPLC1_S200780	glycyl-tRNA synthetase alpha chain, glycyl-tRNA synthetase beta subunit	6.1.1.14	tRNA Charging	cytosol
SP0485	tRNAile + L-isoleucine + ATP => L-isoleucyl-tRNAile + diphosphate + AMP	SPLC1_S360220	isoleucyl-tRNA synthetase	6.1.1.5	tRNA Charging	cytosol
SP0486	tRNApro + L-proline + ATP => L-prolyl-tRNApro + diphosphate + AMP	SPLC1_S205620	prolyl-tRNA synthetase	6.1.1.15	tRNA Charging	cytosol
SP0487	tRNAcys + L-cysteine + ATP => L-cysteinyl-tRNAcys + diphosphate + AMP	SPLC1_S040710	cysteinyl-tRNA synthetase	6.1.1.16	tRNA Charging	cytosol
SP0488	tRNAleu + L-leucine + ATP => L-leucyl-tRNAleu + diphosphate + AMP	SPLC1_S360900	leucyl-tRNA synthetase	6.1.1.4	tRNA Charging	cytosol
SP0489	tRNAgln + L-glutamine + ATP => L-glutaminyl-tRNAgln + diphosphate + AMP	SPLC1_S310140	glutamyl-tRNA(Gln) amidotransferase C subunit	6.3.5.6	tRNA Charging	cytosol
SP0490	tRNAser + L-serine + ATP => L-seryl-tRNAser + diphosphate + AMP	SPLC1_S081680	seryl-tRNA synthetase	6.1.1.11	tRNA Charging	cytosol
SP0491	tRNAasn + L-asparagine + ATP => L-asparaginyl-tRNAasn + diphosphate + AMP	SPLC1_S200080	asparaginyl-tRNA synthetase	6.1.1.22	tRNA Charging	cytosol
SP0492	tRNAtyr + L-tyrosine + ATP => L-tyrosyl-tRNAtyr + diphosphate + AMP	SPLC1_S600360	tyrosyl-tRNA synthetase	6.1.1.1	tRNA Charging	cytosol
SP0493	tRNAthr + L-threonine + ATP => L-threonyl-tRNAthr + diphosphate + AMP	SPLC1_S550060 or SPLC1_S204740	threonyl-tRNA synthetase	6.1.1.3	tRNA Charging	cytosol
SP0494	tRNAasp + L-aspartate + ATP => L-aspartyl-tRNAasp + diphosphate + AMP	SPLC1_S208620 or SPLC1_S203960	aspartyl-tRNA synthetase	6.1.1.12	tRNA Charging	cytosol
SP0495	tRNAarg + L-arginine + ATP => L-arginyl-tRNAarg + diphosphate + AMP	SPLC1_S430160 or SPLC1_S200100	arginyl-tRNA synthetase	6.1.1.19	tRNA Charging	cytosol
SP0496	tRNAmet + L-methionine + ATP => L-methionyl-tRNAmet + diphosphate + AMP	SPLC1_S501400	methionyl-tRNA synthetase	6.1.1.10	tRNA Charging	cytosol
SP0497	tRNAhis + L-histidine + ATP => L-histidyl-tRNAhis + diphosphate + AMP	SPLC1_S542730	histidyl-tRNA synthetase	6.1.1.21	tRNA Charging	cytosol
SP0498	L-methionyl-tRNAmet + 10-formyl-tetrahydrofolate + H2O <=> tetrahydrofolate + N-formyl-L-methionyl-tRNAfmet	SPLC1_S031640	methionyl-tRNA formyltransferase	2.1.2.9	tRNA Charging	cytosol
SP0499	tRNAtrp + L-tryptophan + ATP => AMP + diphosphate + L-tryptophanyl-tRNAtrp	SPLC1_S340070	tryptophanyl-tRNA synthetase	6.1.1.2	tRNA Charging	cytosol
SP0500	tRNAval + L-valine + ATP => L-valyl-tRNAval + diphosphate + AMP	SPLC1_S081040	valyl-tRNA synthetase	6.1.1.9	tRNA Charging	cytosol
SP0501	2 O2- + 2 H+ => H2O2 + O2	SPLC1_S270030	Superoxide dismutase	1.15.1.1	Unassigned	cytosol
SP0502	2 H2O2 => 2 H2O + O2	SPLC1_S361200	alkyl hydroperoxide reductase/ Thiol specific antioxidant/ Malallergen	1.11.1.15	Unassigned	cytosol
SP0503	H2O + Selenide + ATP => selenophosphate + phosphate + AMP	SPLC1_S081780	Ankyrin	2.7.9.3	Unassigned	cytosol
SP0504	H2O + CO2 <=> H2CO3	SPLC1_S220070	carbonate dehydratase	4.2.1.1	HCO3 equilibration reaction	cytosol
SP0505	HCO3- + H+ <=> H2O + CO2entry	SPLC1_S220070	carbonate dehydratase	4.2.1.1	HCO3 equilibration reaction	cytosol
SP0506	O2 + FADH2 + 4-hydroxyphenylacetate <=> H2O + FAD + 3,4-dihydroxyphenylacetate + H+	UNKNOWN	4-hydroxyphenylacetate 3-monooxygenase	1.14.14.-	4-hydroxyphenylacetate degradation	cytosol
SP0507	O2 + 3,4-dihydroxyphenylacetate <=> 2-hydroxy-5-carboxymethylmuconate-semialdehyde + H+	UNKNOWN	3,4-dihydroxyphenylacetate 2,3-dioxygenase	1.13.11.15	4-hydroxyphenylacetate degradation	cytosol
SP0508	2-hydroxy-5-carboxymethylmuconate-semialdehyde + NAD+ + H2O <=> 5-carboxymethyl-2-hydroxymuconate + NADH + 2 H+	UNKNOWN	5-carboxymethyl-2-hydroxymuconic-semialdehyde dehydrogenase	1.2.1.60	4-hydroxyphenylacetate degradation	cytosol
SP0509	5-carboxymethyl-2-hydroxymuconate <=> 5-carboxy-2-oxohept-3-enedioate	SPLC1_S360500	5-carboxymethyl-2-hydroxymuconate Delta-isomerase	5.3.3.10	4-hydroxyphenylacetate degradation	cytosol
SP0510	5-carboxy-2-oxohept-3-enedioate + H+ => 2-hydroxyhepta-2,4-dienedioate + CO2	UNKNOWN	5-oxopent-3-ene-1,2,5-tricarboxylate decarboxylase	4.1.1.68	4-hydroxyphenylacetate degradation	cytosol
SP0511	2-hydroxyhepta-2,4-dienedioate + H2O <=> 4-hydroxy-2-ketopimelate	UNKNOWN	probable O-succinylbenzoic acid synthase	4.2.1.-	4-hydroxyphenylacetate degradation	cytosol
SP0512	4-hydroxy-2-ketopimelate <=> succinate-semialdehyde + pyruvate	SPLC1_S371200	2-dehydro-3-deoxyglucarate aldolase	4.1.2.20	4-hydroxyphenylacetate degradation	cytosol
SP0513	formamide + H2O => formate + NH4+	SPLC1_S570050	Formamidase	3.5.1.49	Unassigned	cytosol
SP0514	Hexanoyl-CoA-(n-C6:0CoA) + H2O => coenzyme-A + Hexanoyl(n-C6:0) + H+	SPLC1_S532270	thioesterase superfamily protein	3.1.2.-	Membrane Lipid Metabolism	cytosol
SP0515	ATP + coenzyme-A + Hexanoyl(n-C6:0) => AMP + Hexanoyl-CoA-(n-C6:0CoA) + diphosphate	SPLC1_S370760	AMP-dependent synthetase and ligase	6.2.1.3	Membrane Lipid Metabolism	cytosol
SP0516	FAD + Hexanoyl-CoA-(n-C6:0CoA) <=> FADH2 + trans-Hex-2-enoyl-CoA	SPLC1_S103300	acyl-CoA dehydrogenase family protein putative	1.3.99.3	Membrane Lipid Metabolism	cytosol
SP0517	precorrin-2 + Co2+ => 2 H+ + cobalt-precorrin-2	SPLC1_S208490	cobalamin biosynthesis CbiX protein	4.99.1.3	Adenosylcobalamin biosynthesis I (early cobalt incorporation) -B12	cytosol
SP0518	cobalt-precorrin-2 + S-adenosyl-L-methionine => S-adenosyl-L-homocysteine + cobalt-precorrin-3 + H+	SPLC1_S550720	precorrin-2 C20-methyltransferase	2.1.1.151	Adenosylcobalamin biosynthesis I (early cobalt incorporation) -B12	cytosol
SP0519	cobalt-precorrin-3 + S-adenosyl-L-methionine + H+ => S-adenosyl-L-homocysteine + cobalt-precorrin-4	SPLC1_S550710	precorrin-3B C17-methyltransferase	2.1.1.131	Adenosylcobalamin biosynthesis I (early cobalt incorporation) -B12	cytosol
SP0520	cobalt-precorrin-4 + S-adenosyl-L-methionine => S-adenosyl-L-homocysteine + cobalt-precorrin-5A + H+	SPLC1_S520850	precorrin-4 C11-methyltransferase	2.1.1.133	Adenosylcobalamin biosynthesis I (early cobalt incorporation) -B12	cytosol
SP0521	cobalt-precorrin-5A + H2O => cobalt-precorrin-5B + acetaldehyde + 2 H+	SPLC1_S550710	precorrin-3B C17-methyltransferase	2.1.1.131	Adenosylcobalamin biosynthesis I (early cobalt incorporation) -B12	cytosol
SP0522	cobalt-precorrin-5B + S-adenosyl-L-methionine => S-adenosyl-L-homocysteine + cobalt-precorrin-6A	SPLC1_S207430 or SPLC1_S240370	ribosomal protein L11 methyltransferase, ubiquinone/menaquinone biosynthesis methyltransferase	2.1.1.-	Adenosylcobalamin biosynthesis I (early cobalt incorporation) -B12	cytosol
SP0523	cobalt-precorrin-6A + H+ + NADPH => NADP+ + cobalt-precorrin-6B	SPLC1_S550760	precorrin-6x reductase	1.3.1.54	Adenosylcobalamin biosynthesis I (early cobalt incorporation) -B12	cytosol
SP0524	cobalt-precorrin-6B + S-adenosyl-L-methionine => S-adenosyl-L-homocysteine + cobalt-precorrin-7 + H+	SPLC1_S550750 or SPLC1_S201420 or SPLC1_S031330	precorrin-6Y C5,15-methyltransferase (decarboxylating) CbiT subunit, precorrin-6y C5,15-methyltransferase (decarboxylating) CbiE subunit, precorrin-6Y C5,15-methyltransferase / precorrin-8W decarboxylase	2.1.1.132	Adenosylcobalamin biosynthesis I (early cobalt incorporation) -B12	cytosol
SP0525	cobalt-precorrin-7 + S-adenosyl-L-methionine => S-adenosyl-L-homocysteine + cobalt-precorrin-8x + CO2	SPLC1_S550750 or SPLC1_S201420 or SPLC1_S031330	precorrin-6Y C5,15-methyltransferase (decarboxylating) CbiT subunit, precorrin-6y C5,15-methyltransferase (decarboxylating) CbiE subunit, precorrin-6Y C5,15-methyltransferase / precorrin-8W decarboxylase	2.1.1.132	Adenosylcobalamin biosynthesis I (early cobalt incorporation) -B12	cytosol
SP0526	cobalt-precorrin-8x => cobyrinate	SPLC1_S550730 or SPLC1_S081180	precorrin-8X methylmutase CbiC/CobH, Precorrin-8X methylmutase	5.4.1.2	Adenosylcobalamin biosynthesis I (early cobalt incorporation) -B12	cytosol
SP0527	cobyrinate + 2 H2O + 2 ATP + 2 L-glutamine => cob(II)yrinic-acid-a,c-diamide + 2 phosphate + 2 ADP + 2 L-glutamate + 5 H+	SPLC1_S171610 or SPLC1_S033730	cobaltochelatase CobN subunit, magnesium chelatase H subunit	6.3.5.9	Adenosylcobalamin biosynthesis I (early cobalt incorporation) -B12	cytosol
SP0528	2 cob(II)yrinic-acid-a,c-diamide + FMNH2 => FMN + 2 cob(I)yrinic-acid-a,c-diamide + 3 H+	UNKNOWN	cob(II)yrinic-acid-a,c-diamide reductase	1.16.8.1	Adenosylcobalamin biosynthesis I (early cobalt incorporation) -B12	cytosol
SP0529	cob(I)yrinic-acid-a,c-diamide + ATP => triphosphate + adenosyl-cobyrinat-acid-a,c-diamide + H+	SPLC1_S011380 or SPLC1_S270280	uroporphyrin-III C-methyltransferase, uroporphyrinogen III methylase	2.1.1.107	Adenosylcobalamin biosynthesis I (early cobalt incorporation) -B12	cytosol
SP0530	adenosyl-cobyrinat-acid-a,c-diamide + 4 H2O + 4 ATP + 4 L-glutamine => adenosyl-cobyrate + 4 phosphate + 4 ADP + 4 L-glutamate + 8 H+	SPLC1_S080280	cobyric acid synthase CobQ	6.3.5.10	Adenosylcobalamin biosynthesis I (early cobalt incorporation) -B12	cytosol
SP0531	adenosyl-cobyrate + ATP + (R)-1-amino-2-propanol-O-2-phosphate => ADP + adenosyl-cobinamide-phosphate + phosphate + 2 H+	SPLC1_S220380 or SPLC1_S500920	cobalbumin biosynthesis protein, cobalamin biosynthesis protein CobD	6.3.1.10	Cofactor and Prosthetic Group Biosynthesis	cytosol
SP0532	adenosyl-cobinamide-phosphate + GTP + H+ => adenosylcobinamide-GDP + diphosphate	SPLC1_S220380 or SPLC1_S500920	cobalbumin biosynthesis protein, cobalamin biosynthesis protein CobD	2.7.7.62	Cofactor and Prosthetic Group Biosynthesis	cytosol
SP0533	adenosylcobinamide-GDP + alpha-ribazole => GMP + coenzymeB12 + H+	SPLC1_S102120	cobalamin 5'-phosphate synthase	2.7.8.26	Cofactor and Prosthetic Group Biosynthesis	cytosol
SP0534	cob(I)alamin + ATP + H+ <=> triphosphate + coenzymeB12	SPLC1_S040990	cob(I)alamin adenosyltransferase	2.5.1.17	Cofactor and Prosthetic Group Biosynthesis	cytosol
SP0535	precorrin-2 + S-adenosyl-L-methionine => S-adenosyl-L-homocysteine + precorrin-3A + H+	SPLC1_S550720	precorrin-2 C20-methyltransferase	2.1.1.130	Adenosyl biosynthesis II (late cobalt incorporation) -B12	cytosol
SP0536	precorrin-3A + H+ + NADH + O2 => NAD+ + H2O + precorrin-3B	UNKNOWN	precorrin-3B synthase	1.14.13.83	Adenosyl biosynthesis II (late cobalt incorporation) -B12	cytosol
SP0537	precorrin-3B + S-adenosyl-L-methionine => S-adenosyl-L-homocysteine + precorrin-4 + 2 H+	SPLC1_S550710	precorrin-3B C17-methyltransferase	2.1.1.131	Adenosyl biosynthesis II (late cobalt incorporation) -B12	cytosol
SP0538	precorrin-4 + S-adenosyl-L-methionine => S-adenosyl-L-homocysteine + precorrin-5 + H+	SPLC1_S520850	precorrin-4 C11-methyltransferase	2.1.1.133	Adenosyl biosynthesis II (late cobalt incorporation) -B12	cytosol
SP0539	precorrin-5 + S-adenosyl-L-methionine + H2O => S-adenosyl-L-homocysteine + precorrin-6A + acetate + H+	SPLC1_S550720	precorrin-2 C20-methyltransferase	2.1.1.130	Adenosyl biosynthesis II (late cobalt incorporation) -B12	cytosol
SP0540	precorrin-6A + NADPH + H+ => NADP+ + precorrin-6B	SPLC1_S550760	precorrin-6x reductase	1.3.1.54	Adenosyl biosynthesis II (late cobalt incorporation) -B12	cytosol
SP0541	precorrin-6B + 2 S-adenosyl-L-methionine => 2 S-adenosyl-L-homocysteine + precorrin-8x + CO2 + 2 H+	SPLC1_S550750 or SPLC1_S201420 or SPLC1_S031330	precorrin-6Y C5,15-methyltransferase (decarboxylating) CbiT subunit, precorrin-6y C5,15-methyltransferase (decarboxylating) CbiE subunit, precorrin-6Y C5,15-methyltransferase / precorrin-8W decarboxylase	2.1.1.132	Adenosyl biosynthesis II (late cobalt incorporation) -B12	cytosol
SP0542	precorrin-8x + H+ => hydrogenobyrinate	SPLC1_S550730 or SPLC1_S081180	precorrin-8X methylmutase CbiC/CobH, Precorrin-8X methylmutase	5.4.1.2	Adenosyl biosynthesis II (late cobalt incorporation) -B12	cytosol
SP0543	hydrogenobyrinate + 2 H2O + 2 ATP + 2 L-glutamine => hydrogenobyrinate-a,c-diamide + 2 phosphate + 2 ADP + 2 L-glutamate + 4 H+	SPLC1_S171610 or SPLC1_S033730	cobaltochelatase CobN subunit, magnesium chelatase H subunit	6.3.5.9	Adenosyl biosynthesis II (late cobalt incorporation) -B12	cytosol
SP0544	O2 + 4 reduced-cytochrome-c => 4 H+ + 4 oxidized-cytochrome-c	SPLC1_S490220 or SPLC1_S490230 or SPLC1_S490240	putative cytochrome c oxidase subunit II, putative cytochrome c oxidase subunit III	1.9.3.1	Aerobic respiration - electron donor II	cytosol
SP0545	2 oxidized-cytochrome-c + ubiquinol-8 <=> 2 reduced-cytochrome-c + ubiquinone-8	SPLC1_S171250 or SPLC1_S171260 or SPLC1_S171270	cytochrome bd ubiquinol oxidase subunit I, cytochrome d ubiquinol oxidase subunit II	1.10.3.-	Aerobic respiration - electron donor II	cytosol
SP0546	H2O + L-arginine => urea + L-ornithine	SPLC1_S520370	agmatinase	3.5.3.1	Arginine and Proline Metabolism	cytosol
SP0547	arsenate + reduced-glutathione => arsenite + oxidized-glutathione + H2O	SPLC1_S206750	arsenate reductase glutathione/glutaredoxin type	1.20.4.1	arsenate detoxification II	cytosol
SP0548	D-ribulose-5-phosphate + ATP => D-ribulose-1,5-bisphosphate + ADP + 2 H+	SPLC1_S501440	phosphoribulokinase	2.7.1.19	Calvin cycle	cytosol
SP0549	D-ribulose-1,5-bisphosphate + CO2entry + H2O => 2 3-phosphoglycerate + 2 H+	SPLC1_S240060 or SPLC1_S240080 or SPLC1_S081150	ribulose-bisphosphate carboxylase	4.1.1.39	Calvin cycle	cytosol
SP0550	H2O + D-sedoheptulose-1,7-bisphosphate => phosphate + D-sedoheptulose-7-phosphate	SPLC1_S081020	fructose-16-bisphosphatase class II	3.1.3.37	Calvin cycle	cytosol
SP0551	Delta3-isopentenyl-PP + dimethylallyl-PP => geranylgeranyl-diphosphate + diphosphate	SPLC1_S600230	geranylgeranyl diphosphate synthase	2.5.1.29	Carotenoid biosynthesis	cytosol
SP0552	2 geranylgeranyl-diphosphate => prephytoene-diphosphate + diphosphate	SPLC1_S531130	phytoene synthase	2.5.1.32	Carotenoid biosynthesis	cytosol
SP0553	prephytoene-diphosphate => phytoene + diphosphate	SPLC1_S531130	phytoene synthase	2.5.1.32	Carotenoid biosynthesis	cytosol
SP0554	phytoene + O2 + NADH => phytofluene + 2 H2O + NAD+	SPLC1_S300540 or SPLC1_S203780	fatty acid desaturase, phytoene dehydrogenase	1.14.99.-	Carotenoid biosynthesis	cytosol
SP0555	phytofluene + O2 + NADH => zeta-carotene + 2 H2O + NAD+	SPLC1_S300540 or SPLC1_S203780	fatty acid desaturase, phytoene dehydrogenase	1.14.99.-	Carotenoid biosynthesis	cytosol
SP0556	zeta-carotene + O2 + NADH => neurosporene + 2 H2O + NAD+	SPLC1_S370330	carotene 78-desaturase	1.14.99.30	Carotenoid biosynthesis	cytosol
SP0557	O2 + NADH + neurosporene => 2 H2O + NAD+ + trans-lycopene	SPLC1_S370330	carotene 78-desaturase	1.14.99.30	Carotenoid biosynthesis	cytosol
SP0558	trans-lycopene => gamma-carotene	SPLC1_S207880	cytochrome P450	1.14.-.-	Carotenoid biosynthesis	cytosol
SP0559	gamma-carotene => beta-carotene	SPLC1_S207880	cytochrome P450	1.14.-.-	Carotenoid biosynthesis	cytosol
SP0560	beta-carotene + O2 + NADH => beta-cryptoxanthin + H2O + NAD+	SPLC1_S030600 or SPLC1_S103180	fatty acid desaturase	1.14.13.-	Carotenoid biosynthesis	cytosol
SP0561	beta-cryptoxanthin + O2 + NADH => zeaxanthin + H2O + NAD+	SPLC1_S030600 or SPLC1_S103180	fatty acid desaturase	1.14.13.-	Carotenoid biosynthesis	cytosol
SP0562	trans-lycopene => delta-carotene	SPLC1_S207880	cytochrome P450	1.14.-.-	Carotenoid biosynthesis	cytosol
SP0563	delta-carotene => alpha-carotene	SPLC1_S207880	cytochrome P450	1.14.-.-	Carotenoid biosynthesis	cytosol
SP0564	alpha-carotene + O2 + NADPH + H+ => zeinoxanthin + H2O + NADP+	SPLC1_S030600 or SPLC1_S103180	fatty acid desaturase	1.14.13.-	Carotenoid biosynthesis	cytosol
SP0565	chlorophyllide-a + phytyl-PP + H+ => chlorophyll-a + diphosphate	SPLC1_S530330	chlorophyll synthase ChlG	2.5.1.62	Chlorophyll a biosynthesis I	cytosol
SP0566	ATP + protoporphyrin-IX + Mg2+ + H2O => Mg-protoporphyrin + phosphate + ADP + 4 H+	SPLC1_S410640 or SPLC1_S033730 or SPLC1_S170480 or SPLC1_S201470	Mg chelatase subunit ChlI, magnesium chelatase ATPase subunit D, magnesium chelatase H subunit, magnesium chelatase ATPase subunit I	6.6.1.1	Chlorophyllide a biosynthesis	cytosol
SP0567	Mg-protoporphyrin + S-adenosyl-L-methionine => S-adenosyl-L-homocysteine + Mg-protoporphyrin-monomethyl-ester	SPLC1_S510760	putative magnesium protoporphyrin O-methyltransferase	2.1.1.11	Chlorophyllide a biosynthesis	cytosol
SP0568	Mg-protoporphyrin-monomethyl-ester + NADPH + H+ + O2 => 131-hydroxy-magnesium-protoporphyrin-IX-13-monomethyl-ester + NADP+ + H2O	SPLC1_S370610	magnesium-protoporphyrin IX monomethyl ester aerobic oxidativecyclase	1.14.13.81	Chlorophyllide a biosynthesis	cytosol
SP0569	131-hydroxy-magnesium-protoporphyrin-IX-13-monomethyl-ester + NADPH + H+ + O2 => 131-oxo-magnesium-protoporphyrin-IX-13-monomethyl-ester + NADP+ + 2 H2O	SPLC1_S370610	magnesium-protoporphyrin IX monomethyl ester aerobic oxidativecyclase	1.14.13.81	Chlorophyllide a biosynthesis	cytosol
SP0570	131-oxo-magnesium-protoporphyrin-IX-13-monomethyl-ester + NADPH + H+ + O2 => divinyl-protochlorophyllide-a + NADP+ + 2 H2O	SPLC1_S370610	magnesium-protoporphyrin IX monomethyl ester aerobic oxidativecyclase	1.14.13.81	Chlorophyllide a biosynthesis	cytosol
SP0571	divinyl-protochlorophyllide-a + NADPH + H+ => monovinyl-protochlorophyllide-a + NADP+	SPLC1_S340110 or SPLC1_S206830	light-independent protochlorophyllide reductase B subunit, light-independent protochlorophyllide reductase N subunit	1.18.-.-	Chlorophyllide a biosynthesis	cytosol
SP0572	monovinyl-protochlorophyllide-a + NADPH + H+ => NADP+ + chlorophyllide-a	SPLC1_S531380	light-dependent protochlorophyllide reductase	1.3.1.33	Chlorophyllide a biosynthesis	cytosol
SP0573	creatinine + H2O <=> creatine	SPLC1_S240290 or SPLC1_S410760	creatininase	3.5.2.10	creatinine degradation I	cytosol
SP0574	a-phenol + phosphoadenosine-5'-phosphosulfate => an-aryl-sulfate + adenosine-3',5'-bisphosphate	SPLC1_S200450	sulfotransferase	2.8.2.1	Unassigned	cytosol
SP0575	alpha-D-glucose <=> beta-D-glucose	SPLC1_S300250	aldose 1-epimerase	5.1.3.3	Entner-Doudoroff pathway	cytosol
SP0576	N5-formyl-THF + ATP + H+ <=> 5,10-methenyl-THF + ADP + phosphate	SPLC1_S032090	5-formyltetrahydrofolate cyclo-ligase	6.3.3.2	Unassigned	cytosol
SP0577	5-oxoproline + 2 H2O + ATP => L-glutamate + phosphate + ADP + 2 H+	SPLC1_S100600	putative 5-oxoprolinase	3.5.2.9	Glutathione metabolism	cytosol
SP0578	R-S-glutathione + H2O => Cys-Gly + L-glutamate	SPLC1_S501050	gamma-glutamyltransferase	2.3.2.2	Glutathione metabolism	cytosol
SP0579	reduced-glutathione + R-X => R-S-glutathione + H-X	SPLC1_S550970 or SPLC1_S100530	membrane-associated protein in eicosanoid and glutathione metabolism, glutathione S-transferase domain protein	2.5.1.18	glutathione-mediated detoxification	cytosol
SP0580	H-protein-(lipoyl)lysine + glycine => H-protein-S-(aminomethyldihydrolipoyl)lysine + CO2	SPLC1_S200660	glycine dehydrogenase	1.4.4.2	Glycine and Serine Metabolism	cytosol
SP0581	H-protein-S-(aminomethyldihydrolipoyl)lysine + tetrahydrofolate => H-protein-(dihydrolipoyl)lysine + 5,10-methylene-THF + NH4+	SPLC1_S101860	glycine cleavage system T protein	2.1.2.10	Glycine and Serine Metabolism	cytosol
SP0582	H-protein-(dihydrolipoyl)lysine + NAD+ => H-protein-(lipoyl)lysine + NADH + H+	SPLC1_S520390	dihydrolipoamide dehydrogenase	1.8.1.4	Glycine and Serine Metabolism	cytosol
SP0583	1,2-diacylglycerol + UDP-D-glucose => UDP + monoglucosyldiacylglycerol	SPLC1_S061020	glycosyl transferase family 2	2.4.1.157	Membrane Lipid Metabolism (Glycolipid biosynthesis)	cytosol
SP0584	monoglucosyldiacylglycerol => monogalactosyldiacylglycerol	UNKNOWN	monogalactosyldiacylglycerol (UDP-Glc epimerase)	2.4.1.46	Membrane Lipid Metabolism (Glycolipid biosynthesis)	cytosol
SP0585	monogalactosyldiacylglycerol + UDP-galactose => UDP + digalactosyldiacylglycerol	SPLC1_S034000	glycosyl transferase group 1		Membrane Lipid Metabolism (Glycolipid biosynthesis)	cytosol
SP0586	H2 + NAD+ <=> NADH + H+	SPLC1_S300750 or SPLC1_S300770 or SPLC1_S300790 or SPLC1_S300800 or SPLC1_S300760	NADH:ubiquinone oxidoreductase 24 kD subunit, nickel-dependent hydrogenase large subunit, NADH ubiquinone oxidoreductase 20 kDa subunit, HoxU, NADH dehydrogenase I subunit F	1.12.1.2	Hydrogen oxidation II (aerobic)	cytosol
SP0587	S-adenosyl-L-homocysteine + H2O => L-homocysteine + adenosine	SPLC1_S201180	adenosylhomocysteinase	3.3.1.1	Cysteine Metabolism	cytosol
SP0588	methylglyoxal + NADPH + H+ => acetol + NADP+	SPLC1_S102150 or SPLC1_S060790	aldo/keto reductase		Methylglyoxal Metabolism	cytosol
SP0589	acetol + H+ + NADH => L-1,2-propanediol + NAD+	SPLC1_S102150 or SPLC1_S060790	aldo/keto reductase		Methylglyoxal Metabolism	cytosol
SP0590	NO3- + 2 reduced-ferredoxin + 2 H+ => NO2- + 2 oxidized-ferredoxin + H2O	SPLC1_S030420	molybdopterin oxidoreductase	1.7.7.2	Nitrogen Metabolism	cytosol
SP0591	NO2- + 6 reduced-ferredoxin + 7 H+ => NH4+ + 6 oxidized-ferredoxin + 2 H2O	SPLC1_S550740 or SPLC1_S011370	nitrite and sulphite reductase 4Fe-4S region, precorrin-3B synthase	1.7.7.1	Nitrogen Metabolism	cytosol
SP0592	4alpha-hydroxy-tetrahydrobiopterin <=> dihydrobiopterin + H2O	SPLC1_S031710	transcriptional coactivator/pterin dehydratase	4.2.1.96	Unassigned	cytosol
SP0593	protoheme-IX + 3 NADH + 3 O2 => biliverdin-IX-alpha + Fe2+ + CO + 3 NAD+ + 3 H2O	SPLC1_S101080	heme oxygenase	1.14.99.3	Phycocyanobilin biosynthesis	cytosol
SP0594	biliverdin-IX-alpha + reduced-ferredoxin => (3Z)-phycocyanobilin + oxidized-ferredoxin	SPLC1_S082560	ferredoxin-dependent bilin reductase	1.3.7.5	Phycocyanobilin biosynthesis	cytosol
SP0595	1,4-dihydroxy-2-naphthoate + phytyl-PP => demethylphylloquinone + CO2 + diphosphate	SPLC1_S542330 or SPLC1_S532050 or SPLC1_S190110 or SPLC1_S490260 or SPLC1_S102580 or SPLC1_S080080	UbiA prenyltransferase, solanesyl diphosphate synthase, 14-dihydroxy-2-naphthoate phytyltransferase, 4-hydroxybenzoate polyprenyl transferase, protoheme IX farnesyltransferase	2.5.1.-	Cofactor and Prosthetic Group Biosynthesis	cytosol
SP0596	demethylphylloquinone + S-adenosyl-L-methionine => phylloquinone + S-adenosyl-L-homocysteine	SPLC1_S207430 or SPLC1_S240370	ribosomal protein L11 methyltransferase, ubiquinone/menaquinone biosynthesis methyltransferase	2.1.1.-	Cofactor and Prosthetic Group Biosynthesis	cytosol
SP0597	geranylgeranyl-diphosphate + NADPH + H+ => dihydrogeranylgeranyl-PP + NADP+	SPLC1_S041300	geranylgeranyl reductase	1.3.1.-	Cofactor and Prosthetic Group Biosynthesis	cytosol
SP0598	dihydrogeranylgeranyl-PP + NADPH + H+ => tetrahydrogeranylgeranyl-PP + NADP+	SPLC1_S041300	geranylgeranyl reductase	1.3.1.-	Cofactor and Prosthetic Group Biosynthesis	cytosol
SP0599	tetrahydrogeranylgeranyl-PP + NADPH + H+ => phytyl-PP + NADP+	SPLC1_S041300	geranylgeranyl reductase	1.3.1.-	Cofactor and Prosthetic Group Biosynthesis	cytosol
SP0600	p-hydroxyphenylpyruvate + O2 => CO2 + homogentisate	SPLC1_S102310	4-hydroxyphenylpyruvate dioxygenase	1.13.11.27	Cofactor and Prosthetic Group Biosynthesis	cytosol
SP0601	homogentisate + nonaprenyl-diphosphate + 3 H+ => 2-methyl-6-solanyl-1,4-benzoquinone + CO2 + diphosphate	UNKNOWN	homogentisate solanyltransferase		Cofactor and Prosthetic Group Biosynthesis	cytosol
SP0602	2-methyl-6-solanyl-1,4-benzoquinone + S-adenosyl-L-methionine => plastoquinone-9 + S-adenosyl-L-homocysteine + 5 H+	SPLC1_S204800 or SPLC1_S207430 or SPLC1_S240370	methyltransferase type 11, ubiquinone/menaquinone biosynthesis methyltransferase, ribosomal protein L11 methyltransferase	2.1.1.-	Cofactor and Prosthetic Group Biosynthesis	cytosol
SP0603	D-erythrose-4-phosphate + NAD+ + H2O <=> 4-phosphoerythronate + NADH + 2 H+	SPLC1_S532100 or SPLC1_S040050	glyceraldehyde-3-phosphate dehydrogenase type I	1.2.1.72	Cofactor and Prosthetic Group Biosynthesis --B6	cytosol
SP0604	(3R)-3-hydroxy-2-oxo-4-phosphonooxybutanoate + L-glutamate <=> 4-(phosphonooxy)-threonine + alpha-ketoglutarate	UNKNOWN	phosphoserine aminotransferase	2.6.1.52	Cofactor and Prosthetic Group Biosynthesis --B6	cytosol
SP0605	4-phospho-D-erythronate + NAD+ <=> (3R)-3-hydroxy-2-oxo-4-phosphonooxybutanoate + NADH + H+	SPLC1_S240360	D-3-phosphoglycerate dehydrogenase	1.1.1.290	Cofactor and Prosthetic Group Biosynthesis --B6	cytosol
SP0606	4-(phosphonooxy)-threonine + NAD+ => NADH + H+ + (2S)-2-amino-3-oxo-4-phosphonooxybutanoate	SPLC1_S510050	4-hydroxythreonine-4-phosphate dehydrogenase	1.1.1.262	Cofactor and Prosthetic Group Biosynthesis --B6	cytosol
SP0607	(2S)-2-amino-3-oxo-4-phosphonooxybutanoate => 3-amino-2-oxopropyl-phosphate		Spontaneous conversion		Cofactor and Prosthetic Group Biosynthesis --B6	cytosol
SP0608	1-deoxy-D-xylulose-5-phosphate + 3-amino-2-oxopropyl-phosphate => pyridoxine-5'-phosphate + phosphate + 2 H2O + H+	SPLC1_S600270	pyridoxal phosphate biosynthetic protein	2.6.99.2	Cofactor and Prosthetic Group Biosynthesis --B6	cytosol
SP0609	spermidine + S-adenosyl-L-methioninamine => spermine + 5'-methylthioadenosine + H+	SPLC1_S041600	putative spermine synthase	2.5.1.22	Arginine and Proline Metabolism	cytosol
SP0610	UDP-D-glucose + SO3 + H+ => H2O + UDP-sulfoquinovose	SPLC1_S203630	NAD-dependent epimerase/dehydratase	3.1.3.1.1	Sulfolipid biosynthesis	cytosol
SP0611	UDP-sulfoquinovose + 1,2-diacylglycerol => UDP + sulfoquinovosyldiacylglycerol	SPLC1_S540550	glycosyl transferase group 1		Sulfolipid biosynthesis	cytosol
SP0612	maltose <=> trehalose	SPLC1_S360630	trehalose synthase	5.4.99.16	Alternate Carbon Metabolism	cytosol
SP0613	UDP-N-acetyl-D-glucosamine <=> UDP-N-acetyl-D-galactosamine	SPLC1_S371170 or SPLC1_S041090 or SPLC1_S030530	NAD-dependent epimerase/dehydratase, UDP-glucose 4-epimerase	5.1.3.7	Cell Envelope Biosynthesis	cytosol
SP0614	H2O + urea => 2 NH4+ + CO2	SPLC1_S550370 and SPLC1_S550360 and SPLC1_S550350	urease gamma subunit, urease alpha subunit, urease beta subunit	3.5.1.5	Nitrogen Metabolism	cytosol
SP0615	homogentisate + phytyl-PP => 2-Methyl-6-phytylquinol + CO2 + diphosphate	SPLC1_S542330 or SPLC1_S532050 or SPLC1_S190110 or SPLC1_S490260 or SPLC1_S102580 or SPLC1_S080080	UbiA prenyltransferase, solanesyl diphosphate synthase, 14-dihydroxy-2-naphthoate phytyltransferase, 4-hydroxybenzoate polyprenyl transferase, protoheme IX farnesyltransferase	2.5.1.-	Cofactor and Prosthetic Group Biosynthesis--Vitamin E	cytosol
SP0616	2-Methyl-6-phytylquinol + S-adenosyl-L-methionine => 2,3-Dimethyl-5-phytylquinol + S-adenosyl-L-homocysteine	SPLC1_S207430 or SPLC1_S240370	ribosomal protein L11 methyltransferase, ubiquinone/menaquinone biosynthesis methyltransferase	2.1.1.-	Cofactor and Prosthetic Group Biosynthesis--Vitamin E	cytosol
SP0617	2,3-Dimethyl-5-phytylquinol => gamma-tocopherol	SPLC1_S041240	tocopherol cyclase		Cofactor and Prosthetic Group Biosynthesis--Vitamin E	cytosol
SP0618	gamma-tocopherol + S-adenosyl-L-methionine => alpha-tocopherol + S-adenosyl-L-homocysteine	SPLC1_S533430	methyltransferase type 11	2.1.1.95	Cofactor and Prosthetic Group Biosynthesis--Vitamin E	cytosol
SP0619	2-Methyl-6-phytylquinol => delta-tocopherol	SPLC1_S041240	tocopherol cyclase		Cofactor and Prosthetic Group Biosynthesis--Vitamin E	cytosol
SP0620	delta-tocopherol + S-adenosyl-L-methionine => beta-tocopherol + S-adenosyl-L-homocysteine	SPLC1_S533430	methyltransferase type 11	2.1.1.95	Cofactor and Prosthetic Group Biosynthesis--Vitamin E	cytosol
SP0621	4 ubiquinone-8 + 2 plastoquinone-9 => 2 plastoquinol-1 + O2 + 8 H+XT	SPLC1_S102020	photosystem q(b) protein	psbA3	Photosynthesis system II	cytosol
SP0622	5 ubiquinone-8 + 2 plastoquinone-9 => 2 plastoquinol-1 + O2 + 8 H+XT	SPLC1_S207330	photosystem q(b) protein	psbA	Photosynthesis system II	cytosol
SP0623	6 ubiquinone-8 + 2 plastoquinone-9 => 2 plastoquinol-1 + O2 + 8 H+XT	SPLC1_S501040	photosystem q(b) protein	psbA2	Photosynthesis system II	cytosol
SP0624	7 ubiquinone-8 + 2 plastoquinone-9 => 2 plastoquinol-1 + O2 + 8 H+XT	SPLC1_S102690	photosystem II chlorophyll-binding protein CP47	psbB	Photosynthesis system II	cytosol
SP0625	8 ubiquinone-8 + 2 plastoquinone-9 => 2 plastoquinol-1 + O2 + 8 H+XT	SPLC1_S010910	photosystem II CP43 protein chlorophyll-binding protein CP43	psbC	Photosynthesis system II	cytosol
SP0626	9 ubiquinone-8 + 2 plastoquinone-9 => 2 plastoquinol-1 + O2 + 8 H+XT	SPLC1_S010920	photosystem II reaction center D2 protein	psbD1	Photosynthesis system II	cytosol
SP0627	10 ubiquinone-8 + 2 plastoquinone-9 => 2 plastoquinol-1 + O2 + 8 H+XT	SPLC1_S040420	photosystem II D2 protein	psbD2	Photosynthesis system II	cytosol
SP0628	11 ubiquinone-8 + 2 plastoquinone-9 => 2 plastoquinol-1 + O2 + 8 H+XT	SPLC1_S205370	cytochrome b559 alpha subunit	psbE	Photosynthesis system II	cytosol
SP0629	12 ubiquinone-8 + 2 plastoquinone-9 => 2 plastoquinol-1 + O2 + 8 H+XT	SPLC1_S205360	cytochrome b559 beta subunit	psbF	Photosynthesis system II	cytosol
SP0630	13 ubiquinone-8 + 2 plastoquinone-9 => 2 plastoquinol-1 + O2 + 8 H+XT	SPLC1_S410810	photosystem II phosphoprotein PsbH	psbH	Photosynthesis system II	cytosol
SP0631	14 ubiquinone-8 + 2 plastoquinone-9 => 2 plastoquinol-1 + O2 + 8 H+XT	SPLC1_S102690	photosystem II chlorophyll-binding protein CP47	psbI	Photosynthesis system II	cytosol
SP0632	15 ubiquinone-8 + 2 plastoquinone-9 => 2 plastoquinol-1 + O2 + 8 H+XT	SPLC1_S205340	photosystem II PsbJ protein	psbJ	Photosynthesis system II	cytosol
SP0633	16 ubiquinone-8 + 2 plastoquinone-9 => 2 plastoquinol-1 + O2 + 8 H+XT	SPLC1_S102090	photosystem II protein K	psbK	Photosynthesis system II	cytosol
SP0634	17 ubiquinone-8 + 2 plastoquinone-9 => 2 plastoquinol-1 + O2 + 8 H+XT	SPLC1_S205350	photosystem II PsbL protein	psbL	Photosynthesis system II	cytosol
SP0635	18 ubiquinone-8 + 2 plastoquinone-9 => 2 plastoquinol-1 + O2 + 8 H+XT	SPLC1_S080100	photosystem II oxygen evolving complex protein PsbP	psbM	Photosynthesis system II	cytosol
SP0636	19 ubiquinone-8 + 2 plastoquinone-9 => 2 plastoquinol-1 + O2 + 8 H+XT	SPLC1_S410800	chorismate synthase	psbN	Photosynthesis system II	cytosol
SP0637	20 ubiquinone-8 + 2 plastoquinone-9 => 2 plastoquinol-1 + O2 + 8 H+XT	SPLC1_S510440	photosystem II manganese-stabilizing protein PsbO	psbO	Photosynthesis system II	cytosol
SP0638	21 ubiquinone-8 + 2 plastoquinone-9 => 2 plastoquinol-1 + O2 + 8 H+XT	SPLC1_S080100	photosystem II oxygen evolving complex protein PsbP	psbP	Photosynthesis system II	cytosol
SP0639	22 ubiquinone-8 + 2 plastoquinone-9 => 2 plastoquinol-1 + O2 + 8 H+XT	UNKNOWN	photosystem II PsbTc protein	psbT-ycf8	Photosynthesis system II	cytosol
SP0640	23 ubiquinone-8 + 2 plastoquinone-9 => 2 plastoquinol-1 + O2 + 8 H+XT	SPLC1_S370350	photosystem II oxygen evolving complex protein PsbU	psbU	Photosynthesis system II	cytosol
SP0641	24 ubiquinone-8 + 2 plastoquinone-9 => 2 plastoquinol-1 + O2 + 8 H+XT	SPLC1_S270240	cytochrome c550 subunit of photosystem II PsbV	psbV	Photosynthesis system II	cytosol
SP0642	25 ubiquinone-8 + 2 plastoquinone-9 => 2 plastoquinol-1 + O2 + 8 H+XT	SPLC1_S051460	photosystem II reaction center protein Psb28	psbW	Photosynthesis system II	cytosol
SP0643	26 ubiquinone-8 + 2 plastoquinone-9 => 2 plastoquinol-1 + O2 + 8 H+XT	SPLC1_S051460	photosystem II reaction center protein Psb28	psb28	Photosynthesis system II	cytosol
SP0644	27 ubiquinone-8 + 2 plastoquinone-9 => 2 plastoquinol-1 + O2 + 8 H+XT	SPLC1_S541690	photosystem II PsbX protein	psbX	Photosynthesis system II	cytosol
SP0645	28 ubiquinone-8 + 2 plastoquinone-9 => 2 plastoquinol-1 + O2 + 8 H+XT	SPLC1_S190140	photosystem II protein PsbY	psbY	Photosynthesis system II	cytosol
SP0646	29 ubiquinone-8 + 2 plastoquinone-9 => 2 plastoquinol-1 + O2 + 8 H+XT	SPLC1_S040600	photosystem II reaction center protein Z	psbZ	Photosynthesis system II	cytosol
SP0647	reduced-ferredoxin + oxidized-plastocyanin => oxidized-ferredoxin + reduced-plastocyanin + H+XT	SPLC1_S060840 and SPLC1_S060830	photosystem I core protein PsaA, photosystem I core protein PsaB	psaA	Photosynthesis system I	cytosol
SP0648	ubiquinone-8 + oxidized-ferredoxin + reduced-plastocyanin => reduced-ferredoxin + oxidized-plastocyanin	SPLC1_S102790 or SPLC1_S550230 or SPLC1_S532560 or SPLC1_S531530 or SPLC1_S260600 or SPLC1_S531540 or SPLC1_S630030 or SPLC1_S260530 or SPLC1_S260590 or SPLC1_S200280 or SPLC1_S380320	photosystem I psaM subunit, photosystem I reaction center subunit PsaK, photosystem I reaction centre subunit XI PsaL, photosystem I reaction center subunit VIII, cytochrome f, photosystem I protein PsaD, putative photosystem I subunit IV, putative plastocyanin docking protein, photosystem I reaction centre subunit IX / PsaJ, photosystem I reaction center subunit X, photosystem I subunit VII	psaC	Photosynthesis system I	cytosol
SP0649	plastoquinol-1 + 2 oxidized-plastocyanin => plastoquinone-9 + 2 reduced-plastocyanin	(SPLC1_S541110 and SPLC1_S380310 and SPLC1_S541100) and SPLC1_S370530 and (SPLC1_S033260 or SPLC1_S033270 or SPLC1_S033250 or SPLC1_S033250 or SPLC1_S033230 or SPLC1_S033220 or SPLC1_S033210 or SPLC1_S411020 or SPLC1_S082520 or SPLC1_S082530 or SPLC1_S082540 or SPLC1_S230690 or SPLC1_S170060 or SPLC1_S630130)	CpcD phycobilisome linker domain protein, phycobilisome protein, ferredoxin, cytochrome b6-f complex Fe-S subunit, phycobilisome linker polypeptide, cytochrome b/b6 domain protein, heat domain-containing protein, PBS lyase HEAT domain protein repeat-containing protein, rod linker polypeptide CpcD, phycocyanin alpha subunit, phycocyanin beta subunit, beta-18 Phycobilisome core subunit, phycobiliso…	petB	Photosynthesis system I	cytosol
SP0650	2 reduced-ferredoxin + NADP+ => 2 oxidized-ferredoxin + NADPH	SPLC1_S050100	ferredoxin	1.18.1.2	Photosynthesis system I	cytosol
SP0651	3 reduced-ferredoxin + NADP+ => 2 oxidized-ferredoxin + NADPH	SPLC1_S271300	ferredoxin	1.18.1.2	Photosynthesis system I	cytosol
SP0652	4 reduced-ferredoxin + NADP+ => 2 oxidized-ferredoxin + NADPH	SPLC1_S270940	ferredoxin-NADP+ oxidoreductase	1.18.1.2	Photosynthesis system I	cytosol
SP0653	5 reduced-ferredoxin + NADP+ => 2 oxidized-ferredoxin + NADPH	SPLC1_S300010	oxidoreductase FAD/NAD(P)-binding domain protein	1.18.1.2	Photosynthesis system I	cytosol
SP0654	6 reduced-ferredoxin + NADP+ => 2 oxidized-ferredoxin + NADPH	SPLC1_S300010	oxidoreductase FAD/NAD(P)-binding domain protein	1.18.1.2	Photosynthesis system I	cytosol
SP0655	7 reduced-ferredoxin + NADP+ => 2 oxidized-ferredoxin + NADPH	SPLC1_S300010	oxidoreductase FAD/NAD(P)-binding domain protein	1.18.1.2	Photosynthesis system I	cytosol
SP0656	oxidized-ferredoxin + NADPH + H+ => reduced-ferredoxin + NADP+	SPLC1_S208090	ferredoxin	1.18.1.2	Unassigned	cytosol
SP0657	UDP-D-glucuronate + H+ => UDP-xylose + CO2	UNKNOWN	UDP-glucuronate decarboxylase	4.1.1.35	UDP-D-xylose biosynthesis	cytosol
SP0658	UDP-D-glucuronate <=> UDP-galacturonate	SPLC1_S500600	NAD-dependent epimerase/dehydratase	5.1.3.6	UDP-D-galacturonate biosynthesis	cytosol
SP0659	adenosine-3',5'-bisphosphate + H2O <=> AMP + phosphate	SPLC1_S380120	3'(2')5'-bisphosphate nucleotidase	3.1.3.7	Cysteine Metabolism	cytosol
SP0660	BCCP-monomer + biotin + ATP => diphosphate + AMP + biotinylated-BCCP-monomer	SPLC1_S542460	biotin/acetyl-CoA-carboxylase ligase	6.3.4.15	Cofactor and Prosthetic Group Biosynthesis--biotin	cytosol
SP0661	UDP-N-acetyl-D-mannosamine + phosphoenolpyruvate + H2O => N-acetylneuraminate + phosphate	UNKNOWN	N-acetylneuraminate synthase	2.5.1.56	Cell Envelope Biosynthesis	cytosol
SP0662	N-acetylneuraminate + CTP + H+ => CMP-N-acetylneuraminate + diphosphate	SPLC1_S371190	putative CMP-N-acetylneuraminic acid synthetase	2.7.7.43	Cell Envelope Biosynthesis	cytosol
SP0663	CoB-CoM-heterodisulfide + dihydromethanophenazine => methanophenazine + coenzymeB + coenzymeM	SPLC1_S102780	CoB--CoM heterodisulfide reductase	1.8.98.1	Cofactor and Prosthetic Group Biosynthesis--coenzyme B/coenzyme M regeneration	cytosol
SP0664	(2R)-O-Phospho-3-sulfolactate + H2O => (2R)-3-sulfolactate + phosphate	SPLC1_S202370	2-phosphosulfolactate phosphatase	3.1.3.71	Cofactor and Prosthetic Group Biosynthesis--coenzyme M biosynthesis	cytosol
SP0665	undecaprenyl-diphosphate + H2O => undecaprenyl-phosphate + phosphate + H+	SPLC1_S510970	undecaprenol kinase	3.6.1.27	Cell Envelope Biosynthesis	cytosol
SP0666	acetyl-CoA + acyl-carrier-protein => acetyl-ACP + coenzyme-A	SPLC1_S543110 or SPLC1_S010960 or SPLC1_S082700 or SPLC1_S082720 or SPLC1_S102760	AMP-dependent synthetase and ligase, 3-oxoacyl-(acyl-carrier-protein) synthase III, beta-ketoacyl synthase	2.3.1.180	Membrane Lipid Metabolism	cytosol
SP0667	H+ + NADPH + Octadecanoyl-ACP-(n-C18:0ACP) => NADP+ + cis-octadec-11-enoyl-[acyl-carrier-protein]-(n-C18:1(9))	SPLC1_S410050	stearoyl-CoA 9-desaturase	1.14.19.1	Membrane Lipid Metabolism (fatty acid biosynthesis)	cytosol
SP0668	H+ + NADPH + cis-octadec-11-enoyl-[acyl-carrier-protein]-(n-C18:1(9)) => NADP+ + linoleic-ACP	SPLC1_S203780	fatty acid desaturase	1.14.99.-	Membrane Lipid Metabolism (fatty acid biosynthesis)	cytosol
SP0669	H+ + NADPH + linoleic-ACP => NADP+ + g-linolenic-ACP	SPLC1_S411740	delta 6 desaturase	1.14.19.3	Membrane Lipid Metabolism (fatty acid biosynthesis)	cytosol
SP0670	Palmitoyl-ACP-(n-C16:0ACP) + NADP+ => cis-hexadec-9-enoyl-[acyl-carrier-protein]-(n-C16:1) + NADPH + H+	SPLC1_S410050	stearoyl-CoA 9-desaturase	1.14.19.1	Membrane Lipid Metabolism (fatty acid desaturation)	cytosol
SP0671	H+ + NADH + Octadecanoyl-ACP-(n-C18:0ACP) => NAD+ + cis-octadec-11-enoyl-[acyl-carrier-protein]-(n-C18:1(9))	SPLC1_S410050	stearoyl-CoA 9-desaturase	1.14.19.1	Membrane Lipid Metabolism (fatty acid desaturation)	cytosol
SP0672	H+ + NADH + cis-octadec-11-enoyl-[acyl-carrier-protein]-(n-C18:1(9)) => NAD+ + linoleic-ACP	SPLC1_S203780	fatty acid desaturase	1.14.99.-	Membrane Lipid Metabolism (fatty acid desaturation)	cytosol
SP0673	H+ + NADH + linoleic-ACP => NAD+ + g-linolenic-ACP	SPLC1_S411740	delta 6 desaturase	1.14.19.3	Membrane Lipid Metabolism (fatty acid desaturation)	cytosol
SP0674	Octadecanoyl-ACP-(n-C18:0ACP) + sn-glycerol-3-phosphate => 2-lysophosphatidate + acyl-carrier-protein	SPLC1_S130230	1-acyl-sn-glycerol-3-phosphate acyltransferase	2.3.1.15	Membrane Lipid Metabolism (phospholipid biosynthesis)	cytosol
SP0675	2-lysophosphatidate + Palmitoyl-ACP-(n-C16:0ACP) => phosphatidic-acid + acyl-carrier-protein	SPLC1_S270730 or SPLC1_S130230	1-acyl-sn-glycerol-3-phosphate acyltransferase, phospholipid/glycerol acyltransferase	2.3.1.51	Membrane Lipid Metabolism (phospholipid biosynthesis)	cytosol
SP0676	CTP + phosphatidic-acid => CDP-diacylglycerol + diphosphate	SPLC1_S271260 or SPLC1_S201410	phosphatidate cytidylyltransferase	2.7.7.41	Membrane Lipid Metabolism (phospholipid biosynthesis)	cytosol
SP0677	CDP-diacylglycerol + sn-glycerol-3-phosphate => L-1-phosphatidylglycerol-phosphate + CMP	SPLC1_S202630	putative phosphatidylglycerophosphate synthase	2.7.8.5	Membrane Lipid Metabolism (phospholipid biosynthesis)	cytosol
SP0678	L-1-phosphatidylglycerol-phosphate + H2O => phosphatidylglycerol(C18:0,16:0) + phosphate	SPLC1_S543100	fatty acid/phospholipid synthesis protein PlsX	3.1.3.27	Membrane Lipid Metabolism (phospholipid biosynthesis)	cytosol
SP0679	2 phosphatidylglycerol(C18:0,16:0) => cardiolipin + glycerol	SPLC1_S240160 or SPLC1_S590310	putative CDP-alcohol phosphatidyltransferase, 4'-phosphopantetheinyl transferase	2.7.8.-	Membrane Lipid Metabolism (phospholipid biosynthesis)	cytosol
SP0680	5-methyltetrahydropteroyltri-L-glutamate + L-homocysteine => tetrahydropteroyltri-L-glutamate + L-methionine	SPLC1_S204840	5-methyltetrahydropteroyltriglutamate--homocysteine S-methyltransferase	2.1.1.14	Methionine Metabolism	cytosol
SP0681	DNA + S-adenosyl-L-methionine => S-adenosyl-L-homocysteine + DNA-containing-5-methylcytosine	SPLC1_S208990 or SPLC1_S411890 or SPLC1_S010970 or SPLC1_S200600	DNA-cytosine methyltransferase	2.1.1.37	Methionine Metabolism	cytosol
SP0682	phosphatidic-acid + H2O => 1,2-diacylglycerol + phosphate	UNKNOWN	phosphatidate phosphatase	3.1.3.4	Membrane Lipid Metabolism (Glycolipid biosynthesis)	cytosol
SP0683	NAD+ + NADPH <=> NADH + NADP+	SPLC1_S102450 or SPLC1_S102460 or SPLC1_S102470	NAD(P) transhydrogenase beta subunit, NAD/NADP transhydrogenase alpha subunit, nicotinamide nucleotide transhydrogenase subunit alpha	1.6.1.2	Cofactor and Prosthetic Group Biosynthesis	cytosol
SP0684	ATP + H2O => ADP + phosphate	UNKNOWN		3.6.1.3	ATP maintenance	cytosol
SP0685	ADP + 3 H+XT + phosphate <=> ATP + H2O + 2 H+	SPLC1_S205550 and SPLC1_S205560 and SPLC1_S205570 and SPLC1_S205580 and SPLC1_S205590 and SPLC1_S205600 and SPLC1_S010850 and SPLC1_S083010	heavy metal translocating P-type ATPase, ATP synthase F1 alpha subunit, ATP synthase F1 delta subunit, ATP synthase F0 B subunit, H+transporting two-sector ATPase B/B' subunit, ATP synthase subunit C, ATP synthase F0 A subunit, ATP synthase F1 epsilon subunit	3.6.3.14	ATP synthesis from choloplast	cytosol
SP0686	2 NADP+ + 2.6 ADP + 2.6 phosphate + 4 APF + 2 H2O => 2 NADPH + 2.6 ATP + O2pro + 2 H+				Lighting Reaction	cytosol
SP0687	NADH + 0.5 O2 + 2.5 ADP + 2.5 phosphate + 3.5 H+ => 3.5 H2O + NAD+ + 2.5 ATP				Oxidative Phosphorylation	cytosol
SP0688	FADH2 + 0.5 O2 + 1.5 ADP + 1.5 phosphate + 2.5 H+ => 2.5 H2O + FAD + 1.5 ATP				Oxidative Phosphorylation	cytosol
SP0689	alpha-D-glucose-6-phosphate + H2O => cyclitol + phosphate		non-gene associated reaction		Macromolecules	cytosol
SP0690	sn-glycerol-3-phosphate + 0.922 Palmitoyl-ACP-(n-C16:0ACP) + 0.212 cis-hexadec-9-enoyl-[acyl-carrier-protein]-(n-C16:1) + 0.059 Octadecanoyl-ACP-(n-C18:0ACP) + 0.101 cis-octadec-11-enoyl-[acyl-carrier-protein]-(n-C18:1(9)) + 0.271 linoleic-ACP + 0.435 g-linolenic-ACP => phosphatidic-acid + 2 acyl-carrier-protein		non-gene associated reaction		Macromolecules	cytosol
SP0691	2 UDP-D-glucose + 2.7 UDP-galactose + 0.7 GDP-L-fucose + 0.3 dTDP-alpha-L-rhamnose + 1.3 UDP-xylose + 2 UDP-D-glucuronate + 2 UDP-galacturonate + SO4 + 3 ATP => exopolysaccharide + H2O + 10 UDP + 0.7 GDP + 0.3 dTDP + 3 ADP		non-gene associated reaction		EPS biosynthesis	cytosol
SP0692	phosphatidic-acid + sn-glycerol-3-phosphate + CTP => glycerol + phosphate + CMP + diphosphate		non-gene associated reaction		Macromolecules	cytosol
SP0693	sn-glycerol-3-phosphate + 0.956 Palmitoyl-ACP-(n-C16:0ACP) + 0.573 cis-hexadec-9-enoyl-[acyl-carrier-protein]-(n-C16:1) + 0.299 Octadecanoyl-ACP-(n-C18:0ACP) + 0.425 cis-octadec-11-enoyl-[acyl-carrier-protein]-(n-C18:1(9)) + 0.377 linoleic-ACP + 0.370 g-linolenic-ACP + H2O => triglyceride + 3 acyl-carrier-protein + phosphate		non-gene associated reaction		Macromolecules	cytosol
SP0694	0.732 dTDP-alpha-L-rhamnose + 0.124 UDP-D-glucose + 0.051 cyclitol + 0.030 peptidoglycan + 0.043 glycogen + 0.022 CMP-N-acetylneuraminate + 5 ATP => carbohydrate + 5 ADP + 5 phosphate + 0.732 dTDP + 0.124 UDP + 0.022 CMP		non-gene associated reaction		Macromolecules	cytosol
SP0695	0.058 L-isoleucine + 0.094 L-leucine + 0.036 L-lysine + 0.018 L-methionine + 0.039 L-phenylalanine + 0.054 L-threonine + 0.009 L-tryptophan + 0.076 L-valine + 0.053 L-arginine + 0.014 L-histidine + 0.101 L-alanine + 0.098 L-aspartate + 0.132 L-glutamate + 0.007 L-cysteine + 0.086 glycine + 0.038 L-proline + 0.054 L-serine + 0.033 L-tyrosine + 2 GTP + 55 ATP + 2 H2O => protein + 2 GDP + 55 ADP + d…		non-gene associated reaction		Macromolecules	cytosol
SP0696	0.320 monogalactosyldiacylglycerol + 0.131 digalactosyldiacylglycerol + 0.147 sulfoquinovosyldiacylglycerol + 0.216 glycerol + 0.186 triglyceride + ATP => lipid + ADP + phosphate		non-gene associated reaction		Macromolecules	cytosol
SP0697	0.262 ATP + 0.322 GTP + 0.216 UTP + 0.200 CTP + 2 ATP => RNA + diphosphate + 2 ADP + 2 phosphate		non-gene associated reaction		Macromolecules	cytosol
SP0698	0.279 dTTP + 0.222 dCTP + 0.222 dGTP + 0.279 dATP + 5 ATP => DNA + diphosphate + 5 ADP + 5 phosphate		non-gene associated reaction		Macromolecules	cytosol
SP0699	0.8404 protein + 0.1230 carbohydrate + 0.0182 lipid + 0.0130 RNA + 0.0039 DNA + 0.0016 chlorophyll-a + 97 ATP => biomass + 97 ADP + 97 phosphate		non-gene associated reaction		Biomass	cytosol
biomtexX	biomassXT => biomassXTX				Biomass	system boundary
biomtex	biomass => biomassXT				Biomass	extracellular
EPStex	exopolysaccharide => exopolysaccharideXT				Exopolysaccharide transport	extracellular
EPStexX	exopolysaccharideXT => exopolysaccharideXTX				Exopolysaccharide transport	system boundary
Lighttex	APF <=> APFXT				Light transport	extracellular
LighttexX	APFXT <=> APFXTX				Light transport	system boundary
O2uptex	O2XT <=> O2				O2 exchange	extracellular
O2uptexX	O2XTX <=> O2XT				O2 exchange	system boundary
O2protex	O2pro => O2proXT				O2 exchange	extracellular
O2protexX	O2proXT => O2proXTX				O2 exchange	system boundary
CO2tex	CO2 => CO2XT				CO2 exchange	extracellular
CO2texX	CO2XT => CO2XTX				CO2 exchange	system boundary
HCO3tex	HCO3- <=> HCO3XT				HCO3- entry	extracellular
HCO3texX	HCO3XT <=> HCO3XTX				HCO3- entry	system boundary
Htex	H+ <=> H+XT				Proton transport	extracellular
HtexX	H+XT <=> H+XTX				Proton transport	system boundary
H2OtexX	H2OXT <=> H2OXTX				H2O exchange	system boundary
H2Otex	H2O <=> H2OXT				H2O exchange	extracellular
LGLUCtex	alpha-D-glucose <=> alpha-D-glucoseXT				D-glucose exchange	extracellular
LGLUCtexX	alpha-D-glucoseXT <=> alpha-D-glucoseXTX				D-glucose exchange	system boundary
DGLUCtex	beta-D-glucose <=> beta-D-glucoseXT				D-glucose exchange	extracellular
DGLUCtexX	beta-D-glucoseXT <=> beta-D-glucoseXTX				D-glucose exchange	system boundary
FRUtex	D-fructose <=> D-fructoseXT				D-Fructose exchange	extracellular
FRUtexX	D-fructoseXT <=> D-fructoseXTX				D-Fructose exchange	system boundary
Lactex	D-Lactose <=> D-LactoseXT				D-Lactose exchange	extracellular
LactexX	D-LactoseXT <=> D-LactoseXTX				D-Lactose exchange	system boundary
GALtex	D-galactose <=> D-galactoseXT				D-Galactose exchange	extracellular
GALtexX	D-galactoseXT <=> D-galactoseXTX				D-Galactose exchange	system boundary
MALTtex	maltose <=> maltoseXT				Maltose exchange	extracellular
MALTtexX	maltoseXT <=> maltoseXTX				Maltose exchange	system boundary
SUCRtex	sucrose <=> sucroseXT				Sucrose exchange	extracellular
SUCRtexX	sucroseXT <=> sucroseXTX				Sucrose exchange	system boundary
CITtex	citrate <=> citrateXT				Citrate exchange	extracellular
CITtexX	citrateXT <=> citrateXTX				Citrate exchange	system boundary
ACtex	acetate <=> acetateXT				Acetate exchange	extracellular
ACtexX	acetateXT <=> acetateXTX				Acetate exchange	system boundary
PItexX	phosphateXT <=> phosphateXTX				Phosphate exchange	system boundary
PItex	phosphate <=> phosphateXT				Phosphate exchange	extracellular
SO4tex	SO4 <=> SO4XT				Sulfate exchange	extracellular
SO4texX	SO4XT <=> SO4XTX				Sulfate exchange	system boundary
NO3tex	NO3- <=> NO3XT				Nitrate exchange	extracellular
NO3texX	NO3XT <=> NO3XTX				Nitrate exchange	system boundary
MG2tex	Mg2+ <=> Mg2+XT				Mg exchange	extracellular
MG2texX	Mg2+XT <=> Mg2+XTX				Mg exchange	system boundary
Ca2tex	Ca2+ <=> Ca2XT				Calcium exchange	extracellular
Ca2texX	Ca2XT <=> Ca2XTX				Calcium exchange	system boundary
Motex	Mo <=> MoXT				Molybdenum exchange	extracellular
MotexX	MoXT <=> MoXTX				Molybdenum exchange	extracellular
Natex	Na+ <=> NaXT				Sodium exchange	extracellular
NatexX	NaXT <=> NaXT				Sodium exchange	extracellular
KtexX	KXT <=> KXTX				K+ exchange	system boundary
Ktex	K+ <=> KXT				K+ exchange	extracellular
MNtex	Mn2+ <=> Mn2XT				Mn2+ exchange	extracellular
MNtexX	Mn2XT <=> Mn2XTX				Mn2+ exchange	system boundary
NH4tex	NH4+ <=> NH4+XT				Ammonia exchange	extracellular
NH4texX	NH4+XT <=> NH4+XTX				Ammonia exchange	system boundary
CU2tex	Cu2+ <=> Cu2XT				Cu2+ exchange	extracellular
CU2texX	Cu2XT <=> Cu2XTX				Cu2+ exchange	system boundary
FE2tex	Fe2+ <=> Fe2+XT				Fe2+ exchange	extracellular
FE2texX	Fe2+XT <=> Fe2+XTX				Fe2+ exchange	system boundary
H2tex	H2 <=> H2XT				H2 exchange	extracellular
H2texX	H2XT <=> H2XTX				H2 exchange	system boundary
COBALT2tex	Co2+ <=> Co2XT				Co2+ exchange	extracellular
COBALT2texX	Co2XT <=> Co2XTX				Co2+ exchange	system boundary
CD2tex	Cd2+ <=> Cd2+XT				Cadmium exchange	extracellular
CD2texX	Cd2+XT <=> Cd2+XTX				Cadmium exchange	system boundary
FE3tex	Fe3+ <=> Fe3+XT				Fe3+ exchange	extracellular
FE3texX	Fe3+XT <=> Fe3+XTX				Fe3+ exchange	system boundary
H2O2tex	H2O2 <=> H2O2XT				Hydrogen peroxide transport via diffusion	extracellular
H2O2texX	H2O2XT <=> H2O2XTX				Hydrogen peroxide transport via diffusion	system boundary
H2Stex	H2S <=> H2SXT				H2S transport via diffusion	extracellular
H2StexX	H2SXT <=> H2SXTX				H2S transport via diffusion	system boundary
HG2tex	Hg2+ <=> Hg2XT				Hg2+ exchange	extracellular
HG2texX	Hg2XT <=> Hg2XTX				Hg2+ exchange	system boundary
NI2tex	Ni2+ <=> Ni2XT				Ni2+ exchange	extracellular
NI2texX	Ni2XT <=> Ni2XTX				Ni2+ exchange	system boundary
NO2tex	NO2- <=> NO2XT				Nitrite exchange	extracellular
NO2texX	NO2XT <=> NO2XTX				Nitrite exchange	system boundary
o2detex	O2- <=> O2-XT				Superoxide anion exchange	extracellular
o2detexX	O2-XT <=> O2-XTX				Superoxide anion exchange	system boundary
SO3tex	SO3 <=> SO3XT				Sulfite exchange	extracellular
SO3texX	SO3XT <=> SO3XTX				Sulfite exchange	system boundary
Adtex	adenine <=> adenineXT				Adenine exchange	extracellular
ADtexX	adenineXT <=> adenineXTX				Adenine exchange	system boundary
CSNtex	cytosine <=> cytosineXT				Cytosine exchange	extracellular
CSNtexX	cytosineXT <=> cytosineXTX				Cytosine exchange	system boundary
URAtex	uracil <=> uracilXT				Uracil exchange	extracellular
URAtexX	uracilXT <=> uracilXTX				Uracil exchange	system boundary
THMDtex	thymidine <=> thymidineXT				Thymidine exchange	extracellular
THMDtexX	thymidineXT <=> thymidineXTX				Thymidine exchange	system boundary
Alphaketotex	alpha-ketoglutarate <=> alpha-ketoglutarateXT				alpha-ketoglutarate exchange	extracellular
AlphaketotexX	alpha-ketoglutarateXT <=> alpha-ketoglutarateXTX				alpha-ketoglutarate exchange	system boundary
SUCCtex	succinate <=> succinateXT				Succinate exchange	extracellular
SUCCtexX	succinateXT <=> succinateXTX				Succinate exchange	system boundary
Malatetex	malate <=> malateXT				Malate exchange	extracellular
MalatetexX	malateXT <=> malateXTX				Malate exchange	system boundary
FUMtex	fumarate <=> fumarateXT				Fumarate exchange	extracellular
FUMtexX	fumarateXT <=> fumarateXTX				Fumarate exchange	system boundary
PYRtex	pyruvate <=> pyruvateXT				Pyruvate exchange	extracellular
PYRtexX	pyruvateXT <=> pyruvateXTX				Pyruvate exchange	system boundary
ETOHtex	ethanol <=> ethanolXT				Ethanol exchange	extracellular
ETOHtexX	ethanolXT <=> ethanolXTX				Ethanol exchange	system boundary
LLACtex	L-lactate <=> L-lactateXT				Lactate exchange	extracellular
LLACtexX	L-lactateXT <=> L-lactateXTX				Lactate exchange	system boundary
RIBtex	D-ribose <=> D-riboseXT				Ribose transport via diffusion	extracellular
RIBtexX	D-riboseXT <=> D-riboseXTX				Ribose transport via diffusion	system boundary
ADOCBLtex	coenzymeB12 <=> coenzymeB12XT				Adenosylcobalamin(coenzymeB12) exchange	extracellular
ADOCBLtexX	coenzymeB12XT <=> coenzymeB12XTX				Adenosylcobalamin(coenzymeB12)	system boundary
THMtex	thiamin <=> thiaminXT				Thiamin exchange	extracellular
THMtexX	thiaminXT <=> thiaminXTX				Thiamin exchange	system boundary
ILEtex	L-isoleucine <=> L-isoleucineXT				L-Isoleucine exchange	extracellular
ILEtexX	L-isoleucineXT <=> L-isoleucineXTX				L-Isoleucine exchange	system boundary
LEUtex	L-leucine <=> L-leucineXT				L-Leucine exchange	extracellular
LEUtexX	L-leucineXT <=> L-leucineXTX				L-Leucine exchange	system boundary
LYStex	L-lysine <=> L-lysineXT				L-Lysine exchange	extracellular
LYStexX	L-lysineXT <=> L-lysineXTX				L-Lysine exchange	system boundary
METtex	L-methionine <=> L-methionineXT				L-Methionine exchange	extracellular
METtexX	L-methionineXT <=> L-methionineXTX				L-Methionine exchange	system boundary
PHEtex	L-phenylalanine <=> L-phenylalanineXT				L-Phenylalanine exchange	extracellular
PHEtexX	L-phenylalanineXT <=> L-phenylalanineXTX				L-Phenylalanine exchange	system boundary
THRtex	L-threonine <=> L-threonineXT				L-Threonine exchange	extracellular
THRtexX	L-threonineXT <=> L-threonineXTX				L-Threonine exchange	system boundary
TRPtex	L-tryptophan <=> L-tryptophanXT				L-Tryptophan exchange	extracellular
TRPtexX	L-tryptophanXT <=> L-tryptophanXTX				L-Tryptophan exchange	system boundary
VALtex	L-valine <=> L-valineXT				L-Valine exchange	extracellular
VALtexX	L-valineXT <=> L-valineXTX				L-Valine exchange	system boundary
ARGtex	L-arginine <=> L-arginineXT				L-Arginine exchange	extracellular
ARGtexX	L-arginineXT <=> L-arginineXTX				L-Arginine exchange	system boundary
HIStex	L-histidine <=> L-histidineXT				L-Histidine exchange	extracellular
HIStexX	L-histidineXT <=> L-histidineXTX				L-Histidine exchange	system boundary
LALAtex	L-alanine <=> L-alanineXT				L-Alanine exchange	extracellular
LALAtexX	L-alanineXT <=> L-alanineXTX				L-Alanine exchange	system boundary
ASPtex	L-aspartate <=> L-aspartateXT				L-Aspartate exchange	extracellular
ASPtexX	L-aspartateXT <=> L-aspartateXTX				L-Aspartate exchange	system boundary
GLUtex	L-glutamate <=> L-glutamateXT				L-Glutamate exchange	extracellular
GLUtexX	L-glutamateXT <=> L-glutamateXTX				L-Glutamate exchange	system boundary
CYStex	L-cysteine <=> L-cysteineXT				L-Cysteine exchange	extracellular
CYStexX	L-cysteineXT <=> L-cysteineXTX				L-Cysteine exchange	system boundary
GLYtex	glycine <=> glycineXT				Glycine exchange	extracellular
GLYtexX	glycineXT <=> glycineXTX				Glycine exchange	system boundary
PROtex	L-proline <=> L-prolineXT				L-Proline exchange	extracellular
PROtexX	L-prolineXT <=> L-prolineXTX				L-Proline exchange	system boundary
SERtex	L-serine <=> L-serineXT				L-Serine exchange	extracellular
SERtexX	L-serineXT <=> L-serineXTX				L-Serine exchange	system boundary
TYRtex	L-tyrosine <=> L-tyrosineXT				L-Tyrosine exchange	extracellular
TYRtexX	L-tyrosineXT <=> L-tyrosineXTX				L-Tyrosine exchange	system boundary
ASNtex	L-asparagine <=> L-asparagineXT				L-Asparagine exchange	extracellular
ASNtexX	L-asparagineXT <=> L-asparagineXTX				L-Asparagine exchange	system boundary
GLNtex	L-glutamine <=> L-glutamineXT				L-Glutamine exchange	extracellular
GLNtexX	L-glutamineXT <=> L-glutamineXTX				L-Glutamine exchange	system boundary
HOMtex	L-homoserine <=> L-homoserineXT				L-Homoserine exchange	extracellular
HOMtexX	L-homoserineXT <=> L-homoserineXTX				L-Homoserine exchange	system boundary
ORNtex	L-ornithine <=> L-ornithineXT				Ornithine exchange	extracellular
ORNtexX	L-ornithineXT <=> L-ornithineXTX				Ornithine exchange	system boundary
PPNDtex	L-1,2-propanediol <=> L-1,2-propanediolXT				L-1,2-propanediol exchange	extracellular
PPNDtexX	L-1,2-propanediolXT <=> L-1,2-propanediolXTX				L-1,2-propanediol exchange	system boundary
UREAtex	urea <=> ureaXT				Urea exchange	extracellular
UREAtexX	ureaXT <=> ureaXTX				Urea exchange	system boundary
GLYCtex	glycerol <=> glycerolXT				Glycerol exchange	extracellular
GLYCtexX	glycerolXT <=> glycerolXTX				Glycerol exchange	system boundary
dCMPtex	dCMP <=> dCMPXT				dCMP transport via diffusion	extracellular
dCMPtexX	dCMPXT <=> dCMPXTX				dCMP transport via diffusion	system boundary
dGMPtex	dGMP <=> dGMPXT				dGMP transport via diffusion	extracellular
dGMPtexX	dGMPXT <=> dGMPXTX				dGMP transport via diffusion	system boundary
CTPtex	CTP <=> CTPXT				CTP exchange	extracellular
CTPtexX	CTPXT <=> CTPXTX				CTP exchange	system boundary
UTPtex	UTP <=> UTPXT				UTP exchange	extracellular
UTPtexX	UTPXT <=> UTPXTX				UTP exchange	system boundary
dTMPtex	dTMP <=> dTMPXT				dTMP transport via diffusion	extracellular
dTMPtexX	dTMPXT <=> dTMPXTX				dTMP transport via diffusion	system boundary
dAMPtex	dAMP <=> dAMPXT				dAMP transport via diffusion	extracellular
dAMPtexX	dAMPXT <=> dAMPXTX				dAMP transport via diffusion	system boundary
GTPtex	GTP <=> GTPXT				GTP exchange	extracellular
GTPtexX	GTPXT <=> GTPXTX				GTP exchange	system boundary
Orotatetex	orotate <=> orotateXT				orotate exchange	extracellular
OrotatetexX	orotateXT <=> orotateXTX				orotate exchange	system boundary

## Sheet: Metabolite data
Metabolite name	OfficialName	Synnonym	Molecular Forumla	Charge	KEGG ID	Compartment
alpha-D-glucose	D-Glucose	Grape sugar/ Dextrose/ alpha-D-Glucose/ beta-D-Glucose/ Glucose	C6H12O6	0	C00031	cytosol
ATP	ATP	Adenosine 5'-triphosphate/ 5'-adenylate triphosphate	C10H12N5O13P3	-4	C00002	cytosol
alpha-D-glucose-6-phosphate	D-Glucose 6-phosphate	Glucose 6-phosphate/ Robinson ester/ alpha-D-Glucose 6-phosphate	C6H11O9P	-2	C00092	cytosol
ADP	ADP	Adenosine 5'-diphosphate	C10H12N5O10P2	-3	C00008	cytosol
H+	H+	Hydrogen Ion/ Proton	H	1	C00080	cytosol
beta-D-glucose	D-Glucose	Grape sugar/ Dextrose/ alpha-D-Glucose/ beta-D-Glucose/ Glucose	C6H12O6	0	C00031	cytosol
beta-D-glucose-6-phosphate	D-Glucose 6-phosphate	Glucose 6-phosphate/ Robinson ester/ alpha-D-Glucose 6-phosphate	C6H11O9P	-2	C00092	cytosol
fructose-6-phosphate	D-Fructose 6-phosphate	D-Fructose 6-phosphoric acid/ Neuberg ester/ beta-D-Fructose 6-phosphate	C6H11O9P	-2	C00085	cytosol
D-fructose-1,6-bisphosphate	D-Fructose 1,6-bisphosphate	fructose-1,6-bisphosphate/ fructose diphosphate/ beta-D-fructofuranose-1,6-diphosphate/ fbp	C6H10O12P2	-4	C00354	cytosol
H2O	H2O	Water/ Dihydrogen oxide	H2O	0	C00001	cytosol
phosphate	Phosphate	Pi/ Orthophosphate/ Phosphoric acid	HO4P	-2	C00009	cytosol
UTP	UTP	Uridine 5'-triphosphate/ Uridine triphosphate/ rUTP/ 5'-uridylate triphosphate	C9H11N2O15P3	-4	C00075	cytosol
UDP	UDP	Uridine 5'-diphosphate/ uridine diphosphate/ 5'-uridylate diphosphate	C9H11N2O12P2	-3	C00015	cytosol
CTP	CTP	Cytidine 5'-triphosphate/ Cytidine triphosphate	C9H12N3O14P3	-4	C00063	cytosol
CDP	CDP	Cytidine 5'-diphosphate/ Cytidine diphosphate	C9H12N3O11P2	-3	C00112	cytosol
ITP	ITP	Inosine 5'-triphosphate/ Inosine triphosphate/ Inosine tripolyphosphate	C10H11N4O14P3	-4	C00081	cytosol
IDP	IDP	Inosine 5'-diphosphate/ Inosine diphosphate/ 5'-inosinate diphosphate	C10H11N4O11P2	-3	C00104	cytosol
dihydroxy-acetone-phosphate	Dihydroxyacetone phosphate	Glycerone phosphate	C3H5O6P	-2	C00111	cytosol
D-glyceraldehyde-3-phosphate	Glyceraldehyde 3-phosphate	D-glyceraldehyde 3-phosphate/ (2R)-2-Hydroxy-3-(phosphonooxy)-propanal	C3H5O6P	-2	C00661	cytosol
NAD+	NAD+	Nicotinamide adenine dinucleotide	C21H28N7O14P2	1	C00003	cytosol
1,3-diphosphateglycerate	D-Glycerate 2-phosphate	2-phosphoglyceric acid/ 2-Phospho-D-glycerate	C3H4O7P	-3	C00631	cytosol
NADH	NADH	Reduced nicotinamide adenine dinucleotide	C21H29N7O14P2	0	C00004	cytosol
3-phosphoglycerate	3-Phospho-D-glycerate	D-Glycerate 3-phosphate/ 3-Phosphoglycerate/ 3-phosphoglyceric acid	C3H4O7P	-3	C00197	cytosol
2-phosphoglycerate	2-Phospho-D-glycerate	D-Glycerate 2-phosphate/ 2-Phospho-D-glycerate/ 2-phospho-D-glyceric acid	C3H7O7P	0	C00631	cytosol
phosphoenolpyruvate	Phosphoenolpyruvate	Phosphoenolpyruvic acid/ PEP	C3H2O6P	-3	C00074	cytosol
pyruvate	Pyruvate	Pyruvic acid/ 2-Oxopropanoate/ 2-Oxopropanoic acid/ Pyroracemic acid/ alpha-Ketopropionic acid/ 2-Ketopropionic Acid	C3H3O3	-1	C00022	cytosol
GDP	GDP	Guanosine 5'-diphosphate/ Guanosine diphosphate	C10H12N5O11P2	-3	C00035	cytosol
GTP	GTP	Guanosine 5'-triphosphate	C10H12N5O14P3	-4	C00044	cytosol
dADP	dADP	2'-Deoxyadenosine 5'-diphosphate	C10H12N5O9P2	-3	C00206	cytosol
dATP	dATP	2'-Deoxyadenosine 5'-triphosphate/ Deoxyadenosine 5'-triphosphate/ Deoxyadenosine triphosphate	C10H12N5O12P3	-4	C00131	cytosol
dGDP	dGDP	2'-Deoxyguanosine 5'-diphosphate	C10H12N5O10P2	-3	C00361	cytosol
dGTP	dGTP	2'-Deoxyguanosine 5'-triphosphate/ Deoxyguanosine 5'-triphosphate/ Deoxyguanosine triphosphate	C10H12N5O13P3	-4	C00286	cytosol
AMP	AMP	Adenosine 5'-monophosphate/ Adenylic acid/ Adenylate/ 5'-AMP/ 5'-Adenylic acid/ 5'-Adenosine monophosphate/ Adenosine 5'-phosphate	C10H12N5O7P	-2	C00020	cytosol
alpha-D-glucose-1-phosphate	D-Glucose 1-phosphate	Cori ester/ alpha-D-Glucose 1-phosphate/ Glucose 1-phosphate	C6H11O9P	-2	C00103	cytosol
glycogen	glycogen		C6H10O5	0	C00182	cytosol
branching-glycogen	Glycan		C12H22O11(C6H10O5)n		C00420	cytosol
ADP-D-glucose	ADPglucose	Adenosine diphosphoglucose	C16H23N5O15P2	-2	C00498	cytosol
diphosphate	Diphosphate	PPi/ Pyrophosphate/ Pyrophosphoric acid	HO7P2	-3	C00013	cytosol
coenzyme-A	Coenzyme A	CoA/ CoA-SH/ CoASH	C21H32N7O16P3S	-4	C00010	cytosol
acetyl-CoA	Acetyl-CoA	Acetyl coenzyme A	C23H34N7O17P3S	-4	C00024	cytosol
CO2	CO2	Carbonic anhydride/ Carbon dioxide	CO2	0	C00011	cytosol
D-ribose-1-phosphate	alpha-D-Ribose 1-phosphate	D-Ribose 1-phosphate/ Ribose 1-phosphate	C5H9O8P	-2	C00442	cytosol
D-ribose-5-phosphate	alpha-D-Ribose 5-phosphate	D-Ribose 5-phosphate/ D-Ribose-5-phosphate/ Ribose 5-phosphate	C5H9O8P	-2	C00117	cytosol
NADP+	NADP+	Nicotinamide adenine dinucleotide phosphate	C21H29N7O17P3	1	C00006	cytosol
D-glucono-delta-lactone-6-phosphate	6-phospho-D-glucono-1,5-lactone	D-Glucono-1,5-lactone 6-phosphate	C6H9O9P	-2	C01236	cytosol
NADPH	NADPH	Reduced nicotinamide adenine dinucleotide phosphate	C21H26N7O17P3	0	C00005	cytosol
6-phospho-D-gluconate	6-Phospho-D-gluconate	6-phosphogluconic acid/ D-gluconate 6-phosphate	C6H10O10P	-3	C00345	cytosol
D-ribulose-5-phosphate	D-Ribulose 5-phosphate		C5H9O8P	-2	C00199	cytosol
D-xylulose-5-phosphate	D-Xylulose 5-phosphate		C5H9O8P	-2	C00231	cytosol
D-sedoheptulose-7-phosphate	Sedoheptulose 7-phosphate	altro-Heptulose 7-phosphate	C7H13O10P	-2	C00281	cytosol
D-erythrose-4-phosphate	D-Erythrose 4-phosphate	4-phospho D-erythrose	C4H7O7P	-2	C00279	cytosol
deoxyribose-5-phosphate	2-deoxy-D-ribose 5-phosphate	2-deoxy-D-erythro-pentose 5-(dihydrogen phosphate)	C5H11O7P	0	C00673	cytosol
acetaldehyde	Acetaldehyde	Ethanal/ Aldehyde C(2)/ acetylaldehyde/ Aceteldehyde/ Acetic aldehyde/ Ethyl aldehyde/ Aldehyde	C2H4O	0	C00084	cytosol
2-Dehydro-3-deoxy-D-gluconate-6-phosphate	2-Dehydro-3-deoxy-D-gluconate 6-phosphate	2-Dehydro-3-deoxy-6-phospho-D-gluconate/ 6-Phospho-2-dehydro-3-deoxy-D-gluconate/ 2-Keto-3-deoxy-6-phosphogluconate	C6H8O9P	-3	C04442	cytosol
oxaloacetate	Oxaloacetate	Oxalacetic acid/ Oxaloacetic acid/ 2-oxobutanedioic acid/ Oxosuccinic acid	C4H2O5	-2	C00036	cytosol
citrate	Citrate	Citric acid/ 2-Hydroxytricarballylic acid/ 2/ 2-Hydroxy-1/ 3-propanetricarboxylic acid	C6H5O7	-3	C00158	cytosol
malate	D-Malate	D-Hydroxysuccinic acid/ (R)-Malate/ D-Malic acid	C4H4O5	-2	C00497	cytosol
cis-aconitate	cis-Aconitate	cis-1,2,3-Propenetricarboxylic acid/ (Z)-1-Propene-1,2,3-tricarboxylic acid/ cis-Aconitic acid	C6H3O6	-3	C00417	cytosol
isocitrate	Isocitrate	Isocitric acid/ 1-Hydroxytricarballylic acid/ 2/ 3-tricarboxylic acid/ 1-Hydroxypropane-1	C6H5O7	-3	C00311	cytosol
alpha-ketoglutarate	2-Oxoglutarate	Oxoglutaric acid/ 2-Ketoglutaric acid/ alpha-Ketoglutarate/ alpha-Ketoglutaric Acid	C5H4O5	-2	C00026	cytosol
fumarate	Fumarate	boletic acid/ allomaleic acid/ Fumaric acid/ Trans-butenedioic acid	C4H2O4	-2	C00122	cytosol
FADH2	Flavin adenine dinucleotide reduced	flavin adenine dinucleotide (reduced form)	C27H33N9O15P2	-2	C01352	cytosol
FAD	Flavin adenine dinucleotide oxidized	FAD/ Flavin adenine dinucleotide/ Riboflavine 5'-adenosine diphosphate	C27H31N9O15P2	-2	C00016	cytosol
succinate	Succinate	Succinic acid/ Butanedionic acid/ Ethylenesuccinic acid	C4H4O4	-2	C00042	cytosol
succinyl-CoA	Succinyl-CoA	Succinyl coenzyme A/ succino-1-yl-coenzymeA	C25H35N7O19P3S	-5	C00091	cytosol
formate	Formate	Methanoic acid/ Formic acid/ Hydrogencarboxylic acid/ aminic acid	CH1O2	-1	C00058	cytosol
L-lactate	L-Lactate	(S)-Lactate/ L-Lactic acid/ Hydroxypropionic acid	C3H5O3	-1	C00186	cytosol
H2	H2	Hydrogen	H2	0	C00282	cytosol
acetate	Acetate	vinegar/ Ethylic acid/ Vinegar acid/ Methanecarboxylic acid/ Acetic acid/ Ethanoic acid	C2H3O2	-1	C00033	cytosol
acetylphosphate	Acetyl phosphate		C2H3O5P	-2	C00227	cytosol
ethanol	Ethanol	Ethyl alcohol/ Methylcarbinol	C2H6O	0	C00469	cytosol
L-alanine	L-Alanine	L-2-Aminopropionic acid/ L-alpha-Alanine	C3H7NO2	0	C00041	cytosol
L-valine	L-Valine	2-Amino-3-methylbutyric acid/ 2-Aminoisovaleric acid/ Val	C5H11NO2	0	C00183	cytosol
D-alanine	D-Alanine	D-2-Aminopropionic acid	C3H7NO2	0	C00133	cytosol
L-aspartate	L-Aspartate	L-Aspartic acid/ 2-aminosuccinic acid/ Asp	C4H6NO4	-1	C00049	cytosol
L-glutamate	L-Glutamate	L-Glutamic acid/ L-Glutaminic acid/ Glu	C5H8NO4	-1	C00025	cytosol
L-glutamine	L-Glutamine	L-2-Aminoglutaramic acid/ Gln	C5H10N2O3	0	C00064	cytosol
L-asparagine	L-Asparagine	Arg/ 2-Amino-3-carbamoylpropanoic acid/ 2-Aminosuccinamic acid	C4H8N2O3	0	C00152	cytosol
beta-alanine	beta-Alanine	3-aminopropionic acid/ 3-Aminopropanoate	C3H7NO2	0	C00099	cytosol
L-cysteine	L-Cysteine	L-2-Amino-3-mercaptopropionic acid/ Cys	C3H7NO2S	0	C00097	cytosol
protein-S-sulfanylcysteine						cytosol
L-isoleucine	L-Isoleucine	Ile/ 2-Amino-3-methylvaleric acid	C6H13NO2	0	C00407	cytosol
4-Methyl-2-oxopentanoate	4-Methyl-2-oxopentanoate	2-Oxoisocaproate/ alpha-ketoisocaproate	C6H9O3	-1	C00233	cytosol
L-leucine	L-Leucine	Leu/ 2-amino-4-methylvaleric acid	C6H13NO2	0	C00123	cytosol
3-isopropylmalate	3-Carboxy-2-hydroxy-4-methylpentanoate	3-Isopropylmalate/ 2-D-threo-hydroxy-3-carboxy-isocaproate	C7H10O5	-2	C04411	cytosol
2-isopropyl-3-oxosuccinate	3-Carboxy-4-methyl-2-oxopentanoate	2-Oxo-4-methyl-3-carboxypentanoate/ (2S)-2-Isopropyl-3-oxosuccinate	C7H8O5	-2	C04236	cytosol
2-acetolactate	(S)-2-Acetolactate	(S)-2-Hydroxy-2-methyl-3-oxobutanoate	C5H7O4	-1	C06010	cytosol
2-aceto-2-hydroxy-butyrate	(S)-2-Aceto-2-hydroxybutanoate		C6H9O4	-1	C06006	cytosol
2,3-dihydroxy-3-methylvalerate	(R)-2,3-Dihydroxy-3-methylpentanoate	2,3-Dihydroxy-3-methylvalerate	C6H11O4	-1	C06007	cytosol
L-threonine	L-Threonine	2-Amino-3-hydroxybutyric acid/ Thr	C4H9NO3	0	C00188	cytosol
2-oxobutanoate	2-Oxobutanoate	2-Ketobutyric acid/ 2-Oxobutyric acid/ 2-Oxobutyrate/ 2-Oxobutanoic acid/ alpha-Ketobutyrate	C4H5O3	-1	C00109	cytosol
5-phosphoribosyl-1-pyrophosphate	5-Phospho-alpha-D-ribose 1-diphosphate	5-Phosphoribosyl 1-pyrophosphate/ 5-Phosphoribosyl diphosphate/ PRPP	C5H8O14P3	-5	C00119	cytosol
phosphoribosyl-ATP	1-(5-Phosphoribosyl)-ATP	Phosphoribosyl-ATP/ N1-(5-Phospho-D-ribosyl)-ATP	C15H19N5O20P4	-6	C02739	cytosol
phosphoribosyl-AMP	Phosphoribosyl-AMP	N1-(5-Phospho-D-ribosyl)-AMP/ 1-(5-Phosphoribosyl)-AMP	C15H23N5O14P2	0	C02741	cytosol
phosphoribosylformiminoAICAR-phosphate	1-(5-O-phosphonato-β-D-ribofuranosyl)-5-[(5-O-phosphonato-β-D-ribofuranosylamino)methylideneamino]-1H-imidazole-4-carboxamide	1-(5-phospho-D-ribosyl)-5-[(5-phospho-D-ribosylamino)methylideneamino]imidazole-4-carboxamide tetraanion	C15H21N5O15P2	-4	C04896	cytosol
phosphoribulosylformimino-AICAR-P	Phosphoribulosyl-formimino-AICAR-phosphate	N-(5'-Phospho-D-1'-ribulosylformimino)-5-amino-1-(5''-phospho-D-ribosyl)-4-imidazolecarboxamide/ 5-[(5-Phospho-1-deoxyribulos-1-ylamino)methylideneamino]-1-(5-phosphoribosyl)imidazole-4-carboxamide	C15H25N5O15P2	-4	C04916	cytosol
D-erythro-imidazole-glycerol-phosphate	D-erythro-1-(Imidazol-4-yl)glycerol 3-phosphate	D-erythro-Imidazole-glycerol 3-phosphate/ D-erythro-Imidazole-glycerol phosphate	C6H9N2O6P	-2	C04666	cytosol
5-Amino-1-(5-Phospho-D-ribosyl)imidazole-4-carboxamide	5-Amino-1-(5-Phospho-D-ribosyl)imidazole-4-carboxamide	5-Phosphoribosyl-4-carbamoyl-5-aminoimidazole/ 1-(5'-Phosphoribosyl)-5-amino-4-imidazolecarboxamide/ 5'-Phosphoribosyl-5-amino-4-imidazolecarboxamide/ 5'-Phospho-ribosyl-5-amino-4-imidazole carboxamide/ AICAR/ 5-Aminoimidazole-4-carboxamide ribotide	C9H13N4O8P	-2	C04677	cytosol
L-histidinol-phosphate	L-Histidinol phosphate		C6H11N3O4P	-1	C01100	cytosol
histidinol	L-Histidinol		C6H12N3O	1	C00860	cytosol
L-histidine	L-Histidine	(S)-alpha-Amino-1H-imidazole-4-propionic acid/ His/ Glyoxaline-5-alanine	C6H9N3O2	0	C00135	cytosol
dAMP	dAMP	2'-Deoxyadenosine 5'-phosphate/ 2'-Deoxyadenosine 5'-monophosphate/ Deoxyadenylic acid/ Deoxyadenosine monophosphate	C10H12N5O6P	-2	C00360	cytosol
4-aminobutanoate	4-Aminobutanoate	GABA/ 4-Aminobutanoic acid/ 4-Aminobutylate/ 4-Aminobutyric acid/ gamma-Aminobutyric acid/ (4-Aminobutyl)guanidine	C4H9NO2	0	C00334	cytosol
reduced-cytochrome-c	Reduced cytochrome c	Ferrocytochrome c	C42H44FeN8O8S2R4		C00126	cytosol
oxidized-cytochrome-c	Oxidized cytochrome c	Ferricytochrome c	C42H44FeN8O8S2R4		C00125	cytosol
SO4	Sulfate	Sulfuric acid	O4S	-2	C00059	cytosol
phosphoadenosine-5'-phosphosulfate	3'-Phosphoadenylyl sulfate	3'-Phospho-5'-adenylyl sulfate/ PAPS/ 3'-Phosphoadenosine 5'-phosphosulfate	C10H11N5O13P2S	-4	C00053	cytosol
reduced-thioredoxin	Reduced thioredoxin		XH2	0	C00342	cytosol
oxidized-thioredoxin	Oxidized thioredoxin		X	0	C00343	cytosol
reduced-glutaredoxin	glutaredoxin (reduced)		XH2	0		cytosol
oxidized-glutaredoxin	glutaredoxin (oxidized)		X	0		cytosol
SO3	Sulfite	Sulfurous acid	O3S	-2	C00094	cytosol
Cys-Gly	Cys-Gly	L-Cysteinylglycine	C5H10N2O3S	0	C01419	cytosol
glycine	Glycine	Aminoacetic acid/ Gly	C2H5NO2	0	C00037	cytosol
H2S	Hydrogen sulfide	H2S/ Hydrogen-sulfide/ sulfide	H2S	0	C00283	cytosol
NH4+	Ammonium	NH3	H4N	1	C01342	cytosol
O-Acetyl-L-serine	O-Acetyl-L-serine	O3-Acetyl-L-serine	C5H9NO4	0	C00979	cytosol
L-serine	L-Serine	L-2-Amino-3-hydroxypropionic acid/ L-3-Hydroxy-alanine/ Ser	C3H7NO3	0	C00065	cytosol
L-glutamate-5-phosphate	L-Glutamate 5-phosphate	L-Glutamyl 5-phosphate	C5H8NO7P	-2	C03287	cytosol
pyrroline-5-carboxylate	1-Pyrroline-5-carboxylate	(S)-1-Pyrroline-5-carboxylate/ L-1-Pyrroline-5-carboxylate/ 1-Pyrroline-5-carboxylic acid	C5H6NO2	-1	C03912	cytosol
L-proline	L-Proline	2-Pyrrolidinecarboxylic acid/ Pro	C5H9NO2	0	C00148	cytosol
N-acetyl-L-glutamate	N-Acetyl-L-glutamate	N-Acetyl-L-glutamic acid	C7H9NO5	-2	C00624	cytosol
N-acetylglutamyl-phosphate	N-Acetyl-L-glutamate 5-phosphate		C7H12NO8P	0	C04133	cytosol
N-acetyl-L-ornithine	N2-Acetyl-L-ornithine		C7H14N2O3	0	C00437	cytosol
HCO3-	Bicarbonate	Acid carbonate	CHO3	-1	C00288	cytosol
carbamoyl-phosphate	Carbamoyl phosphate		CH2NO5P	-2	C00169	cytosol
putrescine	Putrescine	1,4-Diaminobutane/ 1,4-Butanediamine/ Tetramethylenediamine	C4H14N2	2	C00134	cytosol
4-aminobutanal	4-Aminobutanal	gamma-aminobutanal/ 4-Aminobutyraldehyde/ 4-amino-Butyraldehyde	C4H10NO	1	C00555	cytosol
L-arginine	L-Arginine	(S)-2-Amino-5-guanidinovaleric acid/ Arginine/ Arg	C6H15N4O2	1	C00062	cytosol
agmatine	Agmatine	(4-Aminobutyl) guanidine	C5H16N4	2	C00179	cytosol
citrulline	L-Citrulline	2-Amino-5-ureidovaleric acid/ N5-(aminocarbonyl)-L-Ornithine/ Citrulline	C6H13N3O3	0	C00327	cytosol
L-arginino-succinate	N(omega)-(L-Arginino)succinate	N-(L-Arginino)succinate/ L-Argininosuccinate/ L-Argininosuccinic acid/ L-Arginosuccinic acid	C10H17N4O6	-1	C03406	cytosol
urea	Urea	Carbamide/ Carbonyl diamine/ Carbamimidic acid/ aquadrate/ Isourea	CH4N2O	0	C00086	cytosol
S-adenosyl-L-methioninamine	S-Adenosylmethioninamine	S-Adenosyl-L-methioninamine/ (5-Deoxy-5-adenosyl)(3-aminopropyl)methylsulfonium salt	C14H24N6O3S	2	C01137	cytosol
spermidine	Spermidine	N-(3-Aminopropyl)-1,4-butane-diamine	C7H22N3	3	C00315	cytosol
5'-methylthioadenosine	5-Methylthioadenosine	5'-S-Methylthioadenosine/ 5'-Methylthioadenosine/ Methylthioadenosine/ 5'-Deoxy-5'-(methylthio)adenosine	C11H15N5O3S	0	C00170	cytosol
S-adenosyl-L-methionine	S-Adenosyl-L-methionine	S-Adenosylmethionine/ Acylcarnitine	C15H23N6O5S	1	C00019	cytosol
L-ornithine	Ornithine	2,5-Diaminovaleric acid/ 2,5-Diaminopentanoic acid/ 2,5-Diaminopentanoate/ L-Ornithine	C5H13N2O2	1	C01602	cytosol
glutathionylspermidine	Glutathionylspermidine	Glutathionylspermidine/ N1-(gamma-L-Glutamyl-L-cysteinyl-glycyl)-spermidine	C17H36N6O5S	2	C05730	cytosol
reduced-glutathione	Reduced glutathione	Glutathione/ 5-L-Glutamyl-L-cysteinylglycine/ N-(N-gamma-L-Glutamyl-L-cysteinyl)glycine/ gamma-L-Glutamyl-L-cysteinyl-glycine	C10H16N3O6S	-1	C00051	cytosol
5,10-methylene-THF	5,10-Methylenetetrahydrofolate	N5,N10-methylene-tetrahydrofolate/ N5,N10-methylene-5,6,7,8-tetrahydrofolate/ 5,10-methylene-5,6,7,8-tetrahydrofolate	C20H21N7O6	-2	C00143	cytosol
tetrahydrofolate	5,6,7,8-Tetrahydrofolate	Tetrahydrofolic acid/ THF/ Tetrahydrofolate/ (6S)-Tetrahydrofolic acid/ (6S)-THFA/ (6S)-Tetrahydrofolate	C19H21N7O6	-2	C00101	cytosol
3-phospho-serine	O-Phospho-L-serine	3-Phosphoserine	C3H6NO6P	-2	C01005	cytosol
3-phospho-hydroxypyruvate	3-Phosphohydroxypyruvate	3-Phosphonooxypyruvate/ 3-Phosphonooxypyruvic acid/ 3-Phosphohydroxypyruvic acid	C3H2O7P	-3	C03232	cytosol
glycerate	(R)-Glycerate	D-Glycerate/ Glycerate/ Glyceric acid	C3H5O4	-1	C00258	cytosol
L-homoserine	L-Homoserine	2-Amino-4-hydroxybutyric acid	C4H9NO3	0	C00263	cytosol
O-phospho-L-homoserine	O-Phospho-L-homoserine		C4H8NO6P	-2	C01102	cytosol
L-aspartyl-4-phosphate	4-Phospho-L-aspartate	L-4-Aspartyl phosphate	C4H6NO7P	-2	C03082	cytosol
L-2,3-dihydrodipicolinate	2,3-Dihydrodipicolinate	Dihydrodipicolinic acid	C7H5NO4	-2	C03340	cytosol
tetrahydrodipicolinate	2,3,4,5-Tetrahydrodipicolinate	(R)-2,3,4,5-tetrahydropyridine-2,6-dicarboxylate/ delta1-Piperidine-2,6-dicarboxylate	C7H7NO4	-2	C03972	cytosol
L,L-diaminopimelate	LL-2,6-Diaminoheptanedioate	LL-2,6-Diaminopimelic acid/ LL-2,6-Diaminopimelate	C7H14N2O4	0	C00666	cytosol
meso-diaminopimelate	meso-2,6-Diaminoheptanedioate	meso-2,6-Diaminopimelic acid/ meso-2,6-Diaminopimelate	C7H14N2O4	0	C00680	cytosol
L-lysine	L-Lysine	2,6-diaminohexanoic acid/ Lysine acid/ Lys	C6H15N2O2	1	C00047	cytosol
cadaverine	1,5-Diaminopentane	Cadaverine/ 1,5-Pentanediamine/ Pentamethylenediamine	C5H16N2	2	C01672	cytosol
3-deoxy-D-arabino-heptulosonate-7-phosphate	2-Dehydro-3-deoxy-D-arabino-heptonate 7-phosphate		C7H10O10P	-3	C04691	cytosol
3-dehydroquinate	3-Dehydroquinate	5-Dehydroquinate/ 3-Dehydroquinic acid/ 5-Dehydroquinic acid	C7H9O6	-1	C00944	cytosol
3-dehydro-shikimate	3-Dehydroshikimate		C7H7O5	-1	C02637	cytosol
shikimate	Shikimate	3,4,5-Trihydroxy-1-cyclohexenecarboxylic acid/ Shikimic acid	C7H9O5	-1	C00493	cytosol
shikimate-5-phosphate	Shikimate 5-phosphate	Shikimate 3-phosphate	C7H8O8P	-3	C03175	cytosol
5-enolpyruvyl-shikimate-3-phosphate	5-O-(1-Carboxyvinyl)-3-phosphoshikimate	3-Phosphate-shikimate/ O5-(1-Carboxyvinyl)-3-phosphoshikimate	C10H9O10P	-4	C01269	cytosol
chorismate	chorismate	chorismic acid	C10H8O6	-2	C00251	cytosol
prephenate	Prephenate	Prephenic acid	C10H8O6	-2	C00254	cytosol
anthranilate	Anthranilate	Anthranilic acid/ o-Aminobenzoic acid/ Vitamin L1/ 2-Aminobenzoate/ Vitamin L	C7H6NO2	-1	C00108	cytosol
p-hydroxyphenylpyruvate	3-(4-Hydroxyphenyl)pyruvate	4-Hydroxyphenylpyruvate/ p-Hydroxyphenylpyruvic acid	C9H7O4	-1	C01179	cytosol
phenylpyruvate	Phenylpyruvate	Phenylpyruvic acid/ alpha-Ketohydrocinnamic acid/ keto-Phenylpyruvate/ 3-Phenyl-2-oxopropanoate	C9H7O3	-1	C00166	cytosol
L-phenylalanine	L-Phenylalanine	(S)-alpha-amino-beta-phenylpropionic acid/ 3-phenylalanine/ (S)-Phenylalanine	C9H11NO2	0	C00079	cytosol
L-tyrosine	L-Tyrosine	(S)-3-(p-Hydroxyphenyl)alanine/ (S)-2-Amino-3-(p-hydroxyphenyl)propionic acid	C9H11NO3	0	C00082	cytosol
L-tryptophan	L-Tryptophan	(S)-alpha-amino-beta-(3-indolyl)-propionic acid	C11H12N2O2	0	C00078	cytosol
indole-3-glycerol-phosphate	C'-(3-Indolyl)-glycerol 3-phosphate	Indoleglycerol phosphate/ 1-(Indol-3-yl)glycerol 3-phosphate/ (3-Indolyl)-glycerol phosphate	C11H12NO6P	-2	C03506	cytosol
N-(5'-phosphoribosyl)-anthranilate	N-(5-Phospho-D-ribosyl)anthranilate	N-(5-Phospho-beta-D-ribosyl)anthranilate/ N-(5-Phosphoribosyl)anthranilic acid	C12H13NO9P	-3	C04302	cytosol
1-(o-carboxyphenylamino)-1'-deoxyribulose-5'-phosphate	1-(2-Carboxyphenylamino)-1-deoxy-D-ribulose 5-phosphate		C12H13NO9P	-3	C01302	cytosol
O-succinyl-L-homoserine	O-Succinyl-L-homoserine		C8H12NO6	-1	C01118	cytosol
cystathionine	L-Cystathionine		C7H14N2O4S	0	C02291	cytosol
L-homocysteine	L-Homocysteine	L-2-Amino-4-mercaptobutyric acid/ L-Homocysteine	C4H9NO2S	0	C00155	cytosol
S-adenosyl-L-homocysteine	S-Adenosyl-L-homocysteine	S-Adenosylhomocysteine	C14H20N6O5S	0	C00021	cytosol
L-methionine	L-Methionine	L-2-Amino-4methylthiobutyric acid/ Met	C5H11NO2S	0	C00073	cytosol
5-methyl-THF	5-Methyltetrahydrofolate	N5-methyl-tetrahydrofolate/ N5-methyl-5,6,7,8-tetrahydrofolate/ 5-methyl-5,6,7,8-tetrahydrofolate	C20H24N7O6	-1	C00440	cytosol
(R)-pantothenate	(R)-Pantothenate	D-Pantothenate/ Pantothenate/ Pantothenic acid	C9H16NO5	-1	C00864	cytosol
D-4'-phosphopantothenate	D-4'-Phosphopantothenate	(R)-4'-Phosphopantothenate	C9H15NO8P	-3	C03492	cytosol
R-4'-phosphopantothenoyl-L-cysteine	N-((R)-4-Phosphopantothenoyl)-L-cysteine	(R)-4'-Phosphopantothenoyl-L-cysteine	C12H20N2O9PS	-3	C04352	cytosol
CMP	CMP	Cytidine-5'-monophosphate/ Cytidylic acid/ 3'-Cytidylic Acid/ Cytidine-2'(3')-monophosphoric acid/ Cytidine-2[(3[)-monophosphoric acid	C9H12N3O8P	-2	C00055	cytosol
pantetheine-4'-phosphate	Pantetheine 4'-phosphate	4'-Phosphopantetheine/ Phosphopantetheine	C11H21N2O7PS	-2	C01134	cytosol
dephospho-CoA	Dephospho-CoA		C21H33N7O13P2S	-2	C00882	cytosol
uroporphyrinogen-III	Uroporphyrinogen III		C40H36N4O16	-8	C01051	cytosol
precorrin-2	dihydrosirohydrochlorin	Precorrin 2	C42H41N4O16	-7	C02463	cytosol
sirohydrochlorin	sirohydrochlorin		C42H39N4O16	-7	C05778	cytosol
Fe2+	Fe2+	Iron/ Reduced Iron/ Iron dication/ Fe(II)	Fe	2	C00023	cytosol
siroheme	Siroheme	Sirohaem	C42H36FeN4O16	-8	C00748	cytosol
demethylmenaquinone-8	2-Demethylmenaquinone 8		C50H70O2	0	C05818	cytosol
2-octaprenyl-6-methoxy-1,4-benzoquinone	2-Octaprenyl-6-methoxy-1,4-benzoquinone		C47H70O3	0	C05813	cytosol
2-octaprenyl-3-methyl-6-methoxy-1,4-benzoquinone	2-Octaprenyl-3-methyl-6-methoxy-1,4-benzoquinone		C48H72O3	0	C05814	cytosol
2-octaprenyl-6-hydroxyphenol	2-Octaprenyl-6-hydroxyphenol		C46H70O2	0	C05811	cytosol
2-octaprenyl-6-methoxyphenol	2-Octaprenyl-6-methoxyphenol		C47H72O2	0	C05812	cytosol
pimeloyl-CoA	Pimeloyl-CoA	6-Carboxyhexanoyl-CoA	C28H41N7O19P3S	-5	C01063	cytosol
7-keto-8-aminopelargonate	8-Amino-7-oxononanoate	7-keto-8-aminopelargonate	C9H17NO3	0	C01092	cytosol
7,8-diaminopelargonate	7,8-Diaminononanoate		C9H21N2O2	1	C01037	cytosol
dethiobiotin	Dethiobiotin	Desthiobiotin	C10H17N2O3	-1	C01909	cytosol
biotin	Biotin	Vitamin B7/ D-Biotin/ Vitamin H/ Coenzyme R	C10H15N2O3S	-1	C00120	cytosol
5'-deoxyadenosine	5'-Deoxyadenosine		C10H13N5O3	0	C05198	cytosol
coproporphyrinogen-III	Coproporphyrinogen III		C36H40N4O8	-4	C03263	cytosol
O2	O2	Oxygen/ dioxygen	O2	0	C00007	cytosol
protoporphyrinogen-IX	Protoporphyrinogen IX		C34H38N4O4	-2	C01079	cytosol
protoporphyrin-IX	Protoporphyrin	Protoporphyrin IX/ Porphyrinogen IX	C34H32N4O4	-2	C02191	cytosol
protoheme-IX	Protoheme	Heme/ Haem/ Heme B/ hemeB	C34H30FeN4O4	-2	C00032	cytosol
2,5-diamino-6-(ribosylamino)-4-(3H)-pyrimidinone-5'-phosphate	2,5-Diamino-6-(ribosylamino)-4-(3H)-pyrimidinone 5'-phosphate		C9H14N5O8P	-2		cytosol
5-amino-6-(5'-phosphoribosylamino)uracil	5-Amino-6-(5'-phosphoribosylamino)uracil	5-Amino-6-(ribosylamino)-2,4-(1H,3H)-pyrimidinedione 5'-phosphate	C9H13N4O9P	-2	C01268	cytosol
5-amino-6-(5'-phosphoribitylamino)uracil	5-Amino-6-(5'-phosphoribitylamino)uracil	5-amino-6-ribitylamino-2,4(1H,3H)-pyrimidinedione 5'-phosphate	C9H15N4O9P	-2	C04454	cytosol
5-amino-6-ribitylamino-2,4(1H,3H)-pyrimidinedione	4-(1-D-Ribitylamino)-5-aminouracil	4-(1-D-Ribitylamino)-5-amino-2,6-dihydroxypyrimidine/ 5-amino-6-ribitylamino-2,4(1H,3H)-pyrimidinedione	C9H16N4O6	0	C04732	cytosol
6,7-dimethyl-8-(1-D-ribityl)lumazine	6,7-Dimethyl-8-(1-D-ribityl)lumazine		C13H18N4O6	0	C04332	cytosol
riboflavin	Riboflavin	7,8-Dimethyl-10-ribitylisoalloxazine/ Lactoflavin/ Vitamin B2	C17H20N4O6	0	C00255	cytosol
FMN	FMN	Riboflavin-5-phosphate/ Flavin mononucleotide	C17H19N4O9P	-2	C00061	cytosol
tRNAGlu	tRNA (Glu)		R	0	C01641	cytosol
L-glutamyl-tRNAGlu	L-Glutamyl-tRNA(Glu)		C5H7NO3R	0	C02987	cytosol
glutamate-1-semialdehyde	L-Glutamate 1-semialdehyde	(S)-4-Amino-5-oxopentanoate	C5H9NO3	0	C03741	cytosol
5-amino-levulinate	5-Amino-4-oxopentanoate	5-Aminolevulinate/ 5-Amino-4-oxovaleric acid	C5H9NO3	0	C00430	cytosol
porphobilinogen	Porphobilinogen		C10H13N2O4	-1	C00931	cytosol
hydroxymethylbilane	Hydroxymethylbilane		C40H38N4O17	-8	C01024	cytosol
7,8-dihydroneopterin-3'-triphosphate	2-Amino-4-hydroxy-6-(erythro-1,2,3-trihydroxypropyl)dihydropteridine triphosphate	6-(L-erythro-1,2-Dihydroxypropyl 3-triphosphate)-7,8-dihydropterin;/ 2-Amino-4-hydroxy-6-(erythro-1,2,3-trihydroxypropyl)dihydropteridine triphosphate;/ 6-[(1S,2R)-1,2-Dihydroxy-3-triphosphooxypropyl]-7,8-dihydropterin/ dihydroneopterin triphosphate/ H2-neopterin triphosphate	C9H12N5O13P3	-4	C04895	cytosol
Dihydroneopterin	Dihydroneopterin	2-Amino-4-hydroxy-6-(D-erythro-1,2,3-trihydroxypropyl)-7,8-dihydropteridine/ 7,8-dihydronepterin	C9H13N5O4	0	C04874	cytosol
glycolaldehyde	Glycolaldehyde	Hydroxyacetaldehyde	C2H4O2	0	C00266	cytosol
6-hydroxymethyl-dihydropterin	6-hydroxymethyl-dihydropterin pyrophosphate	6-hydroxymethyl-7,8-dihydropterin pyrophosphate	C7H8N5O8P2	-3		cytosol
4-amino-4-deoxychorismate	4-amino-4-deoxychorismate		C10H10NO5	-1	C11355	cytosol
p-aminobenzoate	4-Aminobenzoate	p-Aminobenzoate/ PABA/ 4-Aminobenzoic acid/ 4-Aminobenzoate/ ABEE/ p-Aminobenzoic acid	C7H6NO2	-1	C00568	cytosol
7,8-dihydropteroate	Dihydropteroate	7,8-Dihydropteroate	C14H13N6O3	-1	C00921	cytosol
7,8-dihydrofolate	7,8-Dihydrofolate	7,8-Dihydrofolic acid/ Dihydrofolate/ Dihydrofolic acid	C19H19N7O6	-2	C00415	cytosol
2-dehydropantoate	2-Dehydropantoate	alpha-ketopantoate	C6H9O4	-1	C00966	cytosol
L-pantoate	(R)-Pantoate	D-pantoate/ Pantoate/ Pantoic acid	C6H11O4	-1	C00522	cytosol
1-deoxy-D-xylulose-5-phosphate	1-deoxy-D-xylulose 5-phosphate		C5H9O7P	-2	C11437	cytosol
2-C-methyl-D-erythritol-4-phosphate	2-C-methyl-D-erythritol 4-phosphate		C5H11O7P	-2	C11434	cytosol
4-(cytidine-5'-diphospho)-2-C-methyl-D-erythritol	4-(cytidine 5'-diphospho)-2-C-methyl-D-erythritol		C14H23N3O14P2	-2	C11435	cytosol
2-phospho-4-(cytidine-5'-diphospho)-2-C-methyl-D-erythritol	2-phospho-4-(cytidine 5'-diphospho)-2-C-methyl-D-erythritol	2C-methyl-D-erythritol 2,4-cyclodiphosphate	C14H22N3O17P3	-4		cytosol
2-C-methyl-D-erythritol-2,4-cyclodiphosphate	2-C-methyl-D-erythritol 2,4-cyclodiphosphate		C5H10O9P2	-2	C11453	cytosol
1-hydroxy-2-methyl-2-(E)-butenyl-4-diphosphate	1-hydroxy-2-methyl-2-(E)-butenyl 4-diphosphate		C5H9O8P2	-3	C11811	cytosol
Delta3-isopentenyl-PP	Isopentenyl diphosphate	delta3-Isopentenyl diphosphate/ delta3-methyl-3-butenyl diphosphate/ Isoprenyl pyrophosphate/ Isopentenyl pyrophosphate	C5H9O7P2	-3	C00129	cytosol
dimethylallyl-PP	Dimethylallyl diphosphate	2-Isopentenyl diphosphate/ delta2-Isopentenyl diphosphate/ Prenyl diphosphate/ dimethylallyl pyrophosphate	C5H9O7P2	-3	C00235	cytosol
geranyl-PP	Geranyl diphosphate	GPP	C10H17O7P2	-3	C00341	cytosol
4-hydroxybenzoate	4-Hydroxybenzoate	Hydroxybenzenecarboxylic acid/ Hydroxybenzoic acid/ 4-Hydroxybenzoic acid	C7H5O3	-1	C00156	cytosol
3-octaprenyl-4-hydroxybenzoate	3-Octaprenyl-4-hydroxybenzoate		C47H69O3	-1	C05809	cytosol
2-octaprenylphenol	2-Octaprenylphenol		C46H70O	0	C05810	cytosol
4-(phosphonooxy)-threonine	O-Phospho-4-hydroxy-L-threonine	4-(Phosphonooxy)-threonine/ 4-(Phosphonooxy)-L-threonine	C4H8NO7P	-2	C06055	cytosol
pyridoxine-5'-phosphate	Pyridoxine 5'-phosphate	Pyridoxine 5-phosphate/ Pyridoxine phosphate	C8H10NO6P	-2	C00627	cytosol
H2O2	Hydrogen peroxide	H2O2/ peroxide/ hydrogen dioxide	H2O2	0	C00027	cytosol
4-amino-5-hydroxymethyl-2-methylpyrimidine-pyrophosphate	2-Methyl-4-amino-5-hydroxymethylpyrimidine diphosphate	4-amino-2-methyl 5-hydroxymethylpyrimidine pyrophosphate/ HMP-PP	C6H8N3O7P2	-3	C04752	cytosol
5-aminoimidazole-ribonucleotide	5-amino-1-(5-phospho-D-ribosyl)imidazole	Aminoimidazole ribotide/ AIR/ 1-(5'-Phosphoribosyl)-5-aminoimidazole/ 5'-Phosphoribosyl-5-aminoimidazole/ 1-(5-Phospho-D-ribosyl)-5-aminoimidazole	C8H12N3O7P	-2	C03373	cytosol
thiamine-phosphate	Thiamin monophosphate	Thiamin phosphate/ Thiamine phosphate/ TMP/ Thiamine monophosphate	C12H16N4O4PS	-1	C01081	cytosol
thiamine-diphosphate	Thiamine diphosphate	Thiamin diphosphate/ TPP/ ThPP/ Thiamin pyrophosphate/ cocarboxylase	C12H16N4O7P2S	-2	C00068	cytosol
thiamin	Thiamin	Thiamine/ Vitamin B1/ Aneurin/ Antiberiberi factor	C12H17N4OS	1	C00378	cytosol
isochorismate	Isochorismate	Isochorismic acid	C10H8O6	-2	C00885	cytosol
2-succinyl-6-hydroxy-2,4-cyclohexadiene-1-carboxylate	2-Succinyl-6-hydroxy-2,4-cyclohexadiene-1-carboxylate		C11H10O6	-2	C05817	cytosol
O-succinylbenzoate	o-Succinylbenzoate	2-Succinylbenzoate/ Succinylbenzoate	C11H8O5	-2	C02730	cytosol
O-succinylbenzoyl-CoA	O-Succinylbenzoyl-CoA	2-Succinylbenzoyl-CoA/ Succinylbenzoyl-CoA	C32H39N7O20P3S	-5	C03160	cytosol
1,4-dihydroxy-2-naphthoate	1,4-Dihydroxy-2-naphthoate		C11H7O4	-1	C03657	cytosol
iminoaspartate	Iminoaspartate		C4H3NO4	-2	C05840	cytosol
quinolinate	Quinolinate	Quinolinic acid/ 2,3-Pyridinedicarboxylic acid/ Pyridine-2,3-dicarboxylate	C7H3NO4	-2	C03722	cytosol
nicotinate-mononucleotide	Nicotinate D-ribonucleotide	Nicotinate ribonucleotide/ Nicotinic acid ribonucleotide/ beta-Nicotinate D-ribonucleotide	C11H12NO9P	-2	C01185	cytosol
nicotinate	Nicotinate	Niacin/ Nicotinic acid/ 3-Pyridinecarboxylic acid	C6H4NO2	-1	C00253	cytosol
dimethylbenzimidazole	5,6-Dimethylbenzimidazole	Dimethylbenzimidazole	C9H10N2	0	C03114	cytosol
alpha-ribazole-5'-P	N1-(5-Phospho-alpha-D-ribosyl)-5,6-dimethylbenzimidazole		C14H17N2O7P	-2	C04778	cytosol
alpha-ribazole	N1-(alpha-D-ribosyl)-5,6-dimethylbenzimidazole	alpha-Ribazole	C14H18N2O4	0	C05775	cytosol
adenosyl-cobyrate	Adenosyl cobyrinate a,c diamide/ Adenosyl cobyrinate diamide/ Adenosylcob(III)yrinic acid a,c-diamide		C55H73CoN11O15	0	C06506	cytosol
adenosylcobinamide-GDP	Adenosine-GDP-cobinamide	Adenosine-GDP-cobinamide	C68H95CoN21O21P2	-1	C06510	cytosol
GMP	GMP	Guanosine 5'-phosphate/ Guanosine monophosphate/ Guanosine 5'-monophosphate/ Guanylic acid	C10H12N5O8P	-2	C00144	cytosol
coenzymeB12	cobalamin	vitamin B12	C62H88CoN13O14P	-1	C00194	cytosol
cob(I)yrinic-acid-a,c-diamide	Cob(I)yrinate a,c diamide	Cob(I)yrinate diamide	C45H61CoN6O12	0	C06505	cytosol
triphosphate	Inorganic triphosphate		HO10P3	-4	C03279	cytosol
oxidized-glutathione	Oxidized glutathione	L-Glutathione oxidized/ Glutathione disulfide	C20H30N6O12S2	-2	C00127	cytosol
L-gamma-glutamylcysteine	gamma-L-Glutamyl-L-cysteine	L-gamma-Glutamylcysteine/ 5-L-Glutamyl-L-cysteine	C8H13N2O5S	-1	C00669	cytosol
FMNH2	Reduced FMN	Reduced flavin mononucleotide	C17H21N4O9P	-2		cytosol
3-demethylubiquinone-8	2-Polyprenyl-3-methyl-5-hydroxy-6-methoxy-1,4-benzoquinone		C13H16O4(C5H8)n	0	C17562	cytosol
methylglyoxal	Methylglyoxal	Pyruvaldehyde/ Pyruvic aldehyde/ 2-Ketopropionaldehyde/ 2-Oxopropanal	C3H4O2	0	C00546	cytosol
S-lactoyl-glutathione	(R)-S-Lactoylglutathione		C13H20N3O8S	-1	C03451	cytosol
D-lactate	D-Lactate	(R)-Lactate/ D-Lactic acid/ D-2-Hydroxypropanoic acid/ D-2-Hydroxypropionic acid	C3H5O3	-1	C00256	cytosol
acetol	Acetol	Hydroxyacetone/ 1-Hydroxy-2-propanone/ 2-Ketopropyl alcohol/ Acetone alcohol/ Pyruvinalcohol/ Pyruvic alcohol/ Methylketol	C3H6O2	0	C05235	cytosol
N10-formyl-THF	10-Formyltetrahydrofolate	10-Formyl-THF	C20H21N7O7	-2	C00234	cytosol
5,10-methenyl-THF	5,10-Methylenetetrahydrofolate	N5,N10-methylene-tetrahydrofolate/ N5,N10-methylene-5,6,7,8-tetrahydrofolate/ 5,10-methylene-5,6,7,8-tetrahydrofolate	C20H21N7O6	-2	C00143	cytosol
cyanate	Cyanate	Cyanate/ Cyanic acid	CNO	-1	C01417	cytosol
carbamate	Carbamic acid	Carbamic acid/ Aminoformic acid	CH3NO2	0	C01563	cytosol
adenine	Adenine	6-Aminopurine/ A/ Ade/ 1H-Purin-6-amine/ Adeninimine/ Vitamin B4	C5H5N5	0	C00147	cytosol
adenosine	Adenosine	Adenine riboside/ 9-beta-D-Ribofuranosyladenine/ Adenocard/ 9-B-D-ribofuranosyl-9H-purin-6-amine/ rA	C10H13N5O4	0	C00212	cytosol
deoxyribose-1-phosphate	D-ribofuranose 1-(dihydrogen phosphate)		C5H11O8P	0	C00620	cytosol
guanosine	Guanosine	rG/ Guanine riboside	C10H13N5O5	0	C00387	cytosol
guanine	Guanine	2-Aminohypoxanthine/ G/ 2-Amino-6-hydroxypurine	C5H5N5O	0	C00242	cytosol
uracil	Uracil	2,4-dioxy pyrimidine/ 2,4-Dihydroxypyrimidine/ U/ 2,4(1H,3H)-Pyrimidinedione	C4H4N2O2	0	C00106	cytosol
thymidine	Thymidine	dT/ 2'-Deoxythymidine/ Deoxythymidine	C10H14N2O5	0	C00214	cytosol
inosine	Inosine	Hypoxanthine ribonucleoside	C10H12N4O5	0	C00294	cytosol
dUTP	dUTP	2'-Deoxyuridine 5'-triphosphate	C9H11N2O14P3	-4	C00460	cytosol
dUMP	dUMP	Deoxyuridylic acid/ Deoxyuridine monophosphate/ Deoxyuridine 5'-phosphate/ 2'-Deoxyuridine 5'-phosphate	C9H11N2O8P	-2	C00365	cytosol
dCMP	dCMP	Deoxycytidylic acid/ Deoxycytidine monophosphate/ Deoxycytidylate/ 2'-Deoxycytidine 5'-monophosphate	C9H12N3O7P	-2	C00239	cytosol
dCDP	dCDP	2'-Deoxycytidine diphosphate/ 2'-Deoxycytidine 5'-diphosphate	C9H12N3O10P2	-3	C00705	cytosol
UMP	UMP	Uridylic acid/ Uridine monophosphate/ Uridine 5'-monophosphate/ 5'Uridylic acid	C9H11N2O9P	-2	C00105	cytosol
dUDP	dUDP	2'-Deoxyuridine 5'-diphosphate	C9H11N2O11P2	-3	C01346	cytosol
uridine	Uridine		C9H12N2O6	0	C00299	cytosol
dTMP	dTMP	Thymidine 5'-phosphate/ Deoxythymidine 5'-phosphate/ Thymidylic acid/ 5'-Thymidylic acid/ Thymidine monophosphate/ Deoxythymidylic acid/ Thymidylate	C10H13N2O8P	-2	C00364	cytosol
dTDP	dTDP	Thymidine 5'-diphosphate	C10H13N2O11P2	-3	C00363	cytosol
dTTP	dTTP	Thymidine triphosphate/ Thymidine 5'-triphosphate/ TTP	C10H13N2O14P3	-4	C00459	cytosol
dCTP	dCTP	Deoxycytidine 5'-triphosphate/ Deoxycytidine triphosphate/ 2'-Deoxycytidine 5'-triphosphate	C9H12N3O13P3	-4	C00458	cytosol
dGMP	dGMP	2'-Deoxyguanosine 5'-monophosphate/ 2'-Deoxyguanosine 5'-phosphate/ Deoxyguanylic acid/ Deoxyguanosine monophosphate	C10H12N5O7P	-2	C00362	cytosol
deamino-NAD+	Deamino-NAD+	Deamido-NAD+	C21H24N6O15P2	-2	C00857	cytosol
xanthine	Xanthine	2,6-Dioxopurine	C5H4N4O2	0	C00385	cytosol
cAMP	cAMP	Adenosine 3[-,5[-cyclic monophosphate/ Cyclic adenylic acid/ 3',5'-Cyclic AMP	C10H11N5O6P	-1	C00575	cytosol
cGMP	2',3'-Cyclic GMP		C10H11N5O7P	-1	C06194	cytosol
IMP	IMP	Inosinic acid/ Inosine monophosphate/ Inosine 5'-monophosphate/ Inosine 5'-phosphate/ 5'-Inosinate/ 5'-Inosinic acid/ 5'-Inosine monophosphate	C10H11N4O8P	-2	C00130	cytosol
cytosine	Cytosine		C4H5N3O	0	C00380	cytosol
N-carbamoyl-L-aspartate	N-Carbamoyl-L-aspartate		C5H6N2O5	-2	C00438	cytosol
dihydroorotate	(S)-Dihydroorotate	L-Dihydroorotate/ L-Dihydroorotic acid/ Dihydro-L-orotic acid/ (S)-4/ 5-Dihydroorotate	C5H5N2O4	-1	C00337	cytosol
orotate	Orotate	Orotic acid/ Uracil-6-carboxylic acid	C5H3N2O4	-1	C00295	cytosol
orotidine-5'-phosphate	Orotidine 5'-phosphate	Orotidylic acid	C10H10N2O11P	-3	C01103	cytosol
adenylo-succinate	N6-(1,2-Dicarboxyethyl)-AMP	Adenylosuccinate/ Adenylosuccinic acid	C14H14N5O11P	-4	C03794	cytosol
xanthosine-5-phosphate	Xanthosine 5'-phosphate	XMP/ Xanthylic acid/ (9-D-Ribosylxanthine)-5'-phosphate	C10H11N4O9P	-2	C00655	cytosol
phosphoribosyl-formamido-carboxamide	5-Formamido-1-(5-phospho-D-ribosyl)imidazole-4-carboxamide	1-(5'-Phosphoribosyl)-5-formamido-4-imidazolecarboxamide/ 5'-Phosphoribosyl-5-formamido-4-imidazolecarboxamide/ 5-Formamido-1-(5-phosphoribosyl)imidazole-4-carboxamide	C10H13N4O9P	-2	C04734	cytosol
5-phospho-beta-D-ribosyl-amine	5-Phospho-beta-D-ribosylamine	5-Phospho-D-ribosylamine/ 5-Phosphoribosyl-1-amine/ 5-Phosphoribosylamine	C5H11NO7P	-1	C03090	cytosol
5-phospho-ribosyl-glycineamide	N1-(5-Phospho-D-ribosyl)glycinamide	5'-Phosphoribosylglycinamide/ GAR/ Glycinamide ribonucleotide	C7H14N2O8P	-1	C03838	cytosol
5'-phosphoribosyl-N-formylglycineamide	N2-Formyl-N1-(5-phospho-D-ribosyl)glycinamide	5'-Phosphoribosyl-N-formylglycinamide/ N-Formyl-GAR/ N-Formylglycinamide ribonucleotide	C8H13N2O9P	-2	C04376	cytosol
5-phosphoribosyl-N-formylglycineamidine	2-(Formamido)-N1-(5-phospho-D-ribosyl)acetamidine	2-(Formamido)-N1-(5'-phosphoribosyl)acetamidine/ 1-(5'-Phosphoribosyl)-N-formylglycinamidine/ 5'-Phosphoribosyl-N-formylglycinamidine/ 5'-Phosphoribosylformylglycinamidine	C8H15N3O8P	-1	C04640	cytosol
5'-phosphoribosyl-4-(N-succinocarboxamide)-5-aminoimidazole	(S)-2-[5-Amino-1-(5-phospho-D-ribosyl)imidazole-4-carboxamido]succinate	1-(5'-Phosphoribosyl)-5-amino-4-(N-succinocarboxamide)-imidazole/ 1-(5'-Phosphoribosyl)-4-(N-succinocarboxamide)-5-aminoimidazole/ 5'-Phosphoribosyl-4-(N-succinocarboxamide)-5-aminoimidazole	C13H15N4O12P	-4	C04823	cytosol
D-ribose	D-Ribose		C5H10O5	0	C00121	cytosol
dTDP-D-glucose	dTDPglucose	dTDP-D-glucose	C16H24N2O16P2	-2	C00842	cytosol
dTDP-4-dehydro-6-deoxy-D-glucose	dTDP-4-dehydro-6-deoxy-D-glucose	dTDP-4-oxo-6-deoxy-D-glucose	C16H22N2O15P2	-2	C00687	cytosol
dTDP-4-dehydro-6-deoxy-L-mannose	dTDP-4-dehydro-6-deoxy-L-mannose	dTDP-4-oxo-6-deoxy-L-mannose/ dTDP-4-oxo-L-rhamnose	C16H22N2O15P2	-2	C00688	cytosol
dTDP-alpha-L-rhamnose	dTDP-L-rhamnose	dTDP-6-deoxy-L-mannose/ dTDP-L-rhamnose	C16H24N2O15P2	-2	C03319	cytosol
UDP-N-acetyl-D-glucosamine	UDP-N-acetyl-D-glucosamine	UDP-N-acetylglucosamine/ common abbr: UDP-NAcGlc/ UDP-GlcNAc	C17H25N3O17P2	-2	C00043	cytosol
UDP-GlcNAc-enolpyruvate	UDP-N-acetyl-3-O-(1-carboxyvinyl)-D-glucosamine	UDP-N-acetyl-3-(1-carboxyvinyl)-D-glucosamine/ UDP-N-acetylglucosamine-3-O-pyruvateether/ common abbr: UDP-NAcGlc-enolpyruvate	C20H26N3O19P2	-3	C04631	cytosol
UDP-N-acetylmuramate	UDP-N-acetylmuramate	UDP-MurNac/ common abbr: UDP-NAcMur	C20H28N3O19P2	-3	C01050	cytosol
UDP-N-acetylmuramoyl-L-alanine	UDP-N-acetylmuramoyl-L-alanine	common abbr: UDP-NAcMur-(L)-Ala	C23H33N4O20P2	-3	C01212	cytosol
D-glutamate	D-Glutamate	Glu/ D-Glutamic acid/ D-Glutaminic acid/ D-2-Aminoglutaric acid	C5H8NO4	-1	C00217	cytosol
UDP-N-acetylmuramoyl-L-alanyl-D-glutamate	UDP-N-acetylmuramoyl-L-alanyl-D-glutamate		C28H39N5O23P2	-4	C00692	cytosol
D-alanyl-D-alanine	D-Alanyl-D-alanine	DalaDala/ D-ala-D-ala	C6H12N2O3	0	C00993	cytosol
peptidoglycan	Undecaprenyl-diphospho-N-acetylmuramoyl-(N-acetylglucosamine)-L-ala-D-glu-meso-2,6-diaminopimeloyl-D-ala-D-ala	Peptidoglycan Unit (tv)	C95H152N8O28P2	-4	C05898	cytosol
UDP-N-acetyl-D-mannosamine	UDP-N-acetyl-D-mannosamine	UDP-ManNAc	C17H25N3O17P2	-2	C01170	cytosol
dTDP-4-acetamido-4,6-dideoxy-D-galactose	dTDP-4-acetamido-4,6-dideoxy-D-galactose		C18H27N3O15P2	-2		cytosol
undecaprenyl-N-acetyl-alpha-D-glucosaminyl-pyrophosphate	N-Acetyl-D-glucosaminyldiphosphoundecaprenol		C63H103NO12P2	0	C01289	cytosol
UDP-N-acetyl-beta-D-mannosaminouronate	UDP-N-acetyl-beta-D-mannosaminouronate			0	C04427	cytosol
dTDP-D-fucosamine	dTDP-4-amino-4,6-dideoxy-D-galactose	dTDP-D-fucosamine	C16H26N3O14P2	-1	C04268	cytosol
UDP-D-glucose	UDPglucose	UDP-D-glucose	C15H22N2O17P2	-2	C00029	cytosol
UDP-D-glucuronate	UDP-D-glucuronate	UDPglucuronate/ UDP-GlcA	C15H19N2O18P2	-3	C00167	cytosol
D-glucosamine-6-phosphate	D-Glucosamine 6-phosphate	D-Glucosamine phosphate	C6H13NO8P	-1	C00352	cytosol
D-glucosamine-1-phosphate	D-Glucosamine 1-phosphate		C6H13NO8P	-1	C06156	cytosol
N-acetyl-glucosamine-1-phosphate	N-Acetyl-D-glucosamine 1-phosphate		C8H14NO9P	-2	C04256	cytosol
alpha-D-mannose-1-phosphate	D-Mannose 1-phosphate	alpha-D-Mannose 1-phosphate	C6H11O9P	-2	C03812	cytosol
GDP-D-mannose	GDP-D-mannose		C16H23N5O16P2	-2	C00096	cytosol
GDP-4-dehydro-6-deoxy-D-mannose	GDP-4-dehydro-6-deoxy-D-mannose	GDP-4-dehydro-6-deoxy-D-mannose/ GDP-4-dehydro-6-deoxy-D-talose/ GDP-4-oxo-6-deoxy-D-mannose/ GDP-4-dehydro-D-rhamnose	C16H21N5O15P2	-2	C01222	cytosol
GDP-L-fucose	GDP-L-fucose		C16H23N5O15P2	-2	C00325	cytosol
D-myo-inositol-(3)-monophosphate	1D-myo-Inositol 3-phosphate		C6H13O9P		C04006	cytosol
myo-inositol	myo-Inositol	D-myo-Inositol/ 1D-myo-Inositol/ L-myo-Inositol/ 1L-myo-Inositol/ meso-Inositol/ Inositol/ Dambose/ Cyclohexitol/ Meat sugar/ Bios I	C6H12O6	0	C00137	cytosol
L-ribulose-5-phosphate	L-Ribulose 5-phosphate		C5H9O8P	-2	C01101	cytosol
sn-glycerol-3-phosphate	Glycerol 3-phosphate	Glycerophosphoric acid/ sn-Gro-1-P/ Phosphatidyl glycerol/ sn-Glycerol 3-phosphate	C3H7O6P	-2	C00093	cytosol
glycerol	Glycerol	3-propanetriol/ 1,2,3-trihydroxypropane/ Glycerin	C3H8O3	0	C00116	cytosol
dihydroxy-acetone	Dihydroxyacetone	Glycerone/ 1/ 3-Dihydroxyacetone/ 3-Dihydroxy-2-propanone/ 3-Dihydroxypropan-2-one	C3H6O3	0	C00184	cytosol
D-fructose	D-Fructose	Levulose/ Fruit sugar/ D-Arabino-hexulose	C6H12O6	0	C00095	cytosol
mannose-6-phosphate	D-Mannose 6-phosphate		C6H11O9P	-2	C00275	cytosol
N-acetyl-D-glucosamine-6-phosphate	N-Acetyl-D-glucosamine 6-phosphate		C8H14NO9P	-2	C00357	cytosol
hydroxypyruvate	Hydroxypyruvate	Hydroxypyruvic acid/ 3-Hydroxypyruvate/ 3-Hydroxypyruvic acid	C3H3O4	-1	C00168	cytosol
D-sedoheptulose-1,7-bisphosphate	Sedoheptulose 1,7-bisphosphate	D-Sedoheptulose 1,7-bisphosphate/ D-altro-Heptulose 1,7-biphosphate	C7H16O13P2	0	C00447	cytosol
maltose	Maltose	Malt sugar/ 1-alpha-D-Glucopyranosyl-4-alpha-D-glucopyranose	C12H22O11	0	C00208	cytosol
D-galactose	D-Galactose	alpha-Galactose(D)/ Galactose	C6H12O6	0	C00124	cytosol
alpha-D-galactose-1-phosphate	alpha-D-Galactose 1-phosphate	D-Galactose 1-phosphate/ alpha-D-Galactose 1-phosphate	C6H11O9P	-2	C00446	cytosol
trehalose-6-phosphate	alpha,alpha'-Trehalose 6-phosphate	Trehalose 6-phosphate	C12H21O14P	-2	C00689	cytosol
trehalose	Trehalose	alpha,alpha-Trehalose/ alpha, alpha'-Trehalose;	C12H22O11	0	C01083	cytosol
UDP-galactose	UDPgalactose	UDP-D-galactose/ UDP-D-galactopyranose	C15H22N2O17P2	-2	C00052	cytosol
2-phosphoglycolate	2-Phosphoglycolate	2-phosphoglycolic acid/ Phosphoglycolic acid	C2H2O6P	-3	C00988	cytosol
glycolate	Glycolate	Glycolic acid/ Hydroxyacetic acid	C2H3O3	-1	C00160	cytosol
CDPglucose	CDP-glucose	CDP-D-Glucose	C15H25N3O16P2	-2	C00501	cytosol
CDP-4-dehydro-6-deoxy-D-glucose	CDP-6-deoxy-D-glycero-L-threo-4-hexulose	CDP-4-keto-6-deoxy-D-xylo-4-hexulose	C15H23N3O15P2	0	C01219	cytosol
(R)-3-hydroxymyristoyl-ACP			C4H6O2[a holo-[acyl-carrier protein]]-R			cytosol
UDP-3-O-(3-hydroxymyristoyl)-N-acetylglucosamine	UDP-3-O-(3-hydroxytetradecanoyl)-N-acetylglucosamine	UDP-3-O-(beta-hydroxymyristoyl)-N-acetylglucosamine	C31H51N3O19P2	-2	C04738	cytosol
acyl-carrier-protein	acyl carrier protein		C11H21N2O7PRS	-1	C00229	cytosol
UDP-2,3-bis(3-hydroxymyristoyl)glucosamine	UDP-2,3-bis(3-hydroxytetradecanoyl)glucosamine	UDP-2,3-bis(beta-hydroxymyristoyl)-D-glucosamine/ UDP-2,3-bis(3-hydroxytetradecanoyl)-D-glucosamine	C43H75N3O20P2	-2	C04652	cytosol
2,3-bis(3-hydroxymyristoyl)-beta-D-glucosaminyl-1-phosphate	2,3-Bis(3-hydroxytetradecanoyl)-beta-D-glucosaminyl 1-phosphate	2,3-Bis(beta-hydoroxymyristoyl)-beta-D-glucosaminyl 1-phosphate/ Lipid X	C34H64NO12P	-2	C04824	cytosol
lipid-A-disaccharide	Lipid A Disaccharide	2,3-Bis-(beta-hydroxymyristoyl)-D-glucosaminyl-(beta-D-1,6)-2,3-bis(beta-hydroxymyristoyl)-D-glucosaminyl beta-phosphate/ 2,3-Bis-(3-hydroxytetradecanoyl)-D-glucosaminyl-(beta-D-1,6)-2,3-bis(3-hydroxy-tetradecanoyl)-D-glucosaminyl beta-phosphate/ 2,3-Bis(3-hydroxytetradecanoyl)-D-glucosaminyl-1,6-beta-D-2,3-bis(3-hydroxytetradecanoyl)-beta-D-glucosaminyl 1-phosphate/ 2,3,2',3'-Tetrakis(3-hydroxyt…	C68H127N2O20P	-2	C04932	cytosol
malonyl-CoA	Malonyl-CoA	Malonyl coenzyme A	C24H33N7O19P3S	-5	C00083	cytosol
malonyl-ACP	Malonyl-[acyl-carrier protein]		C14H22N2O10PRS	-2	C01209	cytosol
acetyl-ACP	Acetyl-[acyl-carrier protein]		C2H3OSR	0	C03939	cytosol
acetoacetyl-ACP	Acetoacetyl-ACP		C15H25N2O9PRS	-1	C05744	cytosol
Butyryl-ACP-(n-C4:0ACP)	Butyryl-ACP-(n-C4:0ACP)	Butyryl-[acp]/ Butyryl-[acyl-carrier protein]	C15H27N2O8PRS	-1	C05745	cytosol
3-Oxohexanoyl-[acyl-carrier-protein]	3-Oxohexanoyl-[acyl-carrier protein]	3-Oxohexanoyl-[acp]	C17H29N2O9PRS	-1	C05746	cytosol
Hexanoyl-ACP-(n-C6:0ACP)	Hexanoyl-ACP-(n-C6:0ACP)	Hexanoyl-[acp]/ Hexanoyl-[acyl-carrier protein]	C17H31N2O8PRS	-1	C05749	cytosol
3-Oxooctanoyl-[acyl-carrier-protein]	3-Oxooctanoyl-[acyl-carrier protein]	3-Oxooctanoyl-[acp]	C19H33N2O9PRS	-1	C05750	cytosol
Octanoyl-ACP-(n-C8:0ACP)	Octanoyl-ACP-(n-C8:0ACP)	Octanoyl-[acyl-carrier protein]/ Octanoyl-[acp]	C19H35N2O8PRS	-1	C05752	cytosol
3-Oxodecanoyl-[acyl-carrier-protein]	3-Oxodecanoyl-[acyl-carrier protein]	3-Oxodecanoyl-[acp]	C21H37N2O9PRS	-1	C05753	cytosol
Decanoyl-ACP-(n-C10:0ACP)	Decanoyl-ACP-(n-C10:0ACP)	Decanoyl-[acyl-carrier protein]/ Decanoyl-[acp]	C21H39N2O8PRS	-1	C05755	cytosol
3-Oxododecanoyl-[acyl-carrier-protein]	3-Oxododecanoyl-[acyl-carrier protein]	3-Oxododecanoyl-[acp]	C23H41N2O9PRS	-1	C05756	cytosol
Dodecanoyl-ACP-(n-C12:0ACP)	Dodecanoyl-ACP-(n-C12:0ACP)	Dodecanoyl-[acyl-carrier protein]/ Fatty Acid C12 ACP/ Lauroyl ACP/ Dodecanoyl-[acp]	C23H43N2O8PRS	-1	C05223	cytosol
3-Oxotetradecanoyl-[acyl-carrier-protein]	3-Oxotetradecanoyl-[acyl-carrier protein]	3-Oxotetradecanoyl-[acp]	C25H45N2O9PRS	-1	C05759	cytosol
Myristoyl-ACP-(n-C14:0ACP)	Myristoyl-ACP-(n-C14:0ACP)	Tetradecanoyl-[acyl-carrier protein]/ Tetradecanoyl-[acp]/ Fatty acid C14:0 ACP	C25H47N2O8PRS	-1	C05761	cytosol
3-Oxohexadecanoyl-[acyl-carrier-protein]	3-Oxohexadecanoyl-[acyl-carrier protein]	3-Oxohexadecanoyl-[acp]	C27H49N2O9PRS	-1	C05762	cytosol
Palmitoyl-ACP-(n-C16:0ACP)	Palmitoyl-ACP-(n-C16:0ACP)	Hexadecanoyl-[acp]/ Hexadecanoyl-[acyl-carrier protein]/ fa8-ACP/ hexadecanoyl-ACP	C27H51N2O8PRS	-1	C05764	cytosol
3-Oxooctadecanoyl-[acyl-carrier-protein]	3-Oxooctadecanoyl-[acyl-carrier protein]	3-Oxooctadecanoyl-[acp]	C29H53N2O9PRS	-1		cytosol
cis-hexadec-9-enoyl-[acyl-carrier-protein]-(n-C16:1)	cis-hexadec-9-enoyl-[acyl-carrier protein]-(n-C16:1)	cis-palmitol-9-eoyl-[acyl-carrier protein] (n-C16:1)/ Hexadecenoyl-ACP (n-C16:1ACP)	C27H49N2O8PRS	-1		cytosol
(3R)-3-Hydroxyacyl-[acyl-carrier-protein]	(3R)-3-Hydroxyacyl-[acyl-carrier protein]	(R)-3-Hydroxyacyl-[acyl-carrier protein]	C15H27N2O9PRS	-1	C01271	cytosol
(R)-3-Hydroxyhexanoyl-[acyl-carrier-protein]	(R)-3-Hydroxyhexanoyl-[acyl-carrier protein]	(R)-3-Hydroxyhexanoyl-[acp]/ D-3-Hydroxyhexanoyl-[acp]/ D-3-Hydroxyhexanoyl-[acyl-carrier protein]	C17H31N2O9PRS	-1	C05747	cytosol
(R)-3-Hydroxyoctanoyl-[acyl-carrier-protein]	(R)-3-Hydroxyoctanoyl-[acyl-carrier protein]	(3R)-3-Hydroxyoctanoyl-[acyl-carrier protein];	C19H35N2O9PRS	-1	C04620	cytosol
(R)-3-Hydroxydecanoyl-[acyl-carrier-protein]	(R)-3-Hydroxydecanoyl-[acyl-carrier protein]	(3R)-3-Hydroxydecanoyl-[acyl-carrier protein]	C21H39N2O9PRS	-1	C04619	cytosol
(R)-3-Hydroxydodecanoyl-[acyl-carrier-protein]	(R)-3-Hydroxydodecanoyl-[acyl-carrier protein]	(R)-3-Hydroxydodecanoyl-[acp]/ D-3-Hydroxydodecanoyl-[acp]/ D-3-Hydroxydodecanoyl-[acyl-carrier protein]	C23H43N2O9PRS	-1	C05757	cytosol
R-3-hydroxypalmitoyl-[acyl-carrier-protein]	R-3-hydroxypalmitoyl-[acyl-carrier protein]	(R)-3-Hydroxyhexadecanoyl-[acyl-carrier protein]/ (3R)-3-Hydroxypalmitoyl-[acyl-carrier protein];/ (R)-3-Hydroxypalmitoyl-[acyl-carrier protein];/ (3R)-3-Hydroxyhexadecanoyl-[acyl-carrier protein];	C27H51N2O9PRS	-1	C04633	cytosol
(R)-3-Hydroxyoctadecanoyl-[acyl-carrier-protein]	(R)-3-Hydroxyoctadecanoyl-[acyl-carrier protein]		C29H55N2O9PRS	-1		cytosol
But-2-enoyl-[acyl-carrier-protein]	But-2-enoyl-[acyl-carrier protein]		C15H25N2O8PRS	-1	C04246	cytosol
trans-Hex-2-enoyl-[acyl-carrier-protein]	trans-Hex-2-enoyl-[acyl-carrier protein]	trans-Hex-2-enoyl-[acp]	C17H29N2O8PRS	-1	C05748	cytosol
trans-Oct-2-enoyl-[acyl-carrier-protein]	trans-Oct-2-enoyl-[acyl-carrier protein]	trans-Oct-2-enoyl-[acp]	C19H33N2O8PRS	-1	C05751	cytosol
trans-Dec-2-enoyl-[acyl-carrier-protein]	trans-Dec-2-enoyl-[acyl-carrier protein]	trans-Dec-2-enoyl-[acp]	C21H37N2O8PRS	-1	C05754	cytosol
trans-Dodec-2-enoyl-[acyl-carrier-protein]	trans-Dodec-2-enoyl-[acyl-carrier protein]	trans-Dodec-2-enoyl-[acp]	C23H41N2O8PRS	-1	C05758	cytosol
trans-Tetradec-2-enoyl-[acyl-carrier-protein]	trans-Tetradec-2-enoyl-[acyl-carrier protein]	trans-Tetradec-2-enoyl-[acp]	C25H45N2O8PRS	-1	C05760	cytosol
trans-Hexadec-2-enoyl-[acyl-carrier-protein]	trans-Hexadec-2-enoyl-[acyl-carrier protein]	trans-Hexadec-2-enoyl-[acp]	C27H49N2O8PRS	-1	C05763	cytosol
trans-octadec-2-enoyl-[acyl-carrier-protein]	trans-octadec-2-enoyl-[acyl-carrier protein]	trans-octadec-2-enoyl-[acp]	C29H53N2O8PRS	-1		cytosol
Octadecanoyl-ACP-(n-C18:0ACP)	Octadecanoyl-ACP-(n-C18:0ACP)	stearoyl-ACP	C29H55N2O8PRS	-1		cytosol
acetoacetyl-CoA	Acetoacetyl-CoA	3-ketobutanoyl-CoA/ 3-oxobutyroyl-CoA/ 3-acetoacetyl-CoA/ 3-ketobutyroyl-CoA/ 3-oxobutanoyl-CoA/ Acetoacetyl coenzyme A	C25H36N7O18P3S	-4	C00332	cytosol
ubiquinone-8	Ubiquinone-8		C49H74O4	0	C00399	cytosol
ubiquinol-8	Ubiquinol-8		C49H76O4	0	C00390	cytosol
tRNAala	tRNA(Ala)		R	0	C01635	cytosol
L-alanyl-tRNAala	L-Alanyl-tRNA(Ala)	L-Alanyl-tRNA	C3H6NOR	1	C00886	cytosol
tRNAphe	tRNA(Phe)		R	0	C01648	cytosol
L-phenylalanyl-tRNAphe	L-Phenylalanyl-tRNA(Phe)		C9H10NOR	1	C03511	cytosol
tRNAlys	tRNA(Lys)		R	0	C01646	cytosol
L-lysyl-tRNAlys	L-Lysine-tRNA (Lys)	L-Lysyl-tRNA	C6H14N2OR	2	C01931	cytosol
tRNAgly	tRNA(Gly)		R	0	C01642	cytosol
glycyl-tRNAgly	Glycyl-tRNA(Gly)		C2H4NOR	1	C02412	cytosol
tRNAile	tRNA(Ile)		R	0	C01644	cytosol
L-isoleucyl-tRNAile	L-Isoleucyl-tRNA(Ile)		C6H12NOR	1	C03127	cytosol
tRNApro	tRNA(Pro)		R	0	C01649	cytosol
L-prolyl-tRNApro	L-Prolyl-tRNA(Pro)		C5H8NOR	1	C02702	cytosol
tRNAcys	tRNA(Cys)		R	0	C01639	cytosol
L-cysteinyl-tRNAcys	L-Cysteinyl-tRNA(Cys)		C3H6NOSR	1	C03125	cytosol
tRNAleu	tRNA(Leu)		R	0	C01645	cytosol
L-leucyl-tRNAleu	L-Leucyl-tRNA(Leu)	L-Leucyl-tRNA	C6H12NOR	1	C02047	cytosol
tRNAgln	tRNA(Gln)		R	0	C01640	cytosol
L-glutaminyl-tRNAgln	L-Glutaminyl-tRNA(Gln)	Glutaminyl-tRNA	C5H9N2O2R	1	C02282	cytosol
tRNAser	tRNA(Ser)		R	0	C01650	cytosol
L-seryl-tRNAser	L-Seryl-tRNA(Ser)		C3H6NO2R	1	C02553	cytosol
tRNAasn	tRNA(Asn)		R	0	C01637	cytosol
L-asparaginyl-tRNAasn	L-Asparaginyl-tRNA(Asn)		C4H7N2O2R	1	C03402	cytosol
tRNAtyr	tRNA(Tyr)		R	0	C00787	cytosol
L-tyrosyl-tRNAtyr	L-Tyrosyl-tRNA(Tyr)		C9H10NO2R	1	C02839	cytosol
tRNAthr	tRNA(Thr)		R	0	C01651	cytosol
L-threonyl-tRNAthr	L-Threonyl-tRNA(Thr)		C4H8NO2R	1	C02992	cytosol
tRNAasp	tRNA(Asp)		R	0	C01638	cytosol
L-aspartyl-tRNAasp	L-Aspartyl-tRNA(Asp)		C4H5NO3R	0	C02984	cytosol
tRNAarg	tRNA(Arg)		R	0	C01636	cytosol
L-arginyl-tRNAarg	L-Arginyl-tRNA(Arg)	L-Arginyl-tRNA	C6H14N4OR	2	C02163	cytosol
tRNAmet	tRNA(Met)		R	0	C01647	cytosol
L-methionyl-tRNAmet	L-Methionyl-tRNA (Met)	L-Methionyl-tRNA	C5H10NOSR	1	C02430	cytosol
tRNAhis	tRNA(His)		R	0	C01643	cytosol
L-histidyl-tRNAhis	L-Histidyl-tRNA(His)		C6H8N3OR	1	C02988	cytosol
10-formyl-tetrahydrofolate	10-Formyltetrahydrofolate	10-Formyl-THF	C20H21N7O7	-2	C00234	cytosol
N-formyl-L-methionyl-tRNAfmet	N-Formylmethionyl-tRNA		C6H9NO2SR	0	C03294	cytosol
tRNAtrp	tRNA(Trp)		R	0	C01652	cytosol
L-tryptophanyl-tRNAtrp	L-Tryptophanyl-tRNA(Trp)		C11H11N2OR	1	C03512	cytosol
tRNAval	tRNA(Val)		R	0	C01653	cytosol
L-valyl-tRNAval	L-Valyl-tRNA(Val)		C5H10NOR	1	C02554	cytosol
O2-	Superoxide anion	O2.-/ O2 free radical	O2	-1	C00704	cytosol
Selenide	Selenide	Selenide/ Hydrogen selenide	HSe	-1	C01528	cytosol
selenophosphate	Selenophosphate	Selenophosphate	H2O3PSe	-1	C05172	cytosol
4-hydroxyphenylacetate	4-HPA	p-hydroxyphenylacetic acid, benzeneacetic acid, 4-hydroxy-, DL-para-hydroxyphenylacetic acid, 4-hydroxyphenylacetic acid, 4-hydroxyphenyl acetate, p-hydroxyphenylacetate	C8H7O3	-1	C00642	cytosol
3,4-dihydroxyphenylacetate	(3,4-dihydroxyphenyl)acetate	homoprotocatechuate	C8H7O4	-1	C01161	cytosol
2-hydroxy-5-carboxymethylmuconate-semialdehyde	5-formyl-2-hydroxyhepta-2,4-dienedioate	2-Hydroxy-5-carboxymethylmuconate semialdehyde/ 5-Carboxymethyl-2-hydroxymuconate semialdehyde/ 5-Carboxymethyl-2-hydroxymuconic semialdehyde	C8H6O6	-2	C04642	cytosol
5-carboxymethyl-2-hydroxymuconate	5-Carboxymethyl-2-hydroxymuconate	(2Z,4E)-5-hydroxypenta-2,4-diene-1,2,5-tricarboxylate	C8H8O7	-3	C04186	cytosol
5-carboxy-2-oxohept-3-enedioate	(3E)-5-oxopent-3-ene-1,2,5-tricarboxylate	5-Carboxy-2-oxohept-3-enedioate/ 5-Oxopent-3-ene-1,2,5-tricarboxylate	C8H8O7	-3	C04052	cytosol
2-hydroxyhepta-2,4-dienedioate	(2Z,4E)-2-hydroxyhepta-2,4-dienedioate	2-Hydroxyhepta-2,4-dienedioate	C7H8O5	-3	C05600	cytosol
4-hydroxy-2-ketopimelate	4-hydroxy-2-oxoheptanedioate	4-hydroxy-2-ketopimelate	C7H8O6	-3	C05601	cytosol
cobalt-precorrin-2	cobalt-precorrin-2		C42H37N4O16Co	0		cytosol
cobalt-precorrin-3	Cobalt-precorrin 3		C43H39N4O16Co	0	C11539	cytosol
cobalt-precorrin-4	Cobalt-precorrin 4		C44H50CoN4O16	0	C11540	cytosol
cobalt-precorrin-5A	Cobalt-precorrin 5A		C45H46N4O16Co	0	C16242	cytosol
cobalt-precorrin-5B	Cobalt-precorrin 5B		C43H43N4O16Co	0	C16243	cytosol
cobalt-precorrin-6A	Cobalt-precorrin 6A		C44H44N4O16Co	0	C11542	cytosol
cobalt-precorrin-6B	Cobalt-precorrin 6B		C44H46N4O16Co	0	C11543	cytosol
cobalt-precorrin-7	Cobalt-precorrin 7		C45H48N4O16Co	0	C16244	cytosol
cobalt-precorrin-8x	Cobalt-precorrin 8x		C45H53N4O14Co	0	C11545	cytosol
cobyrinate	Cobyrinic acid	Cob(II)yrinate/ Cob(II)yrinic acid	C45H53N4O14Co	0	C05773	cytosol
cob(II)yrinic-acid-a,c-diamide	Cob(II)yrinate a,c diamide		C45H56N6O12Co	1	C06504	cytosol
adenosyl-cobyrinat-acid-a,c-diamide	Adenosyl cobyrinate a,c diamide	Adenosylcob(III)yrinic acid a,c-diamide	C55H73CoN11O15	1	C06506	cytosol
precorrin-3A	3,3',3'',3'''-[(7S,8S,12S,13S)-3,8,13,17-tetrakis(carboxymethyl)-8,13,15-trimethyl-7,8,12,13,20,24-hexahydroporphyrin-2,7,12,18-tetrayl]tetrapropanoic acid	Precorrin 3A	C43H43N4O16	0	C05772	cytosol
precorrin-3B	3,3',3'',3'''-(7S,8S,12S,13S,14R,15S)-2,7,12,18-tetrakis(2-carboxyethyl)-3,8,17-tris(carboxymethyl)-15-hydroxy-8,13,15-trimethyl-7,8,12,13,14,15,20,24-octahydroporphyrin-131,14-carbolactone	Precorrin 3B	C43H50N4O17	0	C06406	cytosol
precorrin-4	3,3',3'',3'''-[(2S,3S,7S,17R)-1-acetyl-2,7,12,18-tetrakis(carboxymethyl)-2,7,17-trimethyl-18,19-didehydrocorrin-3,8,13,17-tetrayl]tetrapropanoic acid	Precorrin 4	C44H52N4O17	0	C06407	cytosol
precorrin-5	3,3',3'',3'''-[(2S,3S,7S,11S,17R)-1-acetyl-2,7,12,18-tetrakis(carboxymethyl)-2,7,11,17-tetramethyl-18,19-didehydrocorrin-3,8,13,17-tetrayl]tetrapropanoic acid	Precorrin 5	C45H54N4O17	0	C06416	cytosol
precorrin-6A	3,3',3'',3'''-{[(1R,2S,3S,7S,11S,17R,18R,19R)-2,7,12,18-tetrakis(carboxymethyl)-1,2,7,11,17-pentamethyl-18,19-didehydrocorrin-3,8,13,17-tetrayl-κ4N21,N22,N23,N24]tetrapropanoato(2−)}cobalt	Cobalt-precorrin 6A	C44H53CoN4O16	1	C11542	cytosol
precorrin-6B	3,3',3'',3'''-[(1R,2S,3S,7S,11S,17R,18R,19R)-2,7,12,18-tetrakis(carboxymethyl)-1,2,7,11,17-pentamethylcorrin-3,8,13,17-tetrayl]tetrapropanoic acid	Precorrin 6B	C44H56N4O16	0	C06319	cytosol
precorrin-8x	3,3',3'',3'''-[(1R,2S,3S,7S,8S,11S,17R,18R,19R)-2,7,18-tris(carboxymethyl)-1,2,5,7,11,12,15,17-octamethylcorrin-3,8,13,17-tetrayl]tetrapropanoic acid	Precorrin 8X	C45H60N4O14	0	C06408	cytosol
hydrogenobyrinate	Hydrogenobyrinic acid	hydrogenobyrinate	C45H60N4O14	0	C06399	cytosol
hydrogenobyrinate-a,c-diamide	Hydrogenobyrinate a,c diamide		C45H62N6O12	0	C06503	cytosol
arsenate	arsenate	Arsenate/ Arsenic acid/ Orthoarsenic acid	AsO4	-3	C01478	cytosol
arsenite	arsenite	arsenite	AsO3	-3	C06697	cytosol
D-ribulose-1,5-bisphosphate	5-Methylthio-5-deoxy-D-ribulose 1-phosphate		C6H11O7PS	-2	C04582	cytosol
prephytoene-diphosphate	{(1R,2R,3R)-2-methyl-3-[(1E,5E,9E)-2,6,10,14-tetramethylpentadeca-1,5,9,13-tetraen-1-yl]-2-[(3E,7E)-4,8,12-trimethyltrideca-3,7,11-trien-1-yl]cyclopropyl}methyl trihydrogen diphosphate	Prephytoene diphosphate	C40H68O7P2	0	C03427	cytosol
phytoene	15-cis-7,8,11,12,7',8',11',12'-octahydro-ψ,ψ-carotene	15-cis-phytoene	C40H64	0	C05421	cytosol
phytofluene	7,8,11,12,7',8'-hexahydro-ψ,ψ-carotene	all-trans-Phytofluene	C40H62	0	C05414	cytosol
zeta-carotene	7,8,7',8'-tetrahydro-ψ,ψ-carotene	zeta-Carotene	C40H60	0	C05430	cytosol
neurosporene	7,8-dihydro-ψ,ψ-carotene	Neurosporene	C40H58	0	C40H58	cytosol
trans-lycopene	ψ,ψ-carotene	Lycopene	C40H56	0	C05432	cytosol
gamma-carotene	β,ψ-carotene	gamma-Carotene	C40H56	0	C05435	cytosol
beta-carotene	β,β-carotene	beta-Carotene	C40H56	0	C02094	cytosol
beta-cryptoxanthin	(3R)-β,β-caroten-3-ol	beta-Cryptoxanthin	C40H56O	0	C08591	cytosol
zeaxanthin	(3R,3'R)-β,β-carotene-3,3'-diol	Zeaxanthin	C40H56O2	0	C06098	cytosol
delta-carotene	ε,ψ-carotene		C40H56	0	C08586	cytosol
alpha-carotene	β,ε-carotene	all-trans-α-carotene	C40H56	0	C05433	cytosol
zeinoxanthin	(3R,6'R)-β,ε-caroten-3-ol	alpha-Cryptoxanthin	C40H56O	0	C08590	cytosol
chlorophyllide-a	Chlorophyllide a		C35H34MgN4O5	0	C02139	cytosol
phytyl-PP	(2E)-3,7,11,15-tetramethylhexadec-2-en-1-yl (phosphonatooxy)phosphonate	phytyl-PP/ phytyl pyrophosphate	C20H39O7P2	-3		cytosol
chlorophyll-a	[(2E,7R,11R)-3,7,11,15-tetramethylhexadec-2-en-1-yl (22R,17S,18S)-7-ethyl-21,22,17,18-tetrahydro-22-(methoxycarbonyl)-3,8,13,17-tetramethyl-21-oxo-12-ethenylcyclopenta[at]porphyrin-18-propanoato(2−)]magnesium	Chlorophyll a	C55H72MgN4O5	0	C05306	cytosol
Mg2+	magnesium	Mg	Mg	2	C00305	cytosol
Mg-protoporphyrin	Mg-protoporphyrin IX		C34H30N4O4Mg	-2	C03516	cytosol
Mg-protoporphyrin-monomethyl-ester	magnesium-protoporphyrin IX 13-monomethyl ester	Mg-protoporphyrin monomethyl ester/ magnesium protoporphyrin monomethyl ester/ MgPMME, magnesium-protoporphyrin IX 13-methyl ester/ MgP monomethyl ester	C35H34N4O4Mg			cytosol
131-hydroxy-magnesium-protoporphyrin-IX-13-monomethyl-ester	magnesium 131-hydroxyprotoporphyrinate 13-monomethyl ester		C35H33N4O5Mg	-1	C11829	cytosol
131-oxo-magnesium-protoporphyrin-IX-13-monomethyl-ester	magnesium 131-oxoprotoporphyrinate 13-monomethyl ester		C35H31MgN4O5	-1	C11830	cytosol
divinyl-protochlorophyllide-a	{3-[(21R)-21-(methoxycarbonyl)-4,8,13,18-tetramethyl-20-oxo-9,14-divinyl-3,4-didehydrophorbin-3-yl-κ4N23,N24,N25,N26]propanoato(2−)}magnesium	2,4-Divinylprotochlorophyllide/ Divinyl protochlorophyllide	C35H30MgN4O5	0	C11831	cytosol
monovinyl-protochlorophyllide-a	{3-[(21R)-9-ethenyl-14-ethyl-21-(methoxycarbonyl)-4,8,13,18-tetramethyl-20-oxo-3,4-didehydrophorbin-3-yl-κ4N23,N24,N25,N26]propanoato(2−)}magnesium	protochlorophyllide a	C35H32MgN4O5	0	C02880	cytosol
creatinine	2-imino-1-methylimidazolidin-4-one	1-Methylglycocyamidine	C4H7N3O	0	C00791	cytosol
creatine	{[amino(iminio)methyl](methyl)amino}acetate	creatine zwitterion	C4H9N3O2	0	C00300	cytosol
adenosine-3',5'-bisphosphate	Adenosine 3',5'-bisphosphate	PAP/ 3'-Phosphoadenylate/ Phosphoadenosine phosphate	C10H11N5O10P2	-4	C00054	cytosol
6-Pyruvoyltetrahydropterin	1-(2-amino-4-oxo-3,4,5,6,7,8-hexahydropteridin-6-yl)propane-1,2-dione	dyspropterin	C9H11N5O3	0	C03684	cytosol
glyoxylate	Glyoxylate	Glyoxalate/ Glyoxylic acid/ Acetic acid	C2H1O3	-1	C00048	cytosol
N5-formyl-THF	N-[4-({[(6S)-2-amino-5-formyl-4-oxo-3,4,5,6,7,8-hexahydropteridin-6-yl]methyl}amino)benzoyl]-L-glutamate	5-formyltetrahydrofolate dianion	C20H21N7O7	-2	C03479	cytosol
5-oxoproline	(2S)-5-oxopyrrolidine-2-carboxylate	5-oxo-L-prolate	C5H6NO3	-1	C01879	cytosol
R-S-glutathione	Reduced glutathione	Glutathione/ 5-L-Glutamyl-L-cysteinylglycine/ N-(N-gamma-L-Glutamyl-L-cysteinyl)glycine/ gamma-L-Glutamyl-L-cysteinyl-glycine	C10H16N3O6S	-1	C00051	cytosol
R-X	a standard α amino acid	L-Cysteinylglycine		0		cytosol
H-X	an L-γ-glutamyl-L-amino acid			0	C03740	cytosol
H-protein-(lipoyl)lysine	an apo-GcvH protein			0		cytosol
H-protein-S-(aminomethyldihydrolipoyl)lysine	H-protein-S-(aminomethyldihydrolipoyl)lysine					cytosol
H-protein-(dihydrolipoyl)lysine	H-Gcv-protein-(dihydrolipoyl)lysine					cytosol
1,4-alpha-D-glucan	1,4-alpha-D-glucan		C36H62O31			cytosol
1,2-diacylglycerol	1,2-Diacyl-sn-glycerol (didodecanoyl, n-C12:0)		C27H52O5	0	C00641	cytosol
monoglucosyldiacylglycerol	3-D-Glucosyl-1,2-diacylglycerol	1,2-Diacylglycerol;/ D-1,2-Diacylglycerol	C11H16O10R2	0	C04046	cytosol
monogalactosyldiacylglycerol	1,2-Diacyl-3-beta-D-galactosyl-sn-glycerol	Monoglucosyldiglyceride	C11H16O10R2	0	C03692	cytosol
digalactosyldiacylglycerol	Digalactosyl-diacylglycerol	Monogalactosyl-diacylglycerol	C17H26O15R2	0	C06037	cytosol
L-1,2-propanediol	(S)-Propane-1,2-diol		C3H8O2	0	C02917	cytosol
oxidized-ferredoxin	Oxidised ferredoxin	(S)-1,2-Propanediol/ (S)-Propylene glycol/ L-1,2-propanediol		0	C00139	cytosol
reduced-ferredoxin	Reduced ferredoxin				C00138	cytosol
NO3-	Nitrate		NO3		C00244	cytosol
NO2-	Nitrite	Nitric acid	NO2	-1	C00088	cytosol
4alpha-hydroxy-tetrahydrobiopterin	4α-hydroxy-5,6,7,8-tetrahydrobiopterin	Nitric acid	C9H15N5O4	-1	C15522	cytosol
dihydrobiopterin	2-amino-6-[(1S,2R)-1,2-dihydroxypropyl]-7,8-dihydropteridin-4(1H)-one		C9H13N5O3	0	C02953	cytosol
biliverdin-IX-alpha	biliverdin dianion	7,8-Dihydrobiopterin	C33H32N4O6	0	C00500	cytosol
CO	carbon monooxide		CO	-2	C00237	cytosol
(3Z)-phycocyanobilin	(3Z)-phycocyanobilin		C34H38N4O6	0		cytosol
demethylphylloquinone	2-Phytyl-1,4-naphthoquinone		C30H44O2	0	C13309	cytosol
phylloquinone	Phylloquinone		C31H46O2	0	C02059	cytosol
dihydrogeranylgeranyl-PP	dihydroGGPP	Vitamin K1	C20H35O7P2	0		cytosol
tetrahydrogeranylgeranyl-PP	tetrahydroGGPP	dihydrogeranylgeranyl diphosphate	C20H37O7P2	0		cytosol
homogentisate	2,5-dihydroxyphenylacetate	tetrahydrogeranylgeranyl pyrophosphate	C8H7O4	0	C00544	cytosol
nonaprenyl-diphosphate	all-trans-nonaprenyl diphosphate		C45H73O7P2	-1	C04145	cytosol
2-methyl-6-solanyl-1,4-benzoquinone	2-Methyl-6-solanyl-1,4-benzoquinol		C52H80O2	0	C17570	cytosol
plastoquinone-9	2,3-dimethyl-5-[(2E,6E,10E,14E,18E,22E,26E,30E)-3,7,11,15,19,23,27,31,35-nonamethylhexatriaconta-2,6,10,14,18,22,26,30,34-nonaen-1-yl]cyclohexa-2,5-diene-1,4-dione		C53H80O2	0	C10385	cytosol
(2S)-2-amino-3-oxo-4-phosphonooxybutanoate	2-amino-3-oxo-4-(phosphonatooxy)butanoate	Plastoquinone-9	C4H5NO7P	0	C07335	cytosol
spermine	N,N'-bis(3-ammoniopropyl)butane-1,4-diaminium		C10H30N4	-3	C00750	cytosol
Maltohexaose	Maltohexaose	spermine (fully protonated)	C36H62O31	4	C01936	cytosol
sucrose	Sucrose	Maltohexaose	C12H22O11	0	C00089	cytosol
sulfoquinovosyldiacylglycerol		Cane sugar/ Saccharose/ Sugar/ 1-alpha-D-glucopyranosyl-2-beta-D-fructofuranoside	C11H16O12SR2	0	C13508	cytosol
4-hydroxybenzyl-alcohol	p-Hydroxybenzyl alcohol	Sulfoquinovosyldiacylglycerol/ SQDG	C7H8O2	0	C17467	cytosol
UDP-N-acetyl-D-galactosamine	UDP-N-acetyl-D-galactosamine	4-Hydroxybenzyl alcohol	C17H25N3O17P2	0	C00203	cytosol
gamma-tocopherol	7,8-dimethyltocol	UDP-GalNAc	C28H48O2	-2	C02483	cytosol
alpha-tocopherol	(2R)-2,5,7,8-tetramethyl-2-[(4R,8R)-4,8,12-trimethyltridecyl]-3,4-dihydro-2H-chromen-6-ol	Vitamin E	C29H50O2	0	C02477	cytosol
delta-tocopherol	(2R)-2,8-dimethyl-2-[(4R,8R)-4,8,12-trimethyltridecyl]-3,4-dihydro-2H-chromen-6-ol	Vitamin E	C27H46O2	0	C14151	cytosol
beta-tocopherol	(2R)-2,5,8-trimethyl-2-[(4R,8R)-4,8,12-trimethyltridecyl]-3,4-dihydro-2H-chromen-6-ol	Vitamin E	C28H48O2	0	C14152	cytosol
plastoquinol-1	a plastoquinol	Vitamin E	C53H82O2	0		cytosol
oxidized-plastocyanin	Oxidized plastocyanin				C03025	cytosol
reduced-plastocyanin	Reduced plastocyanin				C03162	cytosol
cyclitol	a cyclitol					cytosol
CMP-N-acetylneuraminate	cytidine 5'-(5-acetamido-3,5-dideoxy-D-glycero-β-D-galacto-non-2-ulopyranosylonate monophosphate)		C20H29N4O16P			cytosol
linoleic-ACP	linoleic acid-[acyl carrier protein]			-2		cytosol
g-linolenic-ACP	gammalinoleic acid-[acyl carrier protein]					cytosol
triglyceride	Triacylglycerol	Triglyceride	C6H5O6R3	0	C00422	cytosol
UDP-xylose	uridine 5'-[3-(α-D-xylopyranosyl) diphosphate]	UDP-α-D-xylose	C14H20N2O16P2	-2	C00190	cytosol
UDP-galacturonate	UDP-α-D-galacturonate	UDP-α-D-galacturonate trianion	C15H19N2O18P2	-3	C00617	cytosol
K+	potassium	Potassium/ K+	K	1	C00238	cytosol
Ca2+	Calcium	Ca2+	Ca	2	C00076	cytosol
Co2+	Co2+	Cobalt	Co	2	C00175	cytosol
Cu2+	Cu2+	copper(II) cation	Cu	2		cytosol
Fe3+	Fe3+	Iron trication/ Fe(III)	Fe	3	C14819	cytosol
Hg2+	Hg2+	mercury(II)/ mercury/ HHg	Hg	2	C00703	cytosol
Mn2+	Mn2+	Manganese dication/ Mn(II)/ Manganese	Mn	2	C00034	cytosol
Na+	Sodium	Na/ Natrium	Na	1	C01330	cytosol
Ni2+	nickel	Nickel/ Ni2+	Ni	2	C00291	cytosol
(2R)-3-sulfolactate	(2R)-2-hydroxy-3-sulfonatopropanoate	(2R)-3-sulfolactate	C3H4O6S	-2		cytosol
(2R)-O-Phospho-3-sulfolactate	(2R)-2-(phosphonatooxy)-3-sulfonatopropanoate	(2R)-2-O-phosphonato-3-sulfonatolactate	C3H3O9PS	-4	C11536	cytosol
(2S)-2-isopropylmalate	2-hydroxy-2-(propan-2-yl)butanedioate	2-hydroxy-2-isopropylsuccinate	C7H10O5	-2	C02504	cytosol
(3R)-3-hydroxy-2-oxo-4-phosphonooxybutanoate	(3R)-3-hydroxy-2-oxo-4-(phosphonooxy)butanoic acid	2-Oxo-3-hydroxy-4-phosphobutanoate	C4H7O8P	0	C06054	cytosol
(R)-1-amino-2-propanol-O-2-phosphate	(2R)-1-ammoniopropan-2-yl phosphate		C3H9NO4P	-1	C04122	cytosol
1,4-beta-D-glucan	(1→4)-β-D-glucopyranan	1,4-beta-D-Glucan	C18H32O16	0	C00760	cytosol
2,3-Dihydroxy-isovalerate	(2R)-2,3-dihydroxy-3-methylbutanoate	(R)-2,3-Dihydroxy-isovalerate	C5H9O4	-1		cytosol
2,3-Dimethyl-5-phytylquinol	2,3-Dimethyl-5-phytylquinol		C28H48O2	0	C15883	cytosol
2-amino-4-hydroxy-6-hydroxymethyl-7,8-dihydropteridine-diphosphate	(2-amino-4-hydroxy-7,8-dihydropteridin-6-yl)methyl diphosphate	2-Amino-4-hydroxy-6-hydroxymethyl-7,8-dihydropteridine diphosphate	C7H11N5O8P2	0		cytosol
2-isopropylmaleate	2-Isopropylmaleate	beta-isopropylmaleate	C7H8O4	-2	C02631	cytosol
2-keto-3-methyl-valerate	(3S)-3-methyl-2-oxopentanoate	(S)-3-methyl-2-oxovalerate	C6H9O3	-1	C00671	cytosol
2-lysophosphatidate	1-dodecanoyl-sn-glycerol 3-phosphate	1-Acyl-sn-glycerol 3-phosphate (n-C12:0)	C15H29O7P1	-2	C00681	cytosol
2-Methyl-6-phytylquinol	2-Methyl-6-phytylquinol	2-Methyl-6-phytyl-1,4-hydroquinone	C27H46O2	0	C15882	cytosol
2-oxoisovalerate	3-Methyl-2-oxobutanoate	2-Oxo-3-methylbutanoate/ 2-Oxoisopentanoate/ 3-Methyl-2-oxobutyric acid/ 2-Ketovaline/ 2-Keto-3-methylbutyric acid/ 2-Oxoisovalerate/ alpha-Ketovaline	C5H7O3	-1	C00141	cytosol
3-(Imidazol-4-yl)-2-oxopropyl-phosphate	3-(1H-imidazol-4-yl)-2-oxopropyl phosphate	3-(imidazol-4-yl)-2-oxopropyl phosphate dianion	C6H7N2O5P	-2		cytosol
3,4-dihydroxy-2-butanone-4-P	L-3,4-Dihydroxybutan-2-one 4-phosphate	3,4-Dihydroxy-2-butanone 4-phosphate	C4H7O6P	0	C15556	cytosol
3-amino-2-oxopropyl-phosphate	3-amino-2-oxopropyl dihydrogen phosphate	1-Amino-3-(phosphohydroxy)propan-2-one	C3H8NO5P	0	C11638	cytosol
3-Hydroxy-isobutyrate	(2S)-3-hydroxy-2-methylpropanoate	(S)-3-hydroxyisobutyrate	C4H7O3	-1	C06001	cytosol
4-methyl-5-(beta-hydroxyethyl)thiazole-phosphate	2-(4-methyl-1,3-thiazol-5-yl)ethyl phosphate	4-methyl-5-(2-phosphonatooxyethyl)thiazole	C6H10NO4PS	-2	C04327	cytosol
4-phospho-D-erythronate	D-Erythrose 4-phosphate	4-phospho D-erythrose	C4H7O7P	-2	C00279	cytosol
4-phosphoerythronate	4-Phospho-D-erythronate		C4H6O8P	-3	C03393	cytosol
5-amino-1-(5-phospho-D-ribosyl)imidazole-4-carboxylate	5-amino-1-(5-phospho-D-ribosyl)imidazole-4-carboxylate	1-(5-Phospho-D-ribosyl)-5-amino-4-imidazolecarboxylate/ 1-(5'-Phosphoribosyl)-5-amino-4-imidazolecarboxylate/ 1-(5'-Phosphoribosyl)-5-amino-4-carboxyimidazole/ 5'-Phosphoribosyl-5-amino-4-imidazolecarboxylate/ 1-(5'-Phosphoribosyl)-4-carboxy-5-aminoimidazole/ 5'-Phosphoribosyl-4-carboxy-5-aminoimidazole	C9H11N3O9P	-3	C04751	cytosol
5-methyltetrahydropteroyltri-L-glutamate	N-{[4-({[(6S)-2-amino-5-methyl-4-oxo-3,4,5,6,7,8-hexahydropteridin-6-yl]methyl}amino)phenyl]carbonyl}-L-γ-glutamyl-L-γ-glutamyl-L-glutamic acid	5-Methyltetrahydropteroyltri-L-glutamate	C30H39N9O12	0	C04489	cytosol
a-phenol	phenols	aryl alcohol/ an aryl alcohol	C6H6O	0	C15584	cytosol
adenosine-5'-phosphosulfate	Adenosine 5'-phosphosulfate	APS/ Adenylylsulfate	C10H12N5O10PS	-2	C00224	cytosol
adenosyl-cobinamide-phosphate	Adenosyl cobinamide phosphate	Adenosyl cobinamide phosphate	C58H83CoN16O14P	-1	C06509	cytosol
all-trans-octaprenyl-diphosphate	all-trans-Octaprenyl diphosphate	Farnesylfarnesylgeraniol	C40H65O7P2	-3	C04146	cytosol
an-aryl-sulfate	aryl sulfate					cytosol
BCCP-monomer	a biotin-carboxyl-carrier protein (monomer)					cytosol
biotinylated-BCCP-monomer	a biotinylated BCCP (monomer)					cytosol
cardiolipin	Cardiolipin	Diphosphatidylglycerol	C57H108O17P2	-2	C05980	cytosol
Cd2+	Cadmium		Cd	2	C01413	cytosol
CDP-diacylglycerol	CDP-diacylglycerol	CDP-1,2-diacylglycerol	C14H19N3O15P2R2	0	C00269	cytosol
cis-octadec-11-enoyl-[acyl-carrier-protein]-(n-C18:1(9))	cis-octadec-11-enoyl-[acyl-carrier protein]-(n-C18:1)	cis-vacc-11-enoyl-[acyl-carrier protein] (n-C18:1)/ Octadecenoyl-ACP (n-C18:1ACP)	C29H53N2O8PRS	-1		cytosol
cob(I)alamin	Cob(I)alamin	Cbl/ Vitamin B12s	C62H88CoN13O14P	-1	C00853	cytosol
CoB-CoM-heterodisulfide	(2S,3S)-3-(phosphonatooxy)-2-({7-[(2-sulfonatoethyl)disulfanyl]heptanoyl}amino)butanoate		C13H22NO10PS3	-4	C04832	cytosol
coenzymeB	(2S,3R)-3-(phosphonatooxy)-2-[(7-sulfanylheptanoyl)amino]butanoate		C11H19NO7PS	-3	C04628	cytosol
coenzymeM	2-sulfanylethanesulfonic acid	Reduced coenzyme M	C2H6O3S2	0	C03576	cytosol
reduced-flavodoxin	reduced flavodoxin		C17H21N4O9P	0		cytosol
dihydromethanophenazine	Dihydromethanophenazine		C37H52N2O	0	C11904	cytosol
dihydroneopterin-phosphate	Dihydroneopterin monophosphate	Dihydroneopterin phosphate/ 7' 8-dihydronepterin 3'-phosphate/ 2-Amino-4-hydroxy-6-(erythro-1,2,3-trihydroxypropyl)	C9H12N5O7P	-2	C05925	cytosol
D-Lactose	Lactose	lactobiose/ 1-beta-D-Galactopyranosyl-4-alpha-D-glucopyranose/ Milk sugar	C12H22O11	0	C00243	cytosol
DNA-containing-5-methylcytosine	DNA 5-methylcytosine		C10H16N3O7P(C5H8O5PR)n(C5H8O5PR)n		C02967	cytosol
flavodoxin-semiquinone	flavodoxin semiquinone					cytosol
formamide	formamide		CH3NO	0	C00488	cytosol
formate-C-acetyltransferase-glycin-2-yl-radical	a [formate C acetyltransferase]-glycin -2-yl radical		C(C(=O)[Protein])[N+][Protein]			cytosol
formate-C-acetyltransferase-glycine	a [formate C acetyltransferase]-glycine	1-(Methylamino)-2-Propanone	C(C(=O)[Protein])[N+][Protein]			cytosol
geranylgeranyl-diphosphate	(2Z,6E,10E)-3,7,11,15-tetramethylhexadeca-2,6,10,14-tetraen-1-yl diphosphate	2-cis,6-trans,10-trans-geranylgeranyl diphosphate	C20H36O7P2	-3	C11356	cytosol
guanosine-3'-diphosphate-5'-triphosphate	Guanosine 3'-diphosphate 5'-triphosphate	guanosine 5'-diphosphate 3'-triphosphate/ pppGpp	C10H11N5O20P5	-7	C04494	cytosol
guanosine-5'-diphosphate,3'-diphosphate	Guanosine 3',5'-bis(diphosphate)	Guanosine 3'-diphosphate 5'-diphosphate/ Guanosine 5'-diphosphate,3'-diphosphate/ gdpdp/ ppGpp	C10H11N5O17P4	-6	C01228	cytosol
H2CO3	Carbonic acid		CH2O3	0	C01353	cytosol
Hexanoyl(n-C6:0)	Hexanoate-(n-C6:0)	Hexylic acid/ Hexanoic acid/ n-Caproic acid	C6H11O2	-1	C01585	cytosol
Hexanoyl-CoA-(n-C6:0CoA)	Hexanoyl-CoA-(n-C6:0CoA)		C27H42N7O17P3S	-4	C05270	cytosol
histidinal	L-Histidinal		C6H9N3O	0	C01929	cytosol
hydroxymethylpyrimidine-phosphate	4-Amino-2-methyl-5-phosphomethylpyrimidine	4-Amino-5-phosphomethyl-2-methylpyrimidine/ 4-amino-2-methyl 5-hydroxymethylpyrimidine phosphate;/ HMP-P;	C6H8N3O4P	-2	C04556	cytosol
L-1-phosphatidylglycerol-phosphate	1,2-Diacyl-sn-glycero-3-phospho-sn-glycerol 3'-phosphate	Phosphatidylglycerophosphate	C8H14O13P2R2	0	C03892	cytosol
L-aspartate-semialdehyde	L-Aspartate 4-semialdehyde	Aspartate beta-semialdehyde/ L-Aspartic 4-semialdehyde	C4H7NO3	0	C00441	cytosol
L-glutamate-gamma-semialdehyde	L-Glutamate 5-semialdehyde	L-Glutamate gamma-semialdehyde	C5H9NO3	0	C01165	cytosol
methanophenazine	2-[(6E,10E,14E)-3,7,11,15,19-pentamethylicosa-6,10,14,18-tetraen-1-yloxy]phenazine	2-(2,3-Dihydro-all-trans-tetraprenyloxy)phenazine	C37H50N2O	0	C11903	cytosol
Methylmalonate-semialdehyde	2-methyl-3-oxopropanoic acid	2-Methyl-3-oxopropanoate	C4H6O3	0	C00349	cytosol
Mo	Molybdate		MoO4	-2	C06232	cytosol
N5-carboxyaminoimidazole-ribonucleotide	5-phosphoribosyl-5-carboxyaminoimidazole		C9H11N3O9P	0		cytosol
N-acetyl-L-glutamate-5-semialdehyde	N-Acetyl-L-glutamate 5-semialdehyde	2-Acetamido-5-oxopentanoate	C7H10NO4	-1	C01250	cytosol
N-acetylmuramoyl-L-alanyl-D-glutamyl-meso-2,6-diaminopimelyl-D-alanyl-D-alanine-diphosphoundecaprenol						cytosol
N-acetylneuraminate	N-Acetylneuraminate	5-Acetamido-3,5-dideoxy-D-glycero-D-galacto-2-nonulosonic acid/ N-Acetylneuraminic acid/ Neu5Ac	C11H18NO9	-1	C00270	cytosol
phosphatidic-acid	Phosphatidate	1,2-Diacyl-sn-glycerol 3-phosphate	C5H7O8PR2	0	C00416	cytosol
phosphatidylglycerol(C18:0,16:0)	phosphatidylglycerol (dioctadecanoyl, n-C18:0,16:0)		C42H82O10P	0		cytosol
precorrin-1	3,3',3'',3'''-[(12S,13S)-3,8,13,17-tetrakis(carboxylatomethyl)-13-methyl-5,10,12,13,20,24-hexahydroporphyrin-2,7,12,18-tetrayl]tetrapropanoate	precorrin-1 octaanion	C41H38N4O16	-8	C15527	cytosol
protein-L-cysteine	Protein cysteine	Protein L-cysteine	C4H6N2O2SR2			cytosol
reduced-riboflavin	Reduced riboflavin		C17H22N4O6	0	C01007	cytosol
ribose-1,5-bisphosphate	D-Ribose 1,5-bisphosphate		C5H8O11P2	-4	C01151	cytosol
biomass	Biomass					cytosol
protein	Protein					cytosol
exopolysaccharide	Exopolysaccharide					cytosol
carbohydrate	Carbohydrate					cytosol
lipid	a lipids					cytosol
RNA	ribonucleic acids		C10H18O13P2R2(C5H8O6PR)n		C00046	cytosol
DNA	deoxyribonucleic acids		C10H17O8PR2(C5H8O5PR)n		C00039	cytosol
succinate-semialdehyde	Succinic semialdehyde	Succinate semialdehyde/ 4-Oxobutanoate	C4H5O3	-1	C00232	cytosol
sulfur	Sulfur	S	S	0	C00087	cytosol
limit-dextrin	a glycogen phosphorylase-limit dextrin					cytosol
tetrahydropteroyltri-L-glutamate	N-{[4-({[(6S)-2-amino-4-oxo-3,4,5,6,7,8-hexahydropteridin-6-yl]methyl}amino)phenyl]carbonyl}-L-γ-glutamyl-L-γ-glutamyl-L-glutamic acid	Tetrahydropteroyltri-L-glutamate	C29H37N9O12	0	C04144	cytosol
trans,trans-farnesyl-diphosphate	Farnesyl diphosphate	Farnesyl pyrophosphate/ FPP/ 2-trans,6-trans-Farnesyl diphosphate/ trans,trans-Farnesyl diphosphate	C15H25O7P2	-3	C00448	cytosol
trans-Hex-2-enoyl-CoA	trans-Hex-2-enoyl-CoA		C27H40N7O17P3S	-4	C05271	cytosol
UDP-3-O-(3-hydroxytetradecanoyl)-D-glucosamine	UDP-3-O-(3-hydroxytetradecanoyl)-D-glucosamine	UDP-3-O-(beta-hydroxymyristoyl)-D-glucosamine	C29H50N3O18P2	-1	C06022	cytosol
UDP-N-acetylmuramoyl-L-alanyl-D-gamma-glutamyl-meso-2,6-diaminopimelate	UDP-N-acetylmuramoyl-L-alanyl-D-gamma-glutamyl-meso-2,6-diaminopimelate	UDP-N-acetylmuramoyl-L-alanyl-D-gamma-glutamyl-meso-2,6-diaminoheptanedioate/ UDP-MurNac-tripeptide	C35H51N7O26P2	-4	C04877	cytosol
UDP-N-acetylmuramoyl-L-alanyl-D-glutamyl-meso-2,6-diaminopimelyl-D-alanyl-D-alanine	UDP-Mur2Ac-L-Ala-γ-D-Glu-A2pm-D-Ala-D-Ala	UDP-N-acetylmuramoyl-L-alanyl-D-glutamyl-6-carboxy-L-lysyl-D-alanyl-D-alanine	C41H61N9O28P2	-4	C04882	cytosol
UDP-sulfoquinovose	uridine 5'-[3-(6-deoxy-6-sulfonato-α-D-glucopyranosyl) diphosphate]	UDP-6-sulfoquinovose	C15H24N2O19P2S	-3	C11521	cytosol
undecaprenyl-diphosphate	(2E,6E,10E,14E,18E,22E,26E,30E,34E,38E)-3,7,11,15,19,23,27,31,35,39,43-undecamethyltetratetraconta-2,6,10,14,18,22,26,30,34,38,42-undecaen-1-yl diphosphate	all-trans-undecaprenyl diphosphate trianion	C55H89O7P2	-3		cytosol
undecaprenyl-phosphate	Undecaprenyl phosphate		C55H89O4P		C00348	cytosol
APF	light					cytosol
acetateXT	Acetate	vinegar/ Ethylic acid/ Vinegar acid/ Methanecarboxylic acid/ Acetic acid/ Ethanoic acid	C2H3O2		C00033	extracellular
adenineXT	Adenine	6-Aminopurine/ A/ Ade/ 1H-Purin-6-amine/ Adeninimine/ Vitamin B4	C5H5N5		C00147	extracellular
alpha-D-glucoseXT	D-Glucose	Grape sugar/ Dextrose/ alpha-D-Glucose/ beta-D-Glucose/ Glucose	C6H12O6		C00031	extracellular
alpha-ketoglutarateXT	2-Oxoglutarate	Oxoglutaric acid/ 2-Ketoglutaric acid/ alpha-Ketoglutarate/ alpha-Ketoglutaric Acid	C5H4O5		C00026	extracellular
APFXT	light					extracellular
beta-D-glucoseXT	D-Glucose	Grape sugar/ Dextrose/ alpha-D-Glucose/ beta-D-Glucose/ Glucose	C6H12O6		C00031	extracellular
biomassXT	Biomass					extracellular
Ca2XT	Calcium	Ca2+	Ca		C00076	extracellular
Cd2+XT	Cadmium		Cd		C01413	extracellular
citrateXT	Citrate	Citric acid/ 2-Hydroxytricarballylic acid/ 2/ 2-Hydroxy-1/ 3-propanetricarboxylic acid	C6H5O7		C00158	extracellular
CO2XT	CO2	Carbonic anhydride/ Carbon dioxide	CO2		C00011	extracellular
coenzymeB12XT	cobalamin	vitamin B12	C62H88CoN13O14P	-1	C00194	extracellular
CTPXT	CTP	Cytidine 5'-triphosphate/ Cytidine triphosphate	C9H12N3O14P3		C00063	extracellular
Cu2XT	Cu2+	copper(II) cation	Cu	2		extracellular
cytosineXT	Cytosine		C4H5N3O		C00380	extracellular
dAMPXT	dAMP	2'-Deoxyadenosine 5'-phosphate/ 2'-Deoxyadenosine 5'-monophosphate/ Deoxyadenylic acid/ Deoxyadenosine monophosphate	C10H12N5O6P		C00360	extracellular
dCMPXT	dCMP	Deoxycytidylic acid/ Deoxycytidine monophosphate/ Deoxycytidylate/ 2'-Deoxycytidine 5'-monophosphate	C9H12N3O7P		C00239	extracellular
D-fructoseXT	D-Fructose	Levulose/ Fruit sugar/ D-Arabino-hexulose	C6H12O6		C00095	extracellular
D-galactoseXT	D-Galactose	alpha-Galactose(D)/ Galactose	C6H12O6		C00124	extracellular
dGMPXT	dGMP	2'-Deoxyguanosine 5'-monophosphate/ 2'-Deoxyguanosine 5'-phosphate/ Deoxyguanylic acid/ Deoxyguanosine monophosphate	C10H12N5O7P		C00362	extracellular
D-LactoseXT	Lactose	lactobiose/ 1-beta-D-Galactopyranosyl-4-alpha-D-glucopyranose/ Milk sugar	C12H22O11		C00243	extracellular
D-riboseXT	D-Ribose		C5H10O5		C00121	extracellular
dTMPXT	dTMP	Thymidine 5'-phosphate/ Deoxythymidine 5'-phosphate/ Thymidylic acid/ 5'-Thymidylic acid/ Thymidine monophosphate/ Deoxythymidylic acid/ Thymidylate	C10H13N2O8P		C00364	extracellular
ethanolXT	Ethanol	Ethyl alcohol/ Methylcarbinol	C2H6O		C00469	extracellular
exopolysaccharideXT	Exopolysaccharide					extracellular
Fe2+XT	Fe2+	Iron/ Reduced Iron/ Iron dication/ Fe(II)	Fe		C00023	extracellular
Fe3+XT	Fe3+	Iron trication/ Fe(III)	Fe		C14819	extracellular
fumarateXT	Fumarate	boletic acid/ allomaleic acid/ Fumaric acid/ Trans-butenedioic acid	C4H2O4		C00122	extracellular
glycerolXT	Glycerol	3-propanetriol/ 1,2,3-trihydroxypropane/ Glycerin	C3H8O3		C00116	extracellular
glycineXT	Glycine	Aminoacetic acid/ Gly	C2H5NO2		C00037	extracellular
GTPXT	GTP	Guanosine 5'-triphosphate	C10H12N5O14P3		C00044	extracellular
H+XT	H+	Hydrogen Ion/ Proton	H		C00080	extracellular
H2O2XT	Hydrogen peroxide	H2O2/ peroxide/ hydrogen dioxide	H2O2		C00027	extracellular
H2OXT	H2O	Water/ Dihydrogen oxide	H2O		C00001	extracellular
H2SXT	Hydrogen sulfide	H2S/ Hydrogen-sulfide/ sulfide	H2S		C00283	extracellular
H2XT	H2	Hydrogen	H2		C00282	extracellular
HCO3XT	Bicarbonate	Acid carbonate	CHO3		C00288	extracellular
Hg2XT	Hg2+	mercury(II)/ mercury/ HHg	Hg		C00703	extracellular
KXT	potassium	Potassium/ K+	K		C00238	extracellular
L-1,2-propanediolXT	(S)-Propane-1,2-diol		C3H8O2		C02917	extracellular
L-alanineXT	L-Alanine	L-2-Aminopropionic acid/ L-alpha-Alanine	C3H7NO2		C00041	extracellular
L-arginineXT	L-Arginine	(S)-2-Amino-5-guanidinovaleric acid/ Arginine/ Arg	C6H15N4O2		C00062	extracellular
L-asparagineXT	L-Asparagine	Arg/ 2-Amino-3-carbamoylpropanoic acid/ 2-Aminosuccinamic acid	C4H8N2O3		C00152	extracellular
L-aspartateXT	L-Aspartate	L-Aspartic acid/ 2-aminosuccinic acid/ Asp	C4H6NO4		C00049	extracellular
L-cysteineXT	L-Cysteine	L-2-Amino-3-mercaptopropionic acid/ Cys	C3H7NO2S		C00097	extracellular
L-glutamateXT	L-Glutamate	L-Glutamic acid/ L-Glutaminic acid/ Glu	C5H8NO4		C00025	extracellular
L-glutamineXT	L-Glutamine	L-2-Aminoglutaramic acid/ Gln	C5H10N2O3		C00064	extracellular
L-histidineXT	L-Histidine	(S)-alpha-Amino-1H-imidazole-4-propionic acid/ His/ Glyoxaline-5-alanine	C6H9N3O2		C00135	extracellular
L-homoserineXT	L-Homoserine	2-Amino-4-hydroxybutyric acid	C4H9NO3		C00263	extracellular
L-isoleucineXT	L-Isoleucine	Ile/ 2-Amino-3-methylvaleric acid	C6H13NO2		C00407	extracellular
L-lactateXT	L-Lactate	(S)-Lactate/ L-Lactic acid/ Hydroxypropionic acid	C3H5O3		C00186	extracellular
L-leucineXT	L-Leucine	Leu/ 2-amino-4-methylvaleric acid	C6H13NO2		C00123	extracellular
L-lysineXT	L-Lysine	2,6-diaminohexanoic acid/ Lysine acid/ Lys	C6H15N2O2		C00047	extracellular
L-methionineXT	L-Methionine	L-2-Amino-4methylthiobutyric acid/ Met	C5H11NO2S		C00073	extracellular
L-ornithineXT	Ornithine	2,5-Diaminovaleric acid/ 2,5-Diaminopentanoic acid/ 2,5-Diaminopentanoate/ L-Ornithine	C5H13N2O2		C01602	extracellular
L-phenylalanineXT	L-Phenylalanine	(S)-alpha-amino-beta-phenylpropionic acid/ 3-phenylalanine/ (S)-Phenylalanine	C9H11NO2		C00079	extracellular
L-prolineXT	L-Proline	2-Pyrrolidinecarboxylic acid/ Pro	C5H9NO2		C00148	extracellular
L-serineXT	L-Serine	L-2-Amino-3-hydroxypropionic acid/ L-3-Hydroxy-alanine/ Ser	C3H7NO3		C00065	extracellular
L-threonineXT	L-Threonine	2-Amino-3-hydroxybutyric acid/ Thr	C4H9NO3		C00188	extracellular
L-tryptophanXT	L-Tryptophan	(S)-alpha-amino-beta-(3-indolyl)-propionic acid	C11H12N2O2		C00078	extracellular
L-tyrosineXT	L-Tyrosine	(S)-3-(p-Hydroxyphenyl)alanine/ (S)-2-Amino-3-(p-hydroxyphenyl)propionic acid	C9H11NO3		C00082	extracellular
L-valineXT	L-Valine	2-Amino-3-methylbutyric acid/ 2-Aminoisovaleric acid/ Val	C5H11NO2		C00183	extracellular
malateXT	D-Malate	D-Hydroxysuccinic acid/ (R)-Malate/ D-Malic acid	C4H4O5		C00497	extracellular
maltoseXT	Maltose	Malt sugar/ 1-alpha-D-Glucopyranosyl-4-alpha-D-glucopyranose	C12H22O11		C00208	extracellular
Mg2+XT	magnesium	Mg	Mg		C00305	extracellular
Mn2XT	Mn2+	Manganese dication/ Mn(II)/ Manganese	Mn		C00034	extracellular
MoXT	Molybdate		MoO4		C06232	extracellular
NaXT	Sodium	Na/ Natrium	Na		C01330	extracellular
NH4+XT	Ammonium	NH3	H4N		C01342	extracellular
Ni2XT	nickel	Nickel/ Ni2+	Ni		C00291	extracellular
NO2XT	Nitrite	Nitric acid	NO2		C00088	extracellular
NO3XT	Nitrate		NO3		C00244	extracellular
O2XT	O2	Oxygen/ dioxygen	O2		C00007	extracellular
O2-XT	Superoxide anion	O2.-/ O2 free radical	O2		C00704	extracellular
orotateXT	Orotate	Orotic acid/ Uracil-6-carboxylic acid	C5H3N2O4		C00295	extracellular
phosphateXT	Phosphate	Pi/ Orthophosphate/ Phosphoric acid	HO4P		C00009	extracellular
pyruvateXT	Pyruvate	Pyruvic acid/ 2-Oxopropanoate/ 2-Oxopropanoic acid/ Pyroracemic acid/ alpha-Ketopropionic acid/ 2-Ketopropionic Acid	C3H3O3		C00022	extracellular
SO3XT	Sulfite	Sulfurous acid	O3S		C00094	extracellular
SO4XT	Sulfate	Sulfuric acid	O4S		C00059	extracellular
succinateXT	Succinate	Succinic acid/ Butanedionic acid/ Ethylenesuccinic acid	C4H4O4		C00042	extracellular
sucroseXT	Sucrose	Maltohexaose	C12H22O11		C00089	extracellular
thiaminXT	Thiamin	Thiamine/ Vitamin B1/ Aneurin/ Antiberiberi factor	C12H17N4OS		C00378	extracellular
thymidineXT	Thymidine	dT/ 2'-Deoxythymidine/ Deoxythymidine	C10H14N2O5		C00214	extracellular
uracilXT	Uracil	2,4-dioxy pyrimidine/ 2,4-Dihydroxypyrimidine/ U/ 2,4(1H,3H)-Pyrimidinedione	C4H4N2O2		C00106	extracellular
ureaXT	Urea	Carbamide/ Carbonyl diamine/ Carbamimidic acid/ aquadrate/ Isourea	CH4N2O		C00086	extracellular
UTPXT	UTP	Uridine 5'-triphosphate/ Uridine triphosphate/ rUTP/ 5'-uridylate triphosphate	C9H11N2O15P3		C00075	extracellular
acetateXTX	Acetate	vinegar/ Ethylic acid/ Vinegar acid/ Methanecarboxylic acid/ Acetic acid/ Ethanoic acid	C2H3O2		C00033	system boundary
adenineXTX	Adenine	6-Aminopurine/ A/ Ade/ 1H-Purin-6-amine/ Adeninimine/ Vitamin B4	C5H5N5		C00147	system boundary
alpha-D-glucoseXTX	D-Glucose	Grape sugar/ Dextrose/ alpha-D-Glucose/ beta-D-Glucose/ Glucose	C6H12O6		C00031	system boundary
alpha-ketoglutarateXTX	2-Oxoglutarate	Oxoglutaric acid/ 2-Ketoglutaric acid/ alpha-Ketoglutarate/ alpha-Ketoglutaric Acid	C5H4O5		C00026	system boundary
APFXTX	light					system boundary
beta-D-glucoseXTX	D-Glucose	Grape sugar/ Dextrose/ alpha-D-Glucose/ beta-D-Glucose/ Glucose	C6H12O6		C00031	system boundary
biomassXTX	Biomass					system boundary
Ca2XTX	Calcium	Ca2+	Ca		C00076	system boundary
Cd2+XTX	Cadmium		Cd		C01413	system boundary
citrateXTX	Citrate	Citric acid/ 2-Hydroxytricarballylic acid/ 2/ 2-Hydroxy-1/ 3-propanetricarboxylic acid	C6H5O7		C00158	system boundary
CO2XTX	CO2	Carbonic anhydride/ Carbon dioxide	CO2		C00011	system boundary
coenzymeB12XTX	cobalamin	vitamin B12	C62H88CoN13O14P	-1	C00194	system boundary
CTPXTX	CTP	Cytidine 5'-triphosphate/ Cytidine triphosphate	C9H12N3O14P3		C00063	system boundary
Cu2XTX	Cu2+	copper(II) cation	Cu	2		system boundary
cytosineXTX	Cytosine		C4H5N3O		C00380	system boundary
dAMPXTX	dAMP	2'-Deoxyadenosine 5'-phosphate/ 2'-Deoxyadenosine 5'-monophosphate/ Deoxyadenylic acid/ Deoxyadenosine monophosphate	C10H12N5O6P		C00360	system boundary
dCMPXTX	dCMP	Deoxycytidylic acid/ Deoxycytidine monophosphate/ Deoxycytidylate/ 2'-Deoxycytidine 5'-monophosphate	C9H12N3O7P		C00239	system boundary
D-fructoseXTX	D-Fructose	Levulose/ Fruit sugar/ D-Arabino-hexulose	C6H12O6		C00095	system boundary
D-galactoseXTX	D-Galactose	alpha-Galactose(D)/ Galactose	C6H12O6		C00124	system boundary
dGMPXTX	dGMP	2'-Deoxyguanosine 5'-monophosphate/ 2'-Deoxyguanosine 5'-phosphate/ Deoxyguanylic acid/ Deoxyguanosine monophosphate	C10H12N5O7P		C00362	system boundary
D-LactoseXTX	Lactose	lactobiose/ 1-beta-D-Galactopyranosyl-4-alpha-D-glucopyranose/ Milk sugar	C12H22O11		C00243	system boundary
D-riboseXTX	D-Ribose		C5H10O5		C00121	system boundary
dTMPXTX	dTMP	Thymidine 5'-phosphate/ Deoxythymidine 5'-phosphate/ Thymidylic acid/ 5'-Thymidylic acid/ Thymidine monophosphate/ Deoxythymidylic acid/ Thymidylate	C10H13N2O8P		C00364	system boundary
ethanolXTX	Ethanol	Ethyl alcohol/ Methylcarbinol	C2H6O		C00469	system boundary
exopolysaccharideXTX	Exopolysaccharide					system boundary
Fe2+XTX	Fe2+	Iron/ Reduced Iron/ Iron dication/ Fe(II)	Fe		C00023	system boundary
Fe3+XTX	Fe3+	Iron trication/ Fe(III)	Fe		C14819	system boundary
fumarateXTX	Fumarate	boletic acid/ allomaleic acid/ Fumaric acid/ Trans-butenedioic acid	C4H2O4		C00122	system boundary
glycerolXTX	Glycerol	3-propanetriol/ 1,2,3-trihydroxypropane/ Glycerin	C3H8O3		C00116	system boundary
glycineXTX	Glycine	Aminoacetic acid/ Gly	C2H5NO2		C00037	system boundary
GTPXTX	GTP	Guanosine 5'-triphosphate	C10H12N5O14P3		C00044	system boundary
H+XTX	H+	Hydrogen Ion/ Proton	H		C00080	system boundary
H2O2XTX	Hydrogen peroxide	H2O2/ peroxide/ hydrogen dioxide	H2O2		C00027	system boundary
H2OXTX	H2O	Water/ Dihydrogen oxide	H2O		C00001	system boundary
H2SXTX	Hydrogen sulfide	H2S/ Hydrogen-sulfide/ sulfide	H2S		C00283	system boundary
H2XTX	H2	Hydrogen	H2		C00282	system boundary
HCO3XTX	Bicarbonate	Acid carbonate	CHO3		C00288	system boundary
Hg2XTX	Hg2+	mercury(II)/ mercury/ HHg	Hg		C00703	system boundary
KXTX	potassium	Potassium/ K+	K		C00238	system boundary
L-1,2-propanediolXTX	(S)-Propane-1,2-diol		C3H8O2		C02917	system boundary
L-alanineXTX	L-Alanine	L-2-Aminopropionic acid/ L-alpha-Alanine	C3H7NO2		C00041	system boundary
L-arginineXTX	L-Arginine	(S)-2-Amino-5-guanidinovaleric acid/ Arginine/ Arg	C6H15N4O2		C00062	system boundary
L-asparagineXTX	L-Asparagine	Arg/ 2-Amino-3-carbamoylpropanoic acid/ 2-Aminosuccinamic acid	C4H8N2O3		C00152	system boundary
L-aspartateXTX	L-Aspartate	L-Aspartic acid/ 2-aminosuccinic acid/ Asp	C4H6NO4		C00049	system boundary
L-cysteineXTX	L-Cysteine	L-2-Amino-3-mercaptopropionic acid/ Cys	C3H7NO2S		C00097	system boundary
L-glutamateXTX	L-Glutamate	L-Glutamic acid/ L-Glutaminic acid/ Glu	C5H8NO4		C00025	system boundary
L-glutamineXTX	L-Glutamine	L-2-Aminoglutaramic acid/ Gln	C5H10N2O3		C00064	system boundary
L-histidineXTX	L-Histidine	(S)-alpha-Amino-1H-imidazole-4-propionic acid/ His/ Glyoxaline-5-alanine	C6H9N3O2		C00135	system boundary
L-homoserineXTX	L-Homoserine	2-Amino-4-hydroxybutyric acid	C4H9NO3		C00263	system boundary
L-isoleucineXTX	L-Isoleucine	Ile/ 2-Amino-3-methylvaleric acid	C6H13NO2		C00407	system boundary
L-lactateXTX	L-Lactate	(S)-Lactate/ L-Lactic acid/ Hydroxypropionic acid	C3H5O3		C00186	system boundary
L-leucineXTX	L-Leucine	Leu/ 2-amino-4-methylvaleric acid	C6H13NO2		C00123	system boundary
L-lysineXTX	L-Lysine	2,6-diaminohexanoic acid/ Lysine acid/ Lys	C6H15N2O2		C00047	system boundary
L-methionineXTX	L-Methionine	L-2-Amino-4methylthiobutyric acid/ Met	C5H11NO2S		C00073	system boundary
L-ornithineXTX	Ornithine	2,5-Diaminovaleric acid/ 2,5-Diaminopentanoic acid/ 2,5-Diaminopentanoate/ L-Ornithine	C5H13N2O2		C01602	system boundary
L-phenylalanineXTX	L-Phenylalanine	(S)-alpha-amino-beta-phenylpropionic acid/ 3-phenylalanine/ (S)-Phenylalanine	C9H11NO2		C00079	system boundary
L-prolineXTX	L-Proline	2-Pyrrolidinecarboxylic acid/ Pro	C5H9NO2		C00148	system boundary
L-serineXTX	L-Serine	L-2-Amino-3-hydroxypropionic acid/ L-3-Hydroxy-alanine/ Ser	C3H7NO3		C00065	system boundary
L-threonineXTX	L-Threonine	2-Amino-3-hydroxybutyric acid/ Thr	C4H9NO3		C00188	system boundary
L-tryptophanXTX	L-Tryptophan	(S)-alpha-amino-beta-(3-indolyl)-propionic acid	C11H12N2O2		C00078	system boundary
L-tyrosineXTX	L-Tyrosine	(S)-3-(p-Hydroxyphenyl)alanine/ (S)-2-Amino-3-(p-hydroxyphenyl)propionic acid	C9H11NO3		C00082	system boundary
L-valineXTX	L-Valine	2-Amino-3-methylbutyric acid/ 2-Aminoisovaleric acid/ Val	C5H11NO2		C00183	system boundary
malateXTX	D-Malate	D-Hydroxysuccinic acid/ (R)-Malate/ D-Malic acid	C4H4O5		C00497	system boundary
maltoseXTX	Maltose	Malt sugar/ 1-alpha-D-Glucopyranosyl-4-alpha-D-glucopyranose	C12H22O11		C00208	system boundary
Mg2+XTX	magnesium	Mg	Mg		C00305	system boundary
Mn2XTX	Mn2+	Manganese dication/ Mn(II)/ Manganese	Mn		C00034	system boundary
MoXTX	Molybdate		MoO4		C06232	system boundary
NaXTX	Sodium	Na/ Natrium	Na		C01330	system boundary
NH4+XTX	Ammonium	NH3	H4N		C01342	system boundary
Ni2XTX	nickel	Nickel/ Ni2+	Ni		C00291	system boundary
NO2XTX	Nitrite	Nitric acid	NO2		C00088	system boundary
NO3XTX	Nitrate		NO3		C00244	system boundary
O2XTX	O2	Oxygen/ dioxygen	O2		C00007	system boundary
O2-XTX	Superoxide anion	O2.-/ O2 free radical	O2		C00704	system boundary
orotateXTX	Orotate	Orotic acid/ Uracil-6-carboxylic acid	C5H3N2O4		C00295	system boundary
phosphateXTX	Phosphate	Pi/ Orthophosphate/ Phosphoric acid	HO4P		C00009	system boundary
pyruvateXTX	Pyruvate	Pyruvic acid/ 2-Oxopropanoate/ 2-Oxopropanoic acid/ Pyroracemic acid/ alpha-Ketopropionic acid/ 2-Ketopropionic Acid	C3H3O3		C00022	system boundary
SO3XTX	Sulfite	Sulfurous acid	O3S		C00094	system boundary
SO4XTX	Sulfate	Sulfuric acid	O4S		C00059	system boundary
succinateXTX	Succinate	Succinic acid/ Butanedionic acid/ Ethylenesuccinic acid	C4H4O4		C00042	system boundary
sucroseXTX	Sucrose	Maltohexaose	C12H22O11		C00089	system boundary
thiaminXTX	Thiamin	Thiamine/ Vitamin B1/ Aneurin/ Antiberiberi factor	C12H17N4OS		C00378	system boundary
thymidineXTX	Thymidine	dT/ 2'-Deoxythymidine/ Deoxythymidine	C10H14N2O5		C00214	system boundary
uracilXTX	Uracil	2,4-dioxy pyrimidine/ 2,4-Dihydroxypyrimidine/ U/ 2,4(1H,3H)-Pyrimidinedione	C4H4N2O2		C00106	system boundary
ureaXTX	Urea	Carbamide/ Carbonyl diamine/ Carbamimidic acid/ aquadrate/ Isourea	CH4N2O		C00086	system boundary
UTPXTX	UTP	Uridine 5'-triphosphate/ Uridine triphosphate/ rUTP/ 5'-uridylate triphosphate	C9H11N2O15P3		C00075	system boundary
CO2entry	CO2	Carbonic anhydride/ Carbon dioxide	CO2		C00011	cytosol
O2pro	O2	Oxygen/ dioxygen	O2		C00007	cytosol
O2proXT	O2	Oxygen/ dioxygen	O2		C00007	extracellular
O2proXTX	O2	Oxygen/ dioxygen	O2		C00007	system boundary
