# Supplementary material for: iAK692: A genome-scale metabolic model of Spirulina platensis C1
Source: BMC Syst Biol. 2012 Jun 15;6:71. doi: 10.1186/1752-0509-6-71 (PMC3430566; doi:10.1186/1752-0509-6-71)
Supplement: Additional file 3 — Flux variability analysis. Excel file contains flux variability of the entire metabolic network for autotrophic and mixotrophic growths. [file 1752-0509-6-71-S3.xls]

## Sheet: Autotrophy
Reaction-id	Reaction	Minimum flux	Maximum flux
SP0001	alpha-D-glucose + ATP => alpha-D-glucose-6-phosphate + ADP + H+	0	0
SP0002	beta-D-glucose + ATP => beta-D-glucose-6-phosphate + ADP + 2 H+	0	0
SP0003	D-fructose-1,6-bisphosphate + H2O => fructose-6-phosphate + phosphate	0.133745	538.516
SP0004	ATP + fructose-6-phosphate => ADP + D-fructose-1,6-bisphosphate + H+	0	538.382
SP0005	CTP + fructose-6-phosphate => CDP + D-fructose-1,6-bisphosphate + H+	0	0
SP0006	UTP + fructose-6-phosphate => UDP + D-fructose-1,6-bisphosphate + H+	0	0
SP0007	ITP + fructose-6-phosphate => IDP + D-fructose-1,6-bisphosphate + H+	0	0
SP0008	D-fructose-1,6-bisphosphate <=> dihydroxy-acetone-phosphate + D-glyceraldehyde-3-phosphate	-0.152618	-0.133745
SP0009	D-glyceraldehyde-3-phosphate <=> dihydroxy-acetone-phosphate	0.134313	0.153187
SP0010	D-glyceraldehyde-3-phosphate + phosphate + NAD+ <=> 1,3-diphosphateglycerate + NADH + H+	-0.337119	-0.318242
SP0011	3-phosphoglycerate + ATP <=> 1,3-diphosphateglycerate + ADP	0.318242	0.337119
SP0012	3-phosphoglycerate <=> 2-phosphoglycerate	0.017392	0.0362656
SP0013	2-phosphoglycerate <=> phosphoenolpyruvate + H2O	0.017392	0.0362656
SP0014	ADP + phosphoenolpyruvate + H+ => ATP + pyruvate	0	0.0188736
SP0015	H2O + pyruvate + ATP => phosphate + phosphoenolpyruvate + AMP + 2 H+	0	0
SP0016	alpha-D-glucose-6-phosphate <=> fructose-6-phosphate	-0.0222159	-0.00334221
SP0017	beta-D-glucose-6-phosphate <=> fructose-6-phosphate	0	0
SP0018	alpha-D-glucose-6-phosphate <=> beta-D-glucose-6-phosphate	0	0
SP0019	1,4-alpha-D-glucan + H2O => Maltohexaose	0	0
SP0020	glycogen + phosphate => alpha-D-glucose-1-phosphate + limit-dextrin	0	0
SP0021	branching-glycogen + phosphate => alpha-D-glucose-1-phosphate	0	1000
SP0022	alpha-D-glucose-1-phosphate + ATP + H+ => ADP-D-glucose + diphosphate	0.000135853	1000
SP0023	glycogen => branching-glycogen	0	1000
SP0024	ADP-D-glucose => ADP + glycogen + H+	0.000135853	1000
SP0025	branching-glycogen => glycogen	0	1000
SP0026	UDP-D-glucose => 1,4-beta-D-glucan + UDP	0	0
SP0027	D-ribose-1-phosphate <=> D-ribose-5-phosphate	-999.735	4.10983e-05
SP0028	alpha-D-glucose-6-phosphate + NADP+ <=> D-glucono-delta-lactone-6-phosphate + NADPH + H+	0	0.0188736
SP0029	D-glucono-delta-lactone-6-phosphate + H2O => 6-phospho-D-gluconate + H+	0	0.0188736
SP0030	6-phospho-D-gluconate + NADP+ => D-ribulose-5-phosphate + CO2 + NADPH	0	3.57589e-06
SP0031	D-ribulose-5-phosphate <=> D-xylulose-5-phosphate	-0.114118	-0.114115
SP0032	D-ribose-5-phosphate <=> D-ribulose-5-phosphate	0.0631374	0.0631391
SP0033	D-ribose-5-phosphate + D-xylulose-5-phosphate <=> D-sedoheptulose-7-phosphate + D-glyceraldehyde-3-phosphate	-0.0641992	-0.0641975
SP0034	fructose-6-phosphate + D-glyceraldehyde-3-phosphate <=> D-erythrose-4-phosphate + D-xylulose-5-phosphate	0.0499173	0.0659477
SP0035	phosphate + fructose-6-phosphate => H2O + D-erythrose-4-phosphate + acetylphosphate	0	0.0160304
SP0036	D-glyceraldehyde-3-phosphate + D-sedoheptulose-7-phosphate <=> fructose-6-phosphate + D-erythrose-4-phosphate	-0.0641992	-0.0641975
SP0037	deoxyribose-5-phosphate => acetaldehyde + D-glyceraldehyde-3-phosphate	0	0
SP0038	2-Dehydro-3-deoxy-D-gluconate-6-phosphate => D-glyceraldehyde-3-phosphate + pyruvate	0	0.0188736
SP0039	6-phospho-D-gluconate => 2-Dehydro-3-deoxy-D-gluconate-6-phosphate + H2O	0	0.0188736
SP0040	phosphate + D-xylulose-5-phosphate => H2O + D-glyceraldehyde-3-phosphate + acetylphosphate	0	0.0160304
SP0041	oxaloacetate + acetyl-CoA + H2O => citrate + coenzyme-A + H+	0.00510759	0.00510879
SP0042	oxaloacetate + NADH + H+ => malate + NAD+	0	3.57589e-06
SP0043	citrate <=> cis-aconitate + H2O	0.00510759	0.00510879
SP0044	cis-aconitate + H2O <=> isocitrate	0.00510759	0.00510879
SP0045	isocitrate + NADP+ => NADPH + alpha-ketoglutarate + CO2 + H+	0.00510759	0.00510879
SP0046	malate <=> fumarate + H2O	-0.00178104	-0.00177925
SP0047	fumarate + FADH2 => FAD + succinate	0	436.003
SP0048	succinate + coenzyme-A + ATP <=> succinyl-CoA + ADP + phosphate	0.00117839	0.00118017
SP0049	NAD+ + coenzyme-A + acetaldehyde <=> NADH + acetyl-CoA + H+	-499.868	0
SP0050	H+ + oxaloacetate => CO2 + pyruvate	0	0
SP0051	S-adenosyl-L-methionine + reduced-flavodoxin + formate-C-acetyltransferase-glycine <=> 5'-deoxyadenosine + L-methionine + flavodoxin-semiquinone + formate-C-acetyltransferase-glycin-2-yl-radical	0	0
SP0052	formate + acetyl-CoA <=> pyruvate + coenzyme-A	0	0
SP0053	NAD+ + L-lactate <=> NADH + pyruvate + H+	0	0
SP0054	coenzyme-A + acetate + ATP => acetyl-CoA + diphosphate + AMP	0.0173563	499.885
SP0055	coenzyme-A + NAD+ + pyruvate => acetyl-CoA + CO2 + NADH	0	3.57589e-06
SP0056	ATP + acetate <=> ADP + acetylphosphate + H+	-0.0160304	-0.016025
SP0057	phosphate + acetyl-CoA <=> acetylphosphate + coenzyme-A	0	0
SP0058	acetaldehyde + NADH + H+ <=> ethanol + NAD+	0	0
SP0059	pyruvate + coenzyme-A + 2 oxidized-ferredoxin => acetyl-CoA + CO2 + 2 reduced-ferredoxin + 2 H+	0	3.57589e-06
SP0060	phosphoenolpyruvate + H2O + CO2entry => phosphate + oxaloacetate + H+	0.0137307	0.0137343
SP0061	NAD+ + malate => NADH + CO2 + pyruvate	0.00177925	0.00178283
SP0062	H2O + diphosphate => 2 phosphate + H+	0	538.382
SP0063	pyruvate + 2-oxobutanoate + H+ => 2-aceto-2-hydroxy-butyrate + CO2	0.00125202	0.00125204
SP0064	2-aceto-2-hydroxy-butyrate + NADPH + H+ <=> 2,3-dihydroxy-3-methylvalerate + NADP+	0.00125202	0.00125204
SP0065	2,3-dihydroxy-3-methylvalerate => 2-keto-3-methyl-valerate + H2O	0.00125202	0.00125204
SP0066	2 pyruvate + H+ => 2-acetolactate + CO2	0.00613429	0.00613489
SP0067	2-acetolactate + NADPH + H+ => 2,3-Dihydroxy-isovalerate + NADP+	0.00613429	0.00613489
SP0068	2,3-Dihydroxy-isovalerate => 2-oxoisovalerate + H2O	0.00613429	0.00613489
SP0069	2-oxoisovalerate + L-glutamate => L-valine + alpha-ketoglutarate	0.00410516	0.00410575
SP0070	pyruvate + L-valine => L-alanine	0.00246458	0.00246518
SP0071	L-alanine <=> D-alanine	0.000189563	0.000189566
SP0072	L-aspartate + alpha-ketoglutarate <=> L-glutamate + oxaloacetate	-0.00862488	-0.0086231
SP0073	L-glutamine + L-aspartate + ATP + H2O => L-glutamate + L-asparagine + diphosphate + AMP + H+	0	269.191
SP0074	L-asparagine + H2O => NH4+ + L-aspartate	0	269.191
SP0075	L-aspartate + H+ => beta-alanine + CO2	-1.49465e-18	-1.49465e-18
SP0076	NAD+ + H2O + L-alanine => NH4+ + NADH + pyruvate	0	5.95981e-07
SP0077	protein-L-cysteine + L-cysteine => L-alanine + protein-S-sulfanylcysteine	0	0
SP0078	2-keto-3-methyl-valerate + L-glutamate <=> alpha-ketoglutarate + L-isoleucine	0.00125202	0.00125204
SP0079	4-Methyl-2-oxopentanoate + L-glutamate => L-leucine + alpha-ketoglutarate	0.00202913	0.00202917
SP0080	3-isopropylmalate + NAD+ => 2-isopropyl-3-oxosuccinate + NADH + H+	0.00202913	0.00202917
SP0081	2-isopropyl-3-oxosuccinate + H+ => 4-Methyl-2-oxopentanoate + CO2	0.00202913	0.00202917
SP0082	(2S)-2-isopropylmalate <=> 2-isopropylmaleate + H2O	0.00202913	0.00202917
SP0083	2-isopropylmaleate + H2O => 3-isopropylmalate	0.00202913	0.00202917
SP0084	2-oxoisovalerate + acetyl-CoA + H2O => (2S)-2-isopropylmalate + coenzyme-A	0.00202913	0.00202917
SP0085	L-threonine <=> 2-oxobutanoate + NH4+	0.00125202	0.00125204
SP0086	3-Hydroxy-isobutyrate + NAD+ <=> Methylmalonate-semialdehyde + NADH + H+	0	0
SP0087	5-phosphoribosyl-1-pyrophosphate + ATP => diphosphate + phosphoribosyl-ATP	0.000448616	0.000451298
SP0088	phosphoribosyl-ATP + H2O => phosphoribosyl-AMP + diphosphate + H+	0.000448616	0.000451298
SP0089	phosphoribosyl-AMP + H2O => phosphoribosylformiminoAICAR-phosphate	0.000448616	0.000451298
SP0090	phosphoribosylformiminoAICAR-phosphate <=> phosphoribulosylformimino-AICAR-P	0.000448616	0.000451298
SP0091	phosphoribulosylformimino-AICAR-P + L-glutamine => L-glutamate + D-erythro-imidazole-glycerol-phosphate + 5-Amino-1-(5-Phospho-D-ribosyl)imidazole-4-carboxamide + 2 H+	0.000448616	0.000451298
SP0092	D-erythro-imidazole-glycerol-phosphate => 3-(Imidazol-4-yl)-2-oxopropyl-phosphate + H2O	0.000448616	0.000451298
SP0093	3-(Imidazol-4-yl)-2-oxopropyl-phosphate + L-glutamate => L-histidinol-phosphate + alpha-ketoglutarate	0.000448616	0.000451298
SP0094	L-histidinol-phosphate + H2O => histidinol + phosphate	0.000448616	0.000451298
SP0095	histidinol + NAD+ => histidinal + NADH + H+	0.000448616	0.000451298
SP0096	histidinal + H2O + NAD+ => L-histidine + NADH + 2 H+	0.000448616	0.000451298
SP0097	NH4+ + L-glutamate + ATP => L-glutamine + ADP + phosphate + H+	0.00262097	538.395
SP0098	L-glutamate + H2O + NADP+ <=> NH4+ + alpha-ketoglutarate + NADPH + H+	-0.0440104	435.978
SP0099	L-glutamate + H2O + NAD+ <=> NH4+ + alpha-ketoglutarate + NADH + H+	0	0
SP0100	L-glutamine + H2O => L-glutamate + NH4+	0	538.382
SP0101	alpha-ketoglutarate + L-glutamine + 2 reduced-ferredoxin => 2 L-glutamate + 2 oxidized-ferredoxin	0	436.003
SP0102	reduced-glutaredoxin + phosphoadenosine-5'-phosphosulfate => oxidized-glutaredoxin + 2 H+ + adenosine-3',5'-bisphosphate + SO3	0	0
SP0103	Cys-Gly + H2O => L-cysteine + glycine	0	0
SP0104	L-glutamate + ATP => L-glutamate-5-phosphate + ADP	0.000820288	538.383
SP0105	L-glutamate-5-phosphate + NADPH + H+ => L-glutamate-gamma-semialdehyde + phosphate + NADP+	0.000820288	538.383
SP0106	L-glutamate-gamma-semialdehyde => H2O + pyrroline-5-carboxylate + H+	0.000820288	538.383
SP0107	pyrroline-5-carboxylate + NADPH + 2 H+ => L-proline + NADP+	0	436.004
SP0108	pyrroline-5-carboxylate + NADH + H+ => L-proline + NAD+	0	333.246
SP0109	pyrroline-5-carboxylate + NAD+ + 2 H2O => L-glutamate + NADH	0	538.382
SP0110	L-proline + FAD => pyrroline-5-carboxylate + FADH2 + H+	0	436.003
SP0111	L-glutamate + acetyl-CoA => N-acetyl-L-glutamate + coenzyme-A + H+	0	0
SP0112	N-acetyl-L-glutamate + ATP => N-acetylglutamyl-phosphate + ADP	0.00114409	0.0011448
SP0113	N-acetylglutamyl-phosphate + NADPH + H+ => N-acetyl-L-glutamate-5-semialdehyde + NADP+ + phosphate	0.00114409	0.0011448
SP0114	L-glutamate + N-acetyl-L-glutamate-5-semialdehyde => N-acetyl-L-ornithine + alpha-ketoglutarate	0.00114409	0.0011448
SP0115	L-glutamate + N-acetyl-L-ornithine => N-acetyl-L-glutamate + L-ornithine	0.00114409	0.0011448
SP0116	2 ATP + L-glutamine + HCO3- + H2O => L-glutamate + 2 ADP + phosphate + carbamoyl-phosphate + 4 H+	0.00140269	0.00140448
SP0117	L-ornithine + carbamoyl-phosphate => citrulline + phosphate + H+	0.00114409	0.00114587
SP0118	L-aspartate + citrulline + ATP => L-arginino-succinate + diphosphate + AMP + H+	0.00114409	0.00114587
SP0119	L-arginino-succinate => L-arginine + fumarate	0.00114409	0.00114587
SP0120	L-arginine + H+ => CO2 + agmatine	0	7.15177e-07
SP0121	H2O + agmatine => urea + putrescine	0	7.15177e-07
SP0122	putrescine + alpha-ketoglutarate => L-glutamate + 4-aminobutanal	0	7.15177e-07
SP0123	putrescine + S-adenosyl-L-methioninamine => spermidine + 5'-methylthioadenosine + H+	0	0
SP0124	S-adenosyl-L-methionine + H+ => CO2 + S-adenosyl-L-methioninamine	0	0
SP0125	4-aminobutanal + NAD+ + H2O => 4-aminobutanoate + NADH + 2 H+	0	7.15177e-07
SP0126	alpha-ketoglutarate + 4-aminobutanoate => L-glutamate + succinate-semialdehyde	0	7.15177e-07
SP0127	glutathionylspermidine + H2O => spermidine + reduced-glutathione	0	538.382
SP0128	spermidine + reduced-glutathione + ATP => glutathionylspermidine + ADP + phosphate + H+	0	538.382
SP0129	succinate-semialdehyde + NADP+ + H2O => NADPH + succinate + 2 H+	0	1.19196e-06
SP0130	succinate-semialdehyde + NAD+ + H2O => NADH + succinate + 2 H+	0	1.19196e-06
SP0131	L-serine <=> pyruvate + NH4+	-0.00470627	0.0141683
SP0132	3-phosphoglycerate + NAD+ => 3-phospho-hydroxypyruvate + NADH + H+	0	0.0188736
SP0133	3-phospho-hydroxypyruvate + L-glutamate => 3-phospho-serine + alpha-ketoglutarate	0	0.0188736
SP0134	3-phospho-serine + H2O => L-serine + phosphate	0	0.0188736
SP0135	5,10-methylene-THF + glycine + H2O <=> L-serine + tetrahydrofolate	-0.00201504	-0.00201415
SP0136	L-serine + acetyl-CoA <=> O-acetyl-L-serine + coenzyme-A	0.00132949	0.00133128
SP0137	O-acetyl-L-serine + H2S => L-cysteine + acetate + H+	0.00132949	0.00133128
SP0138	SO4 + ATP => adenosine-5'-phosphosulfate + diphosphate	0.00139821	0.0014
SP0139	adenosine-5'-phosphosulfate + ATP => phosphoadenosine-5'-phosphosulfate + ADP + H+	0.00139821	0.0014
SP0140	phosphoadenosine-5'-phosphosulfate + reduced-thioredoxin => 2 H+ + adenosine-3',5'-bisphosphate + SO3 + oxidized-thioredoxin	0.00139821	0.0014
SP0141	SO3 + 3 reduced-ferredoxin => H2S + 3 oxidized-ferredoxin + 3 H2O	0.00132949	0.00133128
SP0142	glycerate + ATP => 3-phosphoglycerate + ADP + H+	0	0
SP0143	L-homoserine + ATP => O-phospho-L-homoserine + ADP + H+	0.00241769	0.00241773
SP0144	L-homoserine + NADP+ <=> L-aspartate-semialdehyde + NADPH + H+	-0.0035979	-0.00359608
SP0145	O-phospho-L-homoserine + H2O => phosphate + L-threonine	0.00241769	0.00241773
SP0146	NADP+ + phosphate + L-aspartate-semialdehyde <=> NADPH + L-aspartyl-4-phosphate + H+	-0.00446981	-0.00446797
SP0147	pyruvate + L-aspartate-semialdehyde => 2 H2O + L-2,3-dihydrodipicolinate + H+	0.000871896	0.000871911
SP0148	L-aspartate + ATP <=> L-aspartyl-4-phosphate + ADP	0.00446797	0.00446981
SP0149	L-2,3-dihydrodipicolinate + NADPH + H+ => tetrahydrodipicolinate + NADP+	0.000871896	0.000871911
SP0150	tetrahydrodipicolinate + L-glutamate <=> L,L-diaminopimelate + alpha-ketoglutarate	0.000871896	0.000871911
SP0151	L,L-diaminopimelate <=> meso-diaminopimelate	0.000871896	0.000871911
SP0152	meso-diaminopimelate + H+ => CO2 + L-lysine	0.000777115	0.000777128
SP0153	L-lysine + H+ => CO2 + cadaverine	0	0
SP0154	phosphoenolpyruvate + D-erythrose-4-phosphate + H2O => 3-deoxy-D-arabino-heptulosonate-7-phosphate + phosphate	0.00174851	0.00174854
SP0155	3-deoxy-D-arabino-heptulosonate-7-phosphate => 3-dehydroquinate + phosphate	0.00174851	0.00174854
SP0156	3-dehydroquinate => H2O + 3-dehydro-shikimate	0.00174851	0.00174854
SP0157	NADPH + 3-dehydro-shikimate + H+ <=> NADP+ + shikimate	0.00174851	0.00174854
SP0158	shikimate + ATP => ADP + shikimate-5-phosphate + H+	0.00174851	0.00174854
SP0159	shikimate-5-phosphate + phosphoenolpyruvate <=> phosphate + 5-enolpyruvyl-shikimate-3-phosphate	0.00174851	0.00174854
SP0160	5-enolpyruvyl-shikimate-3-phosphate => phosphate + chorismate	0.00174851	0.00174854
SP0161	chorismate => prephenate	0.00155423	0.00155426
SP0162	chorismate + L-glutamine => L-glutamate + anthranilate + pyruvate + H+	0.000194279	0.000194282
SP0163	chorismate + NH4+ => anthranilate + pyruvate + H2O	0	0
SP0164	prephenate + NAD+ => p-hydroxyphenylpyruvate + CO2 + NADH	0.000712355	0.000712368
SP0165	prephenate => phenylpyruvate + H2O + CO2	0.000841874	0.000841889
SP0166	phenylpyruvate + L-glutamate <=> L-phenylalanine + alpha-ketoglutarate	0.000841874	0.000841889
SP0167	p-hydroxyphenylpyruvate + L-glutamate <=> L-tyrosine + alpha-ketoglutarate	0.000712355	0.000712368
SP0168	indole-3-glycerol-phosphate + L-serine => D-glyceraldehyde-3-phosphate + H2O + L-tryptophan	0.000194279	0.000194282
SP0169	N-(5'-phosphoribosyl)-anthranilate => 1-(o-carboxyphenylamino)-1'-deoxyribulose-5'-phosphate	0.000194279	0.000194282
SP0170	1-(o-carboxyphenylamino)-1'-deoxyribulose-5'-phosphate => indole-3-glycerol-phosphate + CO2 + H2O	0.000194279	0.000194282
SP0171	anthranilate + 5-phosphoribosyl-1-pyrophosphate => N-(5'-phosphoribosyl)-anthranilate + diphosphate	0.000194279	0.000194282
SP0172	L-homoserine + succinyl-CoA => O-succinyl-L-homoserine + coenzyme-A	0.00117839	0.00118017
SP0173	L-cysteine + O-succinyl-L-homoserine => succinate + cystathionine + H+	0.00117839	0.00118017
SP0174	cystathionine + H2O <=> NH4+ + pyruvate + L-homocysteine	0.00117839	0.00118017
SP0175	L-homocysteine + 5-methyl-THF => L-methionine + tetrahydrofolate + H+	0.00121948	0.00122127
SP0176	ATP + L-methionine + H2O => phosphate + diphosphate + S-adenosyl-L-methionine	4.10976e-05	4.10983e-05
SP0177	(R)-pantothenate + ATP => D-4'-phosphopantothenate + ADP + H+	-1.49465e-18	-1.49465e-18
SP0178	D-4'-phosphopantothenate + L-cysteine + CTP => R-4'-phosphopantothenoyl-L-cysteine + diphosphate + CMP + H+	-1.49465e-18	-1.49465e-18
SP0179	R-4'-phosphopantothenoyl-L-cysteine => pantetheine-4'-phosphate + CO2	-1.49465e-18	-1.49465e-18
SP0180	pantetheine-4'-phosphate + ATP + H+ => dephospho-CoA + diphosphate	-1.49465e-18	-1.49465e-18
SP0181	dephospho-CoA + ATP => coenzyme-A + ADP + H+	-1.49465e-18	-1.49465e-18
SP0182	uroporphyrinogen-III + S-adenosyl-L-methionine => S-adenosyl-L-homocysteine + precorrin-1 + H+	0	0
SP0183	S-adenosyl-L-methionine + precorrin-1 => S-adenosyl-L-homocysteine + precorrin-2	0	0
SP0184	precorrin-2 + NAD+ => H+ + NADH + sirohydrochlorin	0	0
SP0185	Fe2+ + sirohydrochlorin => 3 H+ + siroheme	0	0
SP0186	2-octaprenyl-6-methoxy-1,4-benzoquinone + S-adenosyl-L-methionine => S-adenosyl-L-homocysteine + 2-octaprenyl-3-methyl-6-methoxy-1,4-benzoquinone + H+	0	0
SP0187	2-octaprenyl-6-hydroxyphenol + S-adenosyl-L-methionine => S-adenosyl-L-homocysteine + 2-octaprenyl-6-methoxyphenol + H+	0	0
SP0188	pimeloyl-CoA + L-alanine + H+ <=> CO2 + coenzyme-A + 7-keto-8-aminopelargonate	0	0
SP0189	CO2 + 7,8-diaminopelargonate + ATP => dethiobiotin + phosphate + ADP + 3 H+	0	0
SP0190	dethiobiotin + 2 S-adenosyl-L-methionine + sulfur => biotin + 2 5'-deoxyadenosine + 2 L-methionine	0	0
SP0191	coproporphyrinogen-III + O2 + 2 H+ => protoporphyrinogen-IX + 2 CO2 + 2 H2O	4.10976e-05	4.10983e-05
SP0192	uroporphyrinogen-III + 4 H+ => 4 CO2 + coproporphyrinogen-III	4.10976e-05	4.10983e-05
SP0193	protoporphyrinogen-IX + 3 O2 => protoporphyrin-IX + 3 H2O2	0	0
SP0194	3 fumarate + protoporphyrinogen-IX => protoporphyrin-IX + 3 succinate	4.10976e-05	4.10983e-05
SP0195	Fe2+ + protoporphyrin-IX => 2 H+ + protoheme-IX	0	0
SP0196	3 H2O + GTP => diphosphate + 2,5-diamino-6-(ribosylamino)-4-(3H)-pyrimidinone-5'-phosphate + formate + 2 H+	0	0
SP0197	H2O + 2,5-diamino-6-(ribosylamino)-4-(3H)-pyrimidinone-5'-phosphate + H+ => 5-amino-6-(5'-phosphoribosylamino)uracil + NH4+	0	0
SP0198	5-amino-6-(5'-phosphoribosylamino)uracil + NADPH + H+ => 5-amino-6-(5'-phosphoribitylamino)uracil + NADP+	0	0
SP0199	5-amino-6-(5'-phosphoribitylamino)uracil + H2O => 5-amino-6-ribitylamino-2,4(1H,3H)-pyrimidinedione + phosphate	0	0
SP0200	5-amino-6-ribitylamino-2,4(1H,3H)-pyrimidinedione + 3,4-dihydroxy-2-butanone-4-P => 6,7-dimethyl-8-(1-D-ribityl)lumazine + phosphate + 2 H2O + H+	0	0
SP0201	2 6,7-dimethyl-8-(1-D-ribityl)lumazine + H+ => 5-amino-6-ribitylamino-2,4(1H,3H)-pyrimidinedione + riboflavin	0	0
SP0202	D-ribulose-5-phosphate => 3,4-dihydroxy-2-butanone-4-P + formate + H+	0	0
SP0203	riboflavin + ATP => FMN + ADP + H+	0	0
SP0204	FMN + ATP => FAD + diphosphate	0	0
SP0205	NADP+ + H2O <=> phosphate + NAD+	4.55453e-15	538.382
SP0206	tRNAGlu + L-glutamate + ATP => L-glutamyl-tRNAGlu + diphosphate + AMP	0.000328781	0.000328787
SP0207	L-glutamyl-tRNAGlu + NADPH + H+ => glutamate-1-semialdehyde + NADP+ + tRNAGlu	0.000328781	0.000328787
SP0208	glutamate-1-semialdehyde <=> 5-amino-levulinate	0.000328781	0.000328787
SP0209	2 5-amino-levulinate => 2 H2O + porphobilinogen + H+	0.00016439	0.000164393
SP0210	H2O + 4 porphobilinogen => 4 NH4+ + hydroxymethylbilane	4.10976e-05	4.10983e-05
SP0211	hydroxymethylbilane => uroporphyrinogen-III + H2O	4.10976e-05	4.10983e-05
SP0212	GTP + H2O => formate + 7,8-dihydroneopterin-3'-triphosphate + H+	0	0
SP0213	7,8-dihydroneopterin-3'-triphosphate => triphosphate + 6-Pyruvoyltetrahydropterin	0	0
SP0214	7,8-dihydroneopterin-3'-triphosphate + H2O => dihydroneopterin-phosphate + diphosphate + 2 H+	0	0
SP0215	dihydroneopterin-phosphate + H2O => Dihydroneopterin + phosphate	0	0
SP0216	Dihydroneopterin => glycolaldehyde + 6-hydroxymethyl-dihydropterin	0	0
SP0217	6-hydroxymethyl-dihydropterin + ATP => 2-amino-4-hydroxy-6-hydroxymethyl-7,8-dihydropteridine-diphosphate + AMP + H+	0	0
SP0218	L-glutamine + chorismate => L-glutamate + 4-amino-4-deoxychorismate	0	0
SP0219	4-amino-4-deoxychorismate => p-aminobenzoate + pyruvate + H+	0	0
SP0220	p-aminobenzoate + 2-amino-4-hydroxy-6-hydroxymethyl-7,8-dihydropteridine-diphosphate => 7,8-dihydropteroate + diphosphate	0	0
SP0221	L-glutamate + 7,8-dihydropteroate + ATP => 7,8-dihydrofolate + phosphate + ADP + H+	0	0
SP0222	NADPH + 7,8-dihydrofolate <=> NADP+ + tetrahydrofolate	2.79489e-05	2.79494e-05
SP0223	5,10-methylene-THF + 2-oxoisovalerate + H2O => tetrahydrofolate + 2-dehydropantoate	-1.49465e-18	-1.49465e-18
SP0224	2-dehydropantoate + NADPH + H+ => L-pantoate + NADP+	-1.49465e-18	-1.49465e-18
SP0225	beta-alanine + L-pantoate + ATP => (R)-pantothenate + diphosphate + AMP + H+	-1.49465e-18	-1.49465e-18
SP0226	pyruvate + D-glyceraldehyde-3-phosphate + H+ => 1-deoxy-D-xylulose-5-phosphate + CO2	0.000461321	0.000461329
SP0227	1-deoxy-D-xylulose-5-phosphate + NADPH + H+ => 2-C-methyl-D-erythritol-4-phosphate + NADP+	0	0.000461329
SP0228	1-deoxy-D-xylulose-5-phosphate + NADH + H+ => 2-C-methyl-D-erythritol-4-phosphate + NAD+	0	0.000461329
SP0229	2-C-methyl-D-erythritol-4-phosphate + CTP + H+ => 4-(cytidine-5'-diphospho)-2-C-methyl-D-erythritol + diphosphate	0.000461321	0.000461329
SP0230	4-(cytidine-5'-diphospho)-2-C-methyl-D-erythritol + ATP => 2-phospho-4-(cytidine-5'-diphospho)-2-C-methyl-D-erythritol + ADP + H+	0.000461321	0.000461329
SP0231	2-phospho-4-(cytidine-5'-diphospho)-2-C-methyl-D-erythritol => 2-C-methyl-D-erythritol-2,4-cyclodiphosphate + CMP	0.000461321	0.000461329
SP0232	2-C-methyl-D-erythritol-2,4-cyclodiphosphate + 2 reduced-ferredoxin => 1-hydroxy-2-methyl-2-(E)-butenyl-4-diphosphate + H2O + 2 oxidized-ferredoxin	0.000461321	0.000461329
SP0233	1-hydroxy-2-methyl-2-(E)-butenyl-4-diphosphate + NADPH + H+ => Delta3-isopentenyl-PP + NADP+ + H2O	0	0.000461329
SP0234	1-hydroxy-2-methyl-2-(E)-butenyl-4-diphosphate + NADPH + H+ => dimethylallyl-PP + NADP+ + H2O	0	0.000461329
SP0235	Delta3-isopentenyl-PP <=> dimethylallyl-PP	-0.000325447	0.000135881
SP0236	dimethylallyl-PP + Delta3-isopentenyl-PP => diphosphate + geranyl-PP	9.47813e-05	9.4783e-05
SP0237	geranyl-PP + Delta3-isopentenyl-PP => diphosphate + trans,trans-farnesyl-diphosphate	9.47813e-05	9.4783e-05
SP0238	trans,trans-farnesyl-diphosphate + Delta3-isopentenyl-PP => undecaprenyl-diphosphate + diphosphate	9.47813e-05	9.4783e-05
SP0239	all-trans-octaprenyl-diphosphate + 4-hydroxybenzoate => 3-octaprenyl-4-hydroxybenzoate + diphosphate	0	0
SP0240	3-octaprenyl-4-hydroxybenzoate + H+ => 2-octaprenylphenol + CO2	0	0
SP0241	2-octaprenylphenol + O2 + 2 H+ => 2-octaprenyl-6-hydroxyphenol + H2O	0	0
SP0242	hydroxymethylpyrimidine-phosphate + ATP => 4-amino-5-hydroxymethyl-2-methylpyrimidine-pyrophosphate + ADP	0	0
SP0243	5-aminoimidazole-ribonucleotide + S-adenosyl-L-methionine => hydroxymethylpyrimidine-phosphate + L-methionine + 5'-deoxyadenosine	0	0
SP0244	L-tyrosine + 1-deoxy-D-xylulose-5-phosphate => 4-methyl-5-(beta-hydroxyethyl)thiazole-phosphate + 4-hydroxybenzyl-alcohol + CO2	0	0
SP0245	4-methyl-5-(beta-hydroxyethyl)thiazole-phosphate + 4-amino-5-hydroxymethyl-2-methylpyrimidine-pyrophosphate + H+ => thiamine-phosphate + diphosphate	0	0
SP0246	thiamine-phosphate + ATP => thiamine-diphosphate + ADP	0	0
SP0247	alpha-ketoglutarate + H+ => succinate-semialdehyde + CO2	0	1.19196e-06
SP0248	alpha-ketoglutarate + isochorismate + 2 H+ => 2-succinyl-6-hydroxy-2,4-cyclohexadiene-1-carboxylate + CO2	0	0
SP0249	chorismate <=> isochorismate	0	0
SP0250	2-succinyl-6-hydroxy-2,4-cyclohexadiene-1-carboxylate => O-succinylbenzoate + H2O	0	0
SP0251	ATP + O-succinylbenzoate + coenzyme-A => AMP + diphosphate + O-succinylbenzoyl-CoA	0	0
SP0252	O-succinylbenzoyl-CoA + H+ => coenzyme-A + 1,4-dihydroxy-2-naphthoate	0	0
SP0253	all-trans-octaprenyl-diphosphate + 1,4-dihydroxy-2-naphthoate => demethylmenaquinone-8 + diphosphate + CO2 + H+	0	0
SP0254	chorismate => 4-hydroxybenzoate + pyruvate	0	0
SP0255	O2 + L-aspartate => H2O2 + iminoaspartate + H+	0	0
SP0256	iminoaspartate + dihydroxy-acetone-phosphate => quinolinate + phosphate + 2 H2O	0	0
SP0257	5-phosphoribosyl-1-pyrophosphate + quinolinate + 2 H+ => CO2 + diphosphate + nicotinate-mononucleotide	0	0
SP0258	nicotinate + 5-phosphoribosyl-1-pyrophosphate + H+ <=> nicotinate-mononucleotide + diphosphate	0	0
SP0259	dimethylbenzimidazole + nicotinate-mononucleotide => nicotinate + alpha-ribazole-5'-P + H+	0	0
SP0260	H2O + alpha-ribazole-5'-P => alpha-ribazole + phosphate	0	0
SP0261	FAD + NADH + H+ => FADH2 + NAD+	0	436.003
SP0262	FAD + NADPH + H+ => FADH2 + NADP+	0	436.003
SP0263	NADPH + riboflavin + H+ => NADP+ + reduced-riboflavin	0	0
SP0264	NADH + riboflavin + H+ => NAD+ + reduced-riboflavin	0	0
SP0265	FADH2 + 2 Fe3+ => FAD + 2 Fe2+ + 2 H+	0	0
SP0266	oxidized-glutathione + H+ + NADPH <=> 2 reduced-glutathione + NADP+	0	0
SP0267	L-cysteine + L-glutamate + ATP => L-gamma-glutamylcysteine + phosphate + ADP + H+	0	0
SP0268	glycine + L-gamma-glutamylcysteine + ATP => reduced-glutathione + phosphate + ADP + H+	0	0
SP0269	FMN + H+ + NADH => FMNH2 + NAD+	0	0
SP0270	FMN + H+ + NADPH => FMNH2 + NADP+	0	0
SP0271	H2O + guanosine-3'-diphosphate-5'-triphosphate => phosphate + guanosine-5'-diphosphate,3'-diphosphate	0	0
SP0272	ATP + GDP => AMP + guanosine-5'-diphosphate,3'-diphosphate + 2 H+	0	0
SP0273	ATP + GTP => AMP + guanosine-5'-diphosphate,3'-diphosphate + 2 H+	0	0.00499821
SP0274	guanosine-5'-diphosphate,3'-diphosphate + H2O => diphosphate + GDP	0	0.00499821
SP0275	NAD+ + ATP => NADP+ + ADP + H+	0	538.382
SP0276	2-octaprenyl-3-methyl-6-methoxy-1,4-benzoquinone + O2 + H+ => 3-demethylubiquinone-8 + H2O	0	0
SP0277	2-octaprenyl-6-methoxyphenol + O2 + 4 H+ => 2-octaprenyl-6-methoxy-1,4-benzoquinone + H2O	0	0
SP0278	ATP + NADH + L-glutamine + H2O => L-glutamate + AMP + diphosphate + NAD+	0	0.00991474
SP0279	reduced-glutathione + methylglyoxal <=> S-lactoyl-glutathione	0	0
SP0280	S-lactoyl-glutathione + H2O => reduced-glutathione + D-lactate + H+	0	0
SP0281	5,10-methylene-THF + NADP+ <=> NADPH + 5,10-methenyl-THF	0.000764929	0.000766717
SP0282	H2O + 5,10-methenyl-THF <=> N10-formyl-THF + H+	0.000764929	0.000766717
SP0283	H2O + N10-formyl-THF => tetrahydrofolate + formate + H+	0	499.868
SP0284	glycine + tetrahydrofolate + NAD+ => NH4+ + 5,10-methylene-THF + CO2 + NADH	0	2.38392e-07
SP0285	5,10-methylene-THF + NADH + H+ => 5-methyl-THF + NAD+	0	0.00122127
SP0286	5,10-methylene-THF + NADPH + H+ => 5-methyl-THF + NADP+	0	0.00122127
SP0287	cyanate + HCO3- + H+ => carbamate + CO2	0	0
SP0288	carbamate + H+ => NH4+ + CO2	0	0
SP0289	5-phosphoribosyl-1-pyrophosphate + adenine => AMP + diphosphate	0	4.10983e-05
SP0290	adenosine + phosphate <=> D-ribose-1-phosphate + adenine	0	4.10983e-05
SP0291	phosphate + guanosine <=> D-ribose-1-phosphate + guanine	0	0
SP0292	5-phosphoribosyl-1-pyrophosphate + guanine => diphosphate + GMP	0	0
SP0293	H2O + dUTP => diphosphate + dUMP + H+	0	499.868
SP0294	GDP + ATP <=> GTP + ADP + H+	0.043758	0.0487802
SP0295	UDP + ATP <=> UTP + ADP + H+	0.00115278	0.00118125
SP0296	CDP + ATP <=> CTP + ADP + H+	0.000581616	0.000631873
SP0297	dTDP + ATP <=> dTTP + ADP + H+	0.00234061	0.00234065
SP0298	dGDP + ATP <=> dGTP + ADP + H+	0	2.22393e-05
SP0299	dUDP + ATP <=> dUTP + ADP + H+	-2.79494e-05	499.868
SP0300	dCDP + ATP <=> dCTP + ADP + H+	0	5.01888e-05
SP0301	dADP + ATP <=> dATP + ADP + H+	0	2.79494e-05
SP0302	IDP + ATP <=> ITP + ADP + H+	-0.5	-0.5
SP0303	ATP + CMP <=> ADP + CDP + H+	0.000631804	0.000631873
SP0304	ATP + dCMP <=> ADP + dCDP + H+	0	0
SP0305	ATP + UMP <=> ADP + UDP + H+	0.000353385	0.000353392
SP0306	ATP + dUMP <=> ADP + dUDP	-2.79494e-05	499.868
SP0307	H2O + adenosine + H+ => NH4+ + inosine	0	0
SP0308	5,10-methylene-THF + dUMP <=> dTMP + 7,8-dihydrofolate	2.79489e-05	2.79494e-05
SP0309	ATP + dTMP <=> ADP + dTDP + H+	2.79489e-05	2.79494e-05
SP0310	ATP + D-ribose-5-phosphate <=> 5-phosphoribosyl-1-pyrophosphate + AMP + H+	-999.734	0.00110299
SP0311	ATP + dAMP <=> ADP + dADP + H+	0	0
SP0312	ADP + reduced-thioredoxin => dADP + oxidized-thioredoxin + H2O	0	2.79494e-05
SP0313	CDP + reduced-thioredoxin => dCDP + oxidized-thioredoxin + H2O	0	5.01888e-05
SP0314	GDP + reduced-thioredoxin => dGDP + oxidized-thioredoxin + H2O	0	2.22393e-05
SP0315	UDP + reduced-thioredoxin => dUDP + oxidized-thioredoxin + H2O	0	2.79494e-05
SP0316	AMP + GTP <=> ADP + GDP	0	0
SP0317	AMP + ITP <=> ADP + IDP	-0.5	-0.5
SP0318	AMP + ATP <=> 2 ADP + H+	-999.203	500.399
SP0319	adenosine + ATP => ADP + AMP + H+	0	4.10983e-05
SP0320	uridine + ATP => UMP + ADP + H+	0	0
SP0321	GMP + ATP <=> GDP + ADP + H+	0.000129761	0.000129763
SP0322	ATP + dGMP <=> ADP + dGDP	0	0
SP0323	ATP + nicotinate-mononucleotide + H+ <=> diphosphate + deamino-NAD+	0	0
SP0324	H2O + guanine + H+ => NH4+ + xanthine	0	0
SP0325	ATP => cAMP + diphosphate + H+	0	0
SP0326	GTP => cGMP + diphosphate	0	0
SP0327	5-phosphoribosyl-1-pyrophosphate + uracil => diphosphate + UMP	0	0
SP0328	cytosine + H+ + H2O => uracil + NH4+	0	0
SP0329	dCTP + H2O + H+ => dUTP + NH4+	0	2.79494e-05
SP0330	CTP + reduced-ferredoxin => dCTP + oxidized-ferredoxin + H2O	0	5.01888e-05
SP0331	ATP + reduced-ferredoxin => dATP + oxidized-ferredoxin + H2O	0	2.79494e-05
SP0332	GTP + reduced-ferredoxin => dGTP + oxidized-ferredoxin + H2O	0	2.22393e-05
SP0333	UTP + reduced-ferredoxin => dUTP + oxidized-ferredoxin + H2O	0	2.79494e-05
SP0334	L-aspartate + carbamoyl-phosphate => N-carbamoyl-L-aspartate + phosphate + H+	0.000258604	0.000259319
SP0335	dihydroorotate + H2O <=> N-carbamoyl-L-aspartate + H+	-0.000259319	-0.000258604
SP0336	dihydroorotate + O2 <=> H2O2 + orotate	0	0
SP0337	orotidine-5'-phosphate + diphosphate <=> 5-phosphoribosyl-1-pyrophosphate + orotate	-0.000258609	-0.000258604
SP0338	orotidine-5'-phosphate + H+ => CO2 + UMP	0.000258604	0.000258609
SP0339	ATP + UTP + L-glutamine + H2O => ADP + phosphate + CTP + L-glutamate + 3 H+	0	0.000116974
SP0340	ATP + UTP + NH4+ => ADP + phosphate + CTP	0	0.000116974
SP0341	adenylo-succinate <=> fumarate + AMP	0.000477459	0.000479247
SP0342	L-aspartate + IMP + GTP => adenylo-succinate + phosphate + GDP + 2 H+	0.000477459	0.000479247
SP0343	5'-phosphoribosyl-4-(N-succinocarboxamide)-5-aminoimidazole <=> 5-Amino-1-(5-Phospho-D-ribosyl)imidazole-4-carboxamide + fumarate	0.000157709	0.000158603
SP0344	xanthosine-5-phosphate + H2O + L-glutamine + ATP => L-glutamate + GMP + diphosphate + AMP + 3 H+	0	5.95981e-07
SP0345	H2O + NAD+ + IMP => xanthosine-5-phosphate + NADH + H+	0.000129761	0.000129763
SP0346	N10-formyl-THF + 5-Amino-1-(5-Phospho-D-ribosyl)imidazole-4-carboxamide <=> tetrahydrofolate + phosphoribosyl-formamido-carboxamide	0.00060722	0.000609008
SP0347	phosphoribosyl-formamido-carboxamide <=> IMP + H2O	0.00060722	0.000609008
SP0348	5-phospho-beta-D-ribosyl-amine + ATP + glycine <=> ADP + phosphate + 5-phospho-ribosyl-glycineamide + 2 H+	0.000157709	0.000158603
SP0349	ATP + 5'-phosphoribosyl-N-formylglycineamide + L-glutamine + H2O => L-glutamate + ADP + phosphate + 5-phosphoribosyl-N-formylglycineamidine + 2 H+	0.000157709	0.000158603
SP0350	N10-formyl-THF + 5-phospho-ribosyl-glycineamide <=> tetrahydrofolate + 5'-phosphoribosyl-N-formylglycineamide + H+	-499.867	0.000158603
SP0351	ATP + 5-phosphoribosyl-N-formylglycineamidine => ADP + phosphate + 5-aminoimidazole-ribonucleotide + 2 H+	0.000157709	0.000158603
SP0352	5-phosphoribosyl-1-pyrophosphate + L-glutamine + H2O => 5-phospho-beta-D-ribosyl-amine + diphosphate + L-glutamate	0.000157709	0.000158603
SP0353	ATP + 5-amino-1-(5-phospho-D-ribosyl)imidazole-4-carboxylate + L-aspartate <=> ADP + phosphate + 5'-phosphoribosyl-4-(N-succinocarboxamide)-5-aminoimidazole + 2 H+	0.000157709	0.000158603
SP0354	5-amino-1-(5-phospho-D-ribosyl)imidazole-4-carboxylate + 2 H+ <=> 5-aminoimidazole-ribonucleotide + CO2	-0.000158603	-0.000154134
SP0355	D-ribose + H2O => AMP + 2 H+ + D-ribose-5-phosphate	0	0
SP0356	5-phospho-ribosyl-glycineamide + formate + ATP => 5'-phosphoribosyl-N-formylglycineamide + ADP + phosphate + 2 H+	0	499.868
SP0357	5-aminoimidazole-ribonucleotide + ATP + HCO3- => N5-carboxyaminoimidazole-ribonucleotide + ADP + phosphate + 3 H+	0	3.57589e-06
SP0358	N5-carboxyaminoimidazole-ribonucleotide => 5-amino-1-(5-phospho-D-ribosyl)imidazole-4-carboxylate	0	3.57589e-06
SP0359	xanthosine-5-phosphate + ATP + NH4+ => L-glutamate + GMP + diphosphate + AMP + 2 H+	0.000129165	0.000129763
SP0360	D-ribose-1-phosphate + ATP => ribose-1,5-bisphosphate + ADP + 2 H+	0	999.735
SP0361	ribose-1,5-bisphosphate + ATP => 5-phosphoribosyl-1-pyrophosphate + ADP + H+	0	999.735
SP0362	dihydroorotate + ubiquinone-8 => orotate + ubiquinol-8	0.000258604	0.000259319
SP0363	alpha-D-glucose-1-phosphate + dTTP + H+ => dTDP-D-glucose + diphosphate	0.00231266	0.00231271
SP0364	dTDP-D-glucose => H2O + dTDP-4-dehydro-6-deoxy-D-glucose	0.00231266	0.00231271
SP0365	dTDP-4-dehydro-6-deoxy-D-glucose => dTDP-4-dehydro-6-deoxy-L-mannose	0.00231266	0.00231271
SP0366	NADPH + dTDP-4-dehydro-6-deoxy-L-mannose + H+ => NADP+ + dTDP-alpha-L-rhamnose	0.00231266	0.00231271
SP0367	UDP-N-acetyl-D-glucosamine + phosphoenolpyruvate => UDP-GlcNAc-enolpyruvate + phosphate	9.47813e-05	9.4783e-05
SP0368	NADPH + UDP-GlcNAc-enolpyruvate + H+ => NADP+ + UDP-N-acetylmuramate	0	9.4783e-05
SP0369	NADH + UDP-GlcNAc-enolpyruvate + H+ => NAD+ + UDP-N-acetylmuramate	0	9.4783e-05
SP0370	L-alanine + UDP-N-acetylmuramate + ATP => UDP-N-acetylmuramoyl-L-alanine + phosphate + ADP + H+	9.47813e-05	9.4783e-05
SP0371	L-glutamate <=> D-glutamate	9.47813e-05	9.4783e-05
SP0372	UDP-N-acetylmuramoyl-L-alanine + D-glutamate + ATP => UDP-N-acetylmuramoyl-L-alanyl-D-glutamate + phosphate + ADP + H+	9.47813e-05	9.4783e-05
SP0373	UDP-N-acetylmuramoyl-L-alanyl-D-glutamate + meso-diaminopimelate + ATP => UDP-N-acetylmuramoyl-L-alanyl-D-gamma-glutamyl-meso-2,6-diaminopimelate + phosphate + ADP + 2 H+	9.47813e-05	9.4783e-05
SP0374	2 D-alanine + ATP <=> D-alanyl-D-alanine + phosphate + ADP + H+	9.47813e-05	9.4783e-05
SP0375	UDP-N-acetylmuramoyl-L-alanyl-D-gamma-glutamyl-meso-2,6-diaminopimelate + D-alanyl-D-alanine + ATP => UDP-N-acetylmuramoyl-L-alanyl-D-glutamyl-meso-2,6-diaminopimelyl-D-alanyl-D-alanine + phosphate + ADP + 2 H+	9.47813e-05	9.4783e-05
SP0376	UDP-N-acetylmuramoyl-L-alanyl-D-glutamyl-meso-2,6-diaminopimelyl-D-alanyl-D-alanine + undecaprenyl-phosphate => N-acetylmuramoyl-L-alanyl-D-glutamyl-meso-2,6-diaminopimelyl-D-alanyl-D-alanine-diphosphoundecaprenol + UMP	9.47813e-05	9.4783e-05
SP0377	N-acetylmuramoyl-L-alanyl-D-glutamyl-meso-2,6-diaminopimelyl-D-alanyl-D-alanine-diphosphoundecaprenol + UDP-N-acetyl-D-glucosamine => peptidoglycan + UDP + H+	9.47813e-05	9.4783e-05
SP0378	UDP-N-acetyl-D-glucosamine <=> UDP-N-acetyl-D-mannosamine	6.95063e-05	6.95075e-05
SP0379	UDP-N-acetyl-D-glucosamine + undecaprenyl-phosphate => UMP + undecaprenyl-N-acetyl-alpha-D-glucosaminyl-pyrophosphate	0	0
SP0380	UDP-N-acetyl-D-mannosamine + 2 NAD+ + H2O => UDP-N-acetyl-beta-D-mannosaminouronate + 2 NADH + 3 H+	0	0
SP0381	dTDP-4-dehydro-6-deoxy-D-glucose + L-glutamate => dTDP-D-fucosamine + alpha-ketoglutarate	0	0
SP0382	dTDP-D-fucosamine + acetyl-CoA => dTDP-4-acetamido-4,6-dideoxy-D-galactose + coenzyme-A + H+	0	0
SP0383	alpha-D-glucose-1-phosphate + UTP + H+ <=> UDP-D-glucose + diphosphate	0.00073256	0.000733085
SP0384	UDP-D-glucose + H2O + 2 NAD+ => UDP-D-glucuronate + 2 NADH + 3 H+	0	2.78709e-07
SP0385	fructose-6-phosphate + L-glutamine => L-glutamate + D-glucosamine-6-phosphate	0.000259069	538.382
SP0386	D-glucosamine-6-phosphate => D-glucosamine-1-phosphate	0.000259069	0.000259074
SP0387	D-glucosamine-1-phosphate + acetyl-CoA => N-acetyl-glucosamine-1-phosphate + coenzyme-A + H+	0.000259069	0.000259074
SP0388	N-acetyl-glucosamine-1-phosphate + UTP + H+ => UDP-N-acetyl-D-glucosamine + diphosphate	0.000259069	0.000259074
SP0389	alpha-D-mannose-1-phosphate + GDP + H+ => GDP-D-mannose + phosphate	0	3.68106e-08
SP0390	alpha-D-mannose-1-phosphate + GTP + H+ => GDP-D-mannose + diphosphate	0	3.68106e-08
SP0391	GDP-D-mannose => H2O + GDP-4-dehydro-6-deoxy-D-mannose	0	3.68106e-08
SP0392	GDP-4-dehydro-6-deoxy-D-mannose + H+ + NADPH => GDP-L-fucose + NADP+	0	3.68106e-08
SP0393	D-myo-inositol-(3)-monophosphate + H2O => myo-inositol + phosphate	0	0
SP0394	alpha-D-glucose-6-phosphate => D-myo-inositol-(3)-monophosphate	0	0
SP0395	D-fructose + UDP-D-glucose => sucrose + UDP	0	0
SP0396	L-ribulose-5-phosphate <=> D-xylulose-5-phosphate	0	0
SP0397	dihydroxy-acetone-phosphate + NADPH + H+ <=> sn-glycerol-3-phosphate + NADP+	0.000568462	436.003
SP0398	sn-glycerol-3-phosphate + ubiquinone-8 + 2 H+ => dihydroxy-acetone-phosphate + ubiquinol-8	0	436.003
SP0399	glycerol + ATP => sn-glycerol-3-phosphate + ADP + H+	0	6.93028e-08
SP0400	NAD+ + glycerol => dihydroxy-acetone + NADH + H+	0	0
SP0401	D-fructose + ATP => fructose-6-phosphate + ADP + H+	0	0
SP0402	H2O + D-glucosamine-6-phosphate => NH4+ + fructose-6-phosphate	0	538.382
SP0403	mannose-6-phosphate <=> fructose-6-phosphate	-3.68106e-08	0
SP0404	alpha-D-mannose-1-phosphate <=> mannose-6-phosphate	-3.68106e-08	0
SP0405	D-ribose + ATP => D-ribose-5-phosphate + ADP + H+	0	0
SP0406	H2O + N-acetyl-D-glucosamine-6-phosphate => D-glucosamine-6-phosphate + acetate	0	0
SP0407	D-sedoheptulose-7-phosphate + ATP => D-sedoheptulose-1,7-bisphosphate + ADP	0	538.382
SP0408	D-sedoheptulose-7-phosphate + UTP => D-sedoheptulose-1,7-bisphosphate + UDP	0	0
SP0409	D-sedoheptulose-7-phosphate + CTP => D-sedoheptulose-1,7-bisphosphate + CDP	0	0
SP0410	D-sedoheptulose-7-phosphate + ITP => D-sedoheptulose-1,7-bisphosphate + IDP	0	0
SP0411	acetaldehyde + NAD+ + H2O => NADH + acetate + 2 H+	0	499.868
SP0412	deoxyribose-1-phosphate <=> deoxyribose-5-phosphate	0	0
SP0413	maltose + H2O => 2 alpha-D-glucose	0	0
SP0414	trehalose-6-phosphate + H2O => trehalose + phosphate	0	0
SP0415	UDP-D-glucose + alpha-D-glucose-6-phosphate => UDP + trehalose-6-phosphate + H+	0	0
SP0416	alpha-D-glucose-1-phosphate <=> alpha-D-glucose-6-phosphate	-0.00318162	-0.00318108
SP0417	UDP-D-glucose + alpha-D-galactose-1-phosphate <=> alpha-D-glucose-1-phosphate + UDP-galactose	0	0
SP0418	UDP-D-glucose <=> UDP-galactose	6.12406e-05	6.13825e-05
SP0419	H2O + 2-phosphoglycolate => glycolate + phosphate	0	0
SP0420	glycolate + O2 => glyoxylate + H2O2	0	0
SP0421	glyoxylate + L-serine => hydroxypyruvate + glycine	0	0
SP0422	CTP + alpha-D-glucose-1-phosphate + H+ => diphosphate + CDPglucose	0	0
SP0423	CDPglucose => CDP-4-dehydro-6-deoxy-D-glucose	0	0
SP0424	(R)-3-hydroxymyristoyl-ACP + UDP-N-acetyl-D-glucosamine <=> UDP-3-O-(3-hydroxymyristoyl)-N-acetylglucosamine + acyl-carrier-protein	0	0
SP0425	UDP-3-O-(3-hydroxymyristoyl)-N-acetylglucosamine + H2O => acetate + UDP-3-O-(3-hydroxytetradecanoyl)-D-glucosamine	0	0
SP0426	UDP-3-O-(3-hydroxytetradecanoyl)-D-glucosamine => UDP-2,3-bis(3-hydroxymyristoyl)glucosamine + acyl-carrier-protein	0	0
SP0427	UDP-2,3-bis(3-hydroxymyristoyl)glucosamine + H2O => 2,3-bis(3-hydroxymyristoyl)-beta-D-glucosaminyl-1-phosphate + UMP + 2 H+	0	0
SP0428	2,3-bis(3-hydroxymyristoyl)-beta-D-glucosaminyl-1-phosphate + UDP-2,3-bis(3-hydroxymyristoyl)glucosamine => lipid-A-disaccharide + UDP + H+	0	0
SP0429	ATP + acetyl-CoA + HCO3- => ADP + phosphate + malonyl-CoA + 2 H+	0.00761091	0.00761448
SP0430	malonyl-CoA + acyl-carrier-protein <=> coenzyme-A + malonyl-ACP	0.00761091	0.00761448
SP0431	malonyl-ACP + H+ + acetyl-ACP => acetoacetyl-ACP + CO2 + acyl-carrier-protein	0	0.00102206
SP0432	malonyl-ACP + H+ + Butyryl-ACP-(n-C4:0ACP) => 3-Oxohexanoyl-[acyl-carrier-protein] + CO2 + acyl-carrier-protein	0.00102192	0.00102206
SP0433	malonyl-ACP + H+ + Hexanoyl-ACP-(n-C6:0ACP) => 3-Oxooctanoyl-[acyl-carrier-protein] + CO2 + acyl-carrier-protein	0.00102192	0.00102206
SP0434	malonyl-ACP + H+ + Octanoyl-ACP-(n-C8:0ACP) => 3-Oxodecanoyl-[acyl-carrier-protein] + CO2 + acyl-carrier-protein	0.00102192	0.00102206
SP0435	malonyl-ACP + H+ + Decanoyl-ACP-(n-C10:0ACP) => 3-Oxododecanoyl-[acyl-carrier-protein] + CO2 + acyl-carrier-protein	0.00102192	0.00102206
SP0436	malonyl-ACP + H+ + Dodecanoyl-ACP-(n-C12:0ACP) => 3-Oxotetradecanoyl-[acyl-carrier-protein] + CO2 + acyl-carrier-protein	0.00102192	0.00102206
SP0437	malonyl-ACP + H+ + Myristoyl-ACP-(n-C14:0ACP) => 3-Oxohexadecanoyl-[acyl-carrier-protein] + CO2 + acyl-carrier-protein	0.00102192	0.00102206
SP0438	malonyl-ACP + H+ + Palmitoyl-ACP-(n-C16:0ACP) => 3-Oxooctadecanoyl-[acyl-carrier-protein] + CO2 + acyl-carrier-protein	0.000457448	0.00045864
SP0439	acetoacetyl-ACP + H+ + NADPH <=> (3R)-3-Hydroxyacyl-[acyl-carrier-protein] + NADP+	0.00102192	0.00102206
SP0440	3-Oxohexanoyl-[acyl-carrier-protein] + H+ + NADPH <=> (R)-3-Hydroxyhexanoyl-[acyl-carrier-protein] + NADP+	0.00102192	0.00102206
SP0441	3-Oxooctanoyl-[acyl-carrier-protein] + H+ + NADPH <=> (R)-3-Hydroxyoctanoyl-[acyl-carrier-protein] + NADP+	0.00102192	0.00102206
SP0442	3-Oxodecanoyl-[acyl-carrier-protein] + H+ + NADPH <=> (R)-3-Hydroxydecanoyl-[acyl-carrier-protein] + NADP+	0.00102192	0.00102206
SP0443	3-Oxododecanoyl-[acyl-carrier-protein] + H+ + NADPH <=> (R)-3-Hydroxydodecanoyl-[acyl-carrier-protein] + NADP+	0.00102192	0.00102206
SP0444	3-Oxotetradecanoyl-[acyl-carrier-protein] + H+ + NADPH <=> (R)-3-hydroxymyristoyl-ACP + NADP+	0.00102192	0.00102206
SP0445	3-Oxohexadecanoyl-[acyl-carrier-protein] + H+ + NADPH <=> R-3-hydroxypalmitoyl-[acyl-carrier-protein] + NADP+	0.00102192	0.00102206
SP0446	3-Oxooctadecanoyl-[acyl-carrier-protein] + H+ + NADPH <=> (R)-3-Hydroxyoctadecanoyl-[acyl-carrier-protein] + NADP+	0.000457448	0.00045864
SP0447	(3R)-3-Hydroxyacyl-[acyl-carrier-protein] => But-2-enoyl-[acyl-carrier-protein] + H2O	0.00102192	0.00102206
SP0448	(R)-3-Hydroxyhexanoyl-[acyl-carrier-protein] => H2O + trans-Hex-2-enoyl-[acyl-carrier-protein]	0.00102192	0.00102206
SP0449	(R)-3-Hydroxyoctanoyl-[acyl-carrier-protein] => H2O + trans-Oct-2-enoyl-[acyl-carrier-protein]	0.00102192	0.00102206
SP0450	(R)-3-Hydroxydecanoyl-[acyl-carrier-protein] => H2O + trans-Dec-2-enoyl-[acyl-carrier-protein]	0.00102192	0.00102206
SP0451	(R)-3-Hydroxydodecanoyl-[acyl-carrier-protein] => H2O + trans-Dodec-2-enoyl-[acyl-carrier-protein]	0.00102192	0.00102206
SP0452	(R)-3-hydroxymyristoyl-ACP => H2O + trans-Tetradec-2-enoyl-[acyl-carrier-protein]	0.00102192	0.00102206
SP0453	R-3-hydroxypalmitoyl-[acyl-carrier-protein] => H2O + trans-Hexadec-2-enoyl-[acyl-carrier-protein]	0.00102192	0.00102206
SP0454	(R)-3-Hydroxyoctadecanoyl-[acyl-carrier-protein] => H2O + trans-octadec-2-enoyl-[acyl-carrier-protein]	0.000457448	0.00045864
SP0455	But-2-enoyl-[acyl-carrier-protein] + H+ + NADH => Butyryl-ACP-(n-C4:0ACP) + NAD+	0	0.00102206
SP0456	But-2-enoyl-[acyl-carrier-protein] + H+ + NADPH => Butyryl-ACP-(n-C4:0ACP) + NADP+	0	0.00102206
SP0457	H+ + NADH + trans-Hex-2-enoyl-[acyl-carrier-protein] => Hexanoyl-ACP-(n-C6:0ACP) + NAD+	0	0.00102206
SP0458	H+ + NADPH + trans-Hex-2-enoyl-[acyl-carrier-protein] => Hexanoyl-ACP-(n-C6:0ACP) + NADP+	0	0.00102206
SP0459	H+ + NADH + trans-Oct-2-enoyl-[acyl-carrier-protein] => NAD+ + Octanoyl-ACP-(n-C8:0ACP)	0	0.00102206
SP0460	H+ + NADPH + trans-Oct-2-enoyl-[acyl-carrier-protein] => NADP+ + Octanoyl-ACP-(n-C8:0ACP)	0	0.00102206
SP0461	H+ + NADH + trans-Dec-2-enoyl-[acyl-carrier-protein] => Decanoyl-ACP-(n-C10:0ACP) + NAD+	0	0.00102206
SP0462	H+ + NADPH + trans-Dec-2-enoyl-[acyl-carrier-protein] => Decanoyl-ACP-(n-C10:0ACP) + NADP+	0	0.00102206
SP0463	H+ + NADH + trans-Dodec-2-enoyl-[acyl-carrier-protein] => Dodecanoyl-ACP-(n-C12:0ACP) + NAD+	0	0.00102206
SP0464	H+ + NADPH + trans-Dodec-2-enoyl-[acyl-carrier-protein] => Dodecanoyl-ACP-(n-C12:0ACP) + NADP+	0	0.00102206
SP0465	H+ + NADH + trans-Tetradec-2-enoyl-[acyl-carrier-protein] => Myristoyl-ACP-(n-C14:0ACP) + NAD+	0	0.00102206
SP0466	H+ + NADPH + trans-Tetradec-2-enoyl-[acyl-carrier-protein] => Myristoyl-ACP-(n-C14:0ACP) + NADP+	0	0.00102206
SP0467	H+ + NADH + trans-Hexadec-2-enoyl-[acyl-carrier-protein] => NAD+ + Palmitoyl-ACP-(n-C16:0ACP)	0	0.00102206
SP0468	H+ + NADPH + trans-Hexadec-2-enoyl-[acyl-carrier-protein] => NADP+ + Palmitoyl-ACP-(n-C16:0ACP)	0	0.00102206
SP0469	H+ + NADH + trans-octadec-2-enoyl-[acyl-carrier-protein] => NAD+ + Octadecanoyl-ACP-(n-C18:0ACP)	0	0.00045864
SP0470	H+ + NADPH + trans-octadec-2-enoyl-[acyl-carrier-protein] => NADP+ + Octadecanoyl-ACP-(n-C18:0ACP)	0	0.00045864
SP0471	acetyl-CoA + malonyl-ACP + H+ => acetoacetyl-ACP + coenzyme-A + CO2	0	0.00102206
SP0472	malonyl-ACP + H+ => acetyl-ACP + CO2	0	3.57589e-06
SP0473	2 acetyl-CoA <=> acetoacetyl-CoA + coenzyme-A	0	0
SP0474	oxidized-thioredoxin + NADPH + H+ => reduced-thioredoxin + NADP+	0.00139821	0.00150038
SP0475	ubiquinone-8 + succinate => ubiquinol-8 + fumarate	0.000123293	436.003
SP0476	ubiquinone-8 + FADH2 <=> ubiquinol-8 + FAD	0	0
SP0477	ubiquinone-8 + NADH + H+ => ubiquinol-8 + NAD+	0	436.003
SP0478	ubiquinone-8 + D-lactate => ubiquinol-8 + pyruvate	0	0
SP0479	ATP + phosphate <=> ADP + diphosphate	-1000	538.331
SP0480	ATP + diphosphate <=> ADP + triphosphate	0	0
SP0481	tRNAala + L-alanine + ATP => L-alanyl-tRNAala + diphosphate + AMP	0	0
SP0482	tRNAphe + L-phenylalanine + ATP => L-phenylalanyl-tRNAphe + diphosphate + AMP	0	0
SP0483	tRNAlys + L-lysine + ATP => L-lysyl-tRNAlys + diphosphate + AMP	0	0
SP0484	tRNAgly + glycine + ATP => glycyl-tRNAgly + diphosphate + AMP	0	0
SP0485	tRNAile + L-isoleucine + ATP => L-isoleucyl-tRNAile + diphosphate + AMP	0	0
SP0486	tRNApro + L-proline + ATP => L-prolyl-tRNApro + diphosphate + AMP	0	0
SP0487	tRNAcys + L-cysteine + ATP => L-cysteinyl-tRNAcys + diphosphate + AMP	0	0
SP0488	tRNAleu + L-leucine + ATP => L-leucyl-tRNAleu + diphosphate + AMP	0	0
SP0489	tRNAgln + L-glutamine + ATP => L-glutaminyl-tRNAgln + diphosphate + AMP	0	0
SP0490	tRNAser + L-serine + ATP => L-seryl-tRNAser + diphosphate + AMP	0	0
SP0491	tRNAasn + L-asparagine + ATP => L-asparaginyl-tRNAasn + diphosphate + AMP	0	0
SP0492	tRNAtyr + L-tyrosine + ATP => L-tyrosyl-tRNAtyr + diphosphate + AMP	0	0
SP0493	tRNAthr + L-threonine + ATP => L-threonyl-tRNAthr + diphosphate + AMP	0	0
SP0494	tRNAasp + L-aspartate + ATP => L-aspartyl-tRNAasp + diphosphate + AMP	0	0
SP0495	tRNAarg + L-arginine + ATP => L-arginyl-tRNAarg + diphosphate + AMP	0	0
SP0496	tRNAmet + L-methionine + ATP => L-methionyl-tRNAmet + diphosphate + AMP	0	0
SP0497	tRNAhis + L-histidine + ATP => L-histidyl-tRNAhis + diphosphate + AMP	0	0
SP0498	L-methionyl-tRNAmet + 10-formyl-tetrahydrofolate + H2O <=> tetrahydrofolate + N-formyl-L-methionyl-tRNAfmet	0	0
SP0499	tRNAtrp + L-tryptophan + ATP => AMP + diphosphate + L-tryptophanyl-tRNAtrp	0	0
SP0500	tRNAval + L-valine + ATP => L-valyl-tRNAval + diphosphate + AMP	0	0
SP0501	2 O2- + 2 H+ => H2O2 + O2	0	0
SP0502	2 H2O2 => 2 H2O + O2	0	0
SP0503	H2O + Selenide + ATP => selenophosphate + phosphate + AMP	0	0
SP0504	H2O + CO2 <=> H2CO3	0	0
SP0505	HCO3- + H+ <=> H2O + CO2entry	0.190983	0.190986
SP0506	O2 + FADH2 + 4-hydroxyphenylacetate <=> H2O + FAD + 3,4-dihydroxyphenylacetate + H+	0	0
SP0507	O2 + 3,4-dihydroxyphenylacetate <=> 2-hydroxy-5-carboxymethylmuconate-semialdehyde + H+	0	0
SP0508	2-hydroxy-5-carboxymethylmuconate-semialdehyde + NAD+ + H2O <=> 5-carboxymethyl-2-hydroxymuconate + NADH + 2 H+	0	0
SP0509	5-carboxymethyl-2-hydroxymuconate <=> 5-carboxy-2-oxohept-3-enedioate	0	0
SP0510	5-carboxy-2-oxohept-3-enedioate + H+ => 2-hydroxyhepta-2,4-dienedioate + CO2	0	0
SP0511	2-hydroxyhepta-2,4-dienedioate + H2O <=> 4-hydroxy-2-ketopimelate	0	0
SP0512	4-hydroxy-2-ketopimelate <=> succinate-semialdehyde + pyruvate	0	0
SP0513	formamide + H2O => formate + NH4+	0	0
SP0514	Hexanoyl-CoA-(n-C6:0CoA) + H2O => coenzyme-A + Hexanoyl(n-C6:0) + H+	0	499.868
SP0515	ATP + coenzyme-A + Hexanoyl(n-C6:0) => AMP + Hexanoyl-CoA-(n-C6:0CoA) + diphosphate	0	499.868
SP0516	FAD + Hexanoyl-CoA-(n-C6:0CoA) <=> FADH2 + trans-Hex-2-enoyl-CoA	0	0
SP0517	precorrin-2 + Co2+ => 2 H+ + cobalt-precorrin-2	0	0
SP0518	cobalt-precorrin-2 + S-adenosyl-L-methionine => S-adenosyl-L-homocysteine + cobalt-precorrin-3 + H+	0	0
SP0519	cobalt-precorrin-3 + S-adenosyl-L-methionine + H+ => S-adenosyl-L-homocysteine + cobalt-precorrin-4	0	0
SP0520	cobalt-precorrin-4 + S-adenosyl-L-methionine => S-adenosyl-L-homocysteine + cobalt-precorrin-5A + H+	0	0
SP0521	cobalt-precorrin-5A + H2O => cobalt-precorrin-5B + acetaldehyde + 2 H+	0	0
SP0522	cobalt-precorrin-5B + S-adenosyl-L-methionine => S-adenosyl-L-homocysteine + cobalt-precorrin-6A	0	0
SP0523	cobalt-precorrin-6A + H+ + NADPH => NADP+ + cobalt-precorrin-6B	0	0
SP0524	cobalt-precorrin-6B + S-adenosyl-L-methionine => S-adenosyl-L-homocysteine + cobalt-precorrin-7 + H+	0	0
SP0525	cobalt-precorrin-7 + S-adenosyl-L-methionine => S-adenosyl-L-homocysteine + cobalt-precorrin-8x + CO2	0	0
SP0526	cobalt-precorrin-8x => cobyrinate	0	0
SP0527	cobyrinate + 2 H2O + 2 ATP + 2 L-glutamine => cob(II)yrinic-acid-a,c-diamide + 2 phosphate + 2 ADP + 2 L-glutamate + 5 H+	0	0
SP0528	2 cob(II)yrinic-acid-a,c-diamide + FMNH2 => FMN + 2 cob(I)yrinic-acid-a,c-diamide + 3 H+	0	0
SP0529	cob(I)yrinic-acid-a,c-diamide + ATP => triphosphate + adenosyl-cobyrinat-acid-a,c-diamide + H+	0	0
SP0530	adenosyl-cobyrinat-acid-a,c-diamide + 4 H2O + 4 ATP + 4 L-glutamine => adenosyl-cobyrate + 4 phosphate + 4 ADP + 4 L-glutamate + 8 H+	0	0
SP0531	adenosyl-cobyrate + ATP + (R)-1-amino-2-propanol-O-2-phosphate => ADP + adenosyl-cobinamide-phosphate + phosphate + 2 H+	0	0
SP0532	adenosyl-cobinamide-phosphate + GTP + H+ => adenosylcobinamide-GDP + diphosphate	0	0
SP0533	adenosylcobinamide-GDP + alpha-ribazole => GMP + coenzymeB12 + H+	0	0
SP0534	cob(I)alamin + ATP + H+ <=> triphosphate + coenzymeB12	0	0
SP0535	precorrin-2 + S-adenosyl-L-methionine => S-adenosyl-L-homocysteine + precorrin-3A + H+	0	0
SP0536	precorrin-3A + H+ + NADH + O2 => NAD+ + H2O + precorrin-3B	0	0
SP0537	precorrin-3B + S-adenosyl-L-methionine => S-adenosyl-L-homocysteine + precorrin-4 + 2 H+	0	0
SP0538	precorrin-4 + S-adenosyl-L-methionine => S-adenosyl-L-homocysteine + precorrin-5 + H+	0	0
SP0539	precorrin-5 + S-adenosyl-L-methionine + H2O => S-adenosyl-L-homocysteine + precorrin-6A + acetate + H+	0	0
SP0540	precorrin-6A + NADPH + H+ => NADP+ + precorrin-6B	0	0
SP0541	precorrin-6B + 2 S-adenosyl-L-methionine => 2 S-adenosyl-L-homocysteine + precorrin-8x + CO2 + 2 H+	0	0
SP0542	precorrin-8x + H+ => hydrogenobyrinate	0	0
SP0543	hydrogenobyrinate + 2 H2O + 2 ATP + 2 L-glutamine => hydrogenobyrinate-a,c-diamide + 2 phosphate + 2 ADP + 2 L-glutamate + 4 H+	0	0
SP0544	O2 + 4 reduced-cytochrome-c => 4 H+ + 4 oxidized-cytochrome-c	0.000190948	218.002
SP0545	2 oxidized-cytochrome-c + ubiquinol-8 <=> 2 reduced-cytochrome-c + ubiquinone-8	0.000381897	436.003
SP0546	H2O + L-arginine => urea + L-ornithine	0	1.78794e-06
SP0547	arsenate + reduced-glutathione => arsenite + oxidized-glutathione + H2O	0	0
SP0548	D-ribulose-5-phosphate + ATP => D-ribulose-1,5-bisphosphate + ADP + 2 H+	0.177252	0.177256
SP0549	D-ribulose-1,5-bisphosphate + CO2entry + H2O => 2 3-phosphoglycerate + 2 H+	0.177252	0.177256
SP0550	H2O + D-sedoheptulose-1,7-bisphosphate => phosphate + D-sedoheptulose-7-phosphate	0	538.382
SP0551	Delta3-isopentenyl-PP + dimethylallyl-PP => geranylgeranyl-diphosphate + diphosphate	4.10976e-05	4.10983e-05
SP0552	2 geranylgeranyl-diphosphate => prephytoene-diphosphate + diphosphate	0	0
SP0553	prephytoene-diphosphate => phytoene + diphosphate	0	0
SP0554	phytoene + O2 + NADH => phytofluene + 2 H2O + NAD+	0	0
SP0555	phytofluene + O2 + NADH => zeta-carotene + 2 H2O + NAD+	0	0
SP0556	zeta-carotene + O2 + NADH => neurosporene + 2 H2O + NAD+	0	0
SP0557	O2 + NADH + neurosporene => 2 H2O + NAD+ + trans-lycopene	0	0
SP0558	trans-lycopene => gamma-carotene	0	0
SP0559	gamma-carotene => beta-carotene	0	0
SP0560	beta-carotene + O2 + NADH => beta-cryptoxanthin + H2O + NAD+	0	0
SP0561	beta-cryptoxanthin + O2 + NADH => zeaxanthin + H2O + NAD+	0	0
SP0562	trans-lycopene => delta-carotene	0	0
SP0563	delta-carotene => alpha-carotene	0	0
SP0564	alpha-carotene + O2 + NADPH + H+ => zeinoxanthin + H2O + NADP+	0	0
SP0565	chlorophyllide-a + phytyl-PP + H+ => chlorophyll-a + diphosphate	4.10976e-05	4.10983e-05
SP0566	ATP + protoporphyrin-IX + Mg2+ + H2O => Mg-protoporphyrin + phosphate + ADP + 4 H+	4.10976e-05	4.10983e-05
SP0567	Mg-protoporphyrin + S-adenosyl-L-methionine => S-adenosyl-L-homocysteine + Mg-protoporphyrin-monomethyl-ester	4.10976e-05	4.10983e-05
SP0568	Mg-protoporphyrin-monomethyl-ester + NADPH + H+ + O2 => 131-hydroxy-magnesium-protoporphyrin-IX-13-monomethyl-ester + NADP+ + H2O	4.10976e-05	4.10983e-05
SP0569	131-hydroxy-magnesium-protoporphyrin-IX-13-monomethyl-ester + NADPH + H+ + O2 => 131-oxo-magnesium-protoporphyrin-IX-13-monomethyl-ester + NADP+ + 2 H2O	4.10976e-05	4.10983e-05
SP0570	131-oxo-magnesium-protoporphyrin-IX-13-monomethyl-ester + NADPH + H+ + O2 => divinyl-protochlorophyllide-a + NADP+ + 2 H2O	4.10976e-05	4.10983e-05
SP0571	divinyl-protochlorophyllide-a + NADPH + H+ => monovinyl-protochlorophyllide-a + NADP+	4.10976e-05	4.10983e-05
SP0572	monovinyl-protochlorophyllide-a + NADPH + H+ => NADP+ + chlorophyllide-a	4.10976e-05	4.10983e-05
SP0573	creatinine + H2O <=> creatine	0	0
SP0574	a-phenol + phosphoadenosine-5'-phosphosulfate => an-aryl-sulfate + adenosine-3',5'-bisphosphate	0	0
SP0575	alpha-D-glucose <=> beta-D-glucose	0	0
SP0576	N5-formyl-THF + ATP + H+ <=> 5,10-methenyl-THF + ADP + phosphate	0	0
SP0577	5-oxoproline + 2 H2O + ATP => L-glutamate + phosphate + ADP + 2 H+	0	0
SP0578	R-S-glutathione + H2O => Cys-Gly + L-glutamate	0	0
SP0579	reduced-glutathione + R-X => R-S-glutathione + H-X	0	0
SP0580	H-protein-(lipoyl)lysine + glycine => H-protein-S-(aminomethyldihydrolipoyl)lysine + CO2	0	0
SP0581	H-protein-S-(aminomethyldihydrolipoyl)lysine + tetrahydrofolate => H-protein-(dihydrolipoyl)lysine + 5,10-methylene-THF + NH4+	0	0
SP0582	H-protein-(dihydrolipoyl)lysine + NAD+ => H-protein-(lipoyl)lysine + NADH + H+	0	0
SP0583	1,2-diacylglycerol + UDP-D-glucose => UDP + monoglucosyldiacylglycerol	0.000210836	0.00021084
SP0584	monoglucosyldiacylglycerol => monogalactosyldiacylglycerol	0.000210836	0.00021084
SP0585	monogalactosyldiacylglycerol + UDP-galactose => UDP + digalactosyldiacylglycerol	6.12406e-05	6.12416e-05
SP0586	H2 + NAD+ <=> NADH + H+	0	0
SP0587	S-adenosyl-L-homocysteine + H2O => L-homocysteine + adenosine	4.10976e-05	4.10983e-05
SP0588	methylglyoxal + NADPH + H+ => acetol + NADP+	0	0
SP0589	acetol + H+ + NADH => L-1,2-propanediol + NAD+	0	0
SP0590	NO3- + 2 reduced-ferredoxin + 2 H+ => NO2- + 2 oxidized-ferredoxin + H2O	0.0300853	0.04
SP0591	NO2- + 6 reduced-ferredoxin + 7 H+ => NH4+ + 6 oxidized-ferredoxin + 2 H2O	0.0300853	0.04
SP0592	4alpha-hydroxy-tetrahydrobiopterin <=> dihydrobiopterin + H2O	0	0
SP0593	protoheme-IX + 3 NADH + 3 O2 => biliverdin-IX-alpha + Fe2+ + CO + 3 NAD+ + 3 H2O	0	0
SP0594	biliverdin-IX-alpha + reduced-ferredoxin => (3Z)-phycocyanobilin + oxidized-ferredoxin	0	0
SP0595	1,4-dihydroxy-2-naphthoate + phytyl-PP => demethylphylloquinone + CO2 + diphosphate	0	0
SP0596	demethylphylloquinone + S-adenosyl-L-methionine => phylloquinone + S-adenosyl-L-homocysteine	0	0
SP0597	geranylgeranyl-diphosphate + NADPH + H+ => dihydrogeranylgeranyl-PP + NADP+	4.10976e-05	4.10983e-05
SP0598	dihydrogeranylgeranyl-PP + NADPH + H+ => tetrahydrogeranylgeranyl-PP + NADP+	4.10976e-05	4.10983e-05
SP0599	tetrahydrogeranylgeranyl-PP + NADPH + H+ => phytyl-PP + NADP+	4.10976e-05	4.10983e-05
SP0600	p-hydroxyphenylpyruvate + O2 => CO2 + homogentisate	0	0
SP0601	homogentisate + nonaprenyl-diphosphate + 3 H+ => 2-methyl-6-solanyl-1,4-benzoquinone + CO2 + diphosphate	0	0
SP0602	2-methyl-6-solanyl-1,4-benzoquinone + S-adenosyl-L-methionine => plastoquinone-9 + S-adenosyl-L-homocysteine + 5 H+	0	0
SP0603	D-erythrose-4-phosphate + NAD+ + H2O <=> 4-phosphoerythronate + NADH + 2 H+	0	0
SP0604	(3R)-3-hydroxy-2-oxo-4-phosphonooxybutanoate + L-glutamate <=> 4-(phosphonooxy)-threonine + alpha-ketoglutarate	0	0
SP0605	4-phospho-D-erythronate + NAD+ <=> (3R)-3-hydroxy-2-oxo-4-phosphonooxybutanoate + NADH + H+	0	0
SP0606	4-(phosphonooxy)-threonine + NAD+ => NADH + H+ + (2S)-2-amino-3-oxo-4-phosphonooxybutanoate	0	0
SP0607	(2S)-2-amino-3-oxo-4-phosphonooxybutanoate => 3-amino-2-oxopropyl-phosphate	0	0
SP0608	1-deoxy-D-xylulose-5-phosphate + 3-amino-2-oxopropyl-phosphate => pyridoxine-5'-phosphate + phosphate + 2 H2O + H+	0	0
SP0609	spermidine + S-adenosyl-L-methioninamine => spermine + 5'-methylthioadenosine + H+	0	0
SP0610	UDP-D-glucose + SO3 + H+ => H2O + UDP-sulfoquinovose	6.87203e-05	6.87215e-05
SP0611	UDP-sulfoquinovose + 1,2-diacylglycerol => UDP + sulfoquinovosyldiacylglycerol	6.87203e-05	6.87215e-05
SP0612	maltose <=> trehalose	0	0
SP0613	UDP-N-acetyl-D-glucosamine <=> UDP-N-acetyl-D-galactosamine	0	0
SP0614	H2O + urea => 2 NH4+ + CO2	0	1.78794e-06
SP0615	homogentisate + phytyl-PP => 2-Methyl-6-phytylquinol + CO2 + diphosphate	0	0
SP0616	2-Methyl-6-phytylquinol + S-adenosyl-L-methionine => 2,3-Dimethyl-5-phytylquinol + S-adenosyl-L-homocysteine	0	0
SP0617	2,3-Dimethyl-5-phytylquinol => gamma-tocopherol	0	0
SP0618	gamma-tocopherol + S-adenosyl-L-methionine => alpha-tocopherol + S-adenosyl-L-homocysteine	0	0
SP0619	2-Methyl-6-phytylquinol => delta-tocopherol	0	0
SP0620	delta-tocopherol + S-adenosyl-L-methionine => beta-tocopherol + S-adenosyl-L-homocysteine	0	0
SP0621	4 ubiquinone-8 + 2 plastoquinone-9 => 2 plastoquinol-1 + O2 + 8 H+XT	0	0
SP0622	5 ubiquinone-8 + 2 plastoquinone-9 => 2 plastoquinol-1 + O2 + 8 H+XT	0	0
SP0623	6 ubiquinone-8 + 2 plastoquinone-9 => 2 plastoquinol-1 + O2 + 8 H+XT	0	0
SP0624	7 ubiquinone-8 + 2 plastoquinone-9 => 2 plastoquinol-1 + O2 + 8 H+XT	0	0
SP0625	8 ubiquinone-8 + 2 plastoquinone-9 => 2 plastoquinol-1 + O2 + 8 H+XT	0	0
SP0626	9 ubiquinone-8 + 2 plastoquinone-9 => 2 plastoquinol-1 + O2 + 8 H+XT	0	0
SP0627	10 ubiquinone-8 + 2 plastoquinone-9 => 2 plastoquinol-1 + O2 + 8 H+XT	0	0
SP0628	11 ubiquinone-8 + 2 plastoquinone-9 => 2 plastoquinol-1 + O2 + 8 H+XT	0	0
SP0629	12 ubiquinone-8 + 2 plastoquinone-9 => 2 plastoquinol-1 + O2 + 8 H+XT	0	0
SP0630	13 ubiquinone-8 + 2 plastoquinone-9 => 2 plastoquinol-1 + O2 + 8 H+XT	0	0
SP0631	14 ubiquinone-8 + 2 plastoquinone-9 => 2 plastoquinol-1 + O2 + 8 H+XT	0	0
SP0632	15 ubiquinone-8 + 2 plastoquinone-9 => 2 plastoquinol-1 + O2 + 8 H+XT	0	0
SP0633	16 ubiquinone-8 + 2 plastoquinone-9 => 2 plastoquinol-1 + O2 + 8 H+XT	0	0
SP0634	17 ubiquinone-8 + 2 plastoquinone-9 => 2 plastoquinol-1 + O2 + 8 H+XT	0	0
SP0635	18 ubiquinone-8 + 2 plastoquinone-9 => 2 plastoquinol-1 + O2 + 8 H+XT	0	0
SP0636	19 ubiquinone-8 + 2 plastoquinone-9 => 2 plastoquinol-1 + O2 + 8 H+XT	0	0
SP0637	20 ubiquinone-8 + 2 plastoquinone-9 => 2 plastoquinol-1 + O2 + 8 H+XT	0	0
SP0638	21 ubiquinone-8 + 2 plastoquinone-9 => 2 plastoquinol-1 + O2 + 8 H+XT	0	0
SP0639	22 ubiquinone-8 + 2 plastoquinone-9 => 2 plastoquinol-1 + O2 + 8 H+XT	0	0
SP0640	23 ubiquinone-8 + 2 plastoquinone-9 => 2 plastoquinol-1 + O2 + 8 H+XT	0	0
SP0641	24 ubiquinone-8 + 2 plastoquinone-9 => 2 plastoquinol-1 + O2 + 8 H+XT	0	0
SP0642	25 ubiquinone-8 + 2 plastoquinone-9 => 2 plastoquinol-1 + O2 + 8 H+XT	0	0
SP0643	26 ubiquinone-8 + 2 plastoquinone-9 => 2 plastoquinol-1 + O2 + 8 H+XT	0	0
SP0644	27 ubiquinone-8 + 2 plastoquinone-9 => 2 plastoquinol-1 + O2 + 8 H+XT	0	0
SP0645	28 ubiquinone-8 + 2 plastoquinone-9 => 2 plastoquinol-1 + O2 + 8 H+XT	0	0
SP0646	29 ubiquinone-8 + 2 plastoquinone-9 => 2 plastoquinol-1 + O2 + 8 H+XT	0	0
SP0647	reduced-ferredoxin + oxidized-plastocyanin => oxidized-ferredoxin + reduced-plastocyanin + H+XT	0	0
SP0648	ubiquinone-8 + oxidized-ferredoxin + reduced-plastocyanin => reduced-ferredoxin + oxidized-plastocyanin	0	0
SP0649	plastoquinol-1 + 2 oxidized-plastocyanin => plastoquinone-9 + 2 reduced-plastocyanin	0	0
SP0650	2 reduced-ferredoxin + NADP+ => 2 oxidized-ferredoxin + NADPH	0	0
SP0651	3 reduced-ferredoxin + NADP+ => 2 oxidized-ferredoxin + NADPH	0	0
SP0652	4 reduced-ferredoxin + NADP+ => 2 oxidized-ferredoxin + NADPH	0	0
SP0653	5 reduced-ferredoxin + NADP+ => 2 oxidized-ferredoxin + NADPH	0	0
SP0654	6 reduced-ferredoxin + NADP+ => 2 oxidized-ferredoxin + NADPH	0	0
SP0655	7 reduced-ferredoxin + NADP+ => 2 oxidized-ferredoxin + NADPH	0	0
SP0656	oxidized-ferredoxin + NADPH + H+ => reduced-ferredoxin + NADP+	0.245591	872.251
SP0657	UDP-D-glucuronate + H+ => UDP-xylose + CO2	0	6.83625e-08
SP0658	UDP-D-glucuronate <=> UDP-galacturonate	0	1.05173e-07
SP0659	adenosine-3',5'-bisphosphate + H2O <=> AMP + phosphate	0.00139821	0.0014
SP0660	BCCP-monomer + biotin + ATP => diphosphate + AMP + biotinylated-BCCP-monomer	0	0
SP0661	UDP-N-acetyl-D-mannosamine + phosphoenolpyruvate + H2O => N-acetylneuraminate + phosphate	6.95063e-05	6.95075e-05
SP0662	N-acetylneuraminate + CTP + H+ => CMP-N-acetylneuraminate + diphosphate	6.95063e-05	6.95075e-05
SP0663	CoB-CoM-heterodisulfide + dihydromethanophenazine => methanophenazine + coenzymeB + coenzymeM	0	0
SP0664	(2R)-O-Phospho-3-sulfolactate + H2O => (2R)-3-sulfolactate + phosphate	0	0
SP0665	undecaprenyl-diphosphate + H2O => undecaprenyl-phosphate + phosphate + H+	9.47813e-05	9.4783e-05
SP0666	acetyl-CoA + acyl-carrier-protein => acetyl-ACP + coenzyme-A	0	0.00102206
SP0667	H+ + NADPH + Octadecanoyl-ACP-(n-C18:0ACP) => NADP+ + cis-octadec-11-enoyl-[acyl-carrier-protein]-(n-C18:1(9))	0	0.000409054
SP0668	H+ + NADPH + cis-octadec-11-enoyl-[acyl-carrier-protein]-(n-C18:1(9)) => NADP+ + linoleic-ACP	0	0.000333659
SP0669	H+ + NADPH + linoleic-ACP => NADP+ + g-linolenic-ACP	0	0.000197734
SP0670	Palmitoyl-ACP-(n-C16:0ACP) + NADP+ => cis-hexadec-9-enoyl-[acyl-carrier-protein]-(n-C16:1) + NADPH + H+	0.000128611	0.000130511
SP0671	H+ + NADH + Octadecanoyl-ACP-(n-C18:0ACP) => NAD+ + cis-octadec-11-enoyl-[acyl-carrier-protein]-(n-C18:1(9))	0	0.000409054
SP0672	H+ + NADH + cis-octadec-11-enoyl-[acyl-carrier-protein]-(n-C18:1(9)) => NAD+ + linoleic-ACP	0	0.000333659
SP0673	H+ + NADH + linoleic-ACP => NAD+ + g-linolenic-ACP	0	0.000197734
SP0674	Octadecanoyl-ACP-(n-C18:0ACP) + sn-glycerol-3-phosphate => 2-lysophosphatidate + acyl-carrier-protein	0	8.89524e-06
SP0675	2-lysophosphatidate + Palmitoyl-ACP-(n-C16:0ACP) => phosphatidic-acid + acyl-carrier-protein	0	8.89524e-06
SP0676	CTP + phosphatidic-acid => CDP-diacylglycerol + diphosphate	0	0
SP0677	CDP-diacylglycerol + sn-glycerol-3-phosphate => L-1-phosphatidylglycerol-phosphate + CMP	0	0
SP0678	L-1-phosphatidylglycerol-phosphate + H2O => phosphatidylglycerol(C18:0,16:0) + phosphate	0	0
SP0679	2 phosphatidylglycerol(C18:0,16:0) => cardiolipin + glycerol	0	0
SP0680	5-methyltetrahydropteroyltri-L-glutamate + L-homocysteine => tetrahydropteroyltri-L-glutamate + L-methionine	0	0
SP0681	DNA + S-adenosyl-L-methionine => S-adenosyl-L-homocysteine + DNA-containing-5-methylcytosine	0	0
SP0682	phosphatidic-acid + H2O => 1,2-diacylglycerol + phosphate	0.000279556	0.000279561
SP0683	NAD+ + NADPH <=> NADH + NADP+	-538.067	436.345
SP0684	ATP + H2O => ADP + phosphate	25	25
SP0685	ADP + 3 H+XT + phosphate <=> ATP + H2O + 2 H+	0	0
SP0686	2 NADP+ + 2.6 ADP + 2.6 phosphate + 4 APF + 2 H2O => 2 NADPH + 2.6 ATP + O2pro + 2 H+	11.2421	218.321
SP0687	NADH + 0.5 O2 + 2.5 ADP + 2.5 phosphate + 3.5 H+ => 3.5 H2O + NAD+ + 2.5 ATP	0	0
SP0688	FADH2 + 0.5 O2 + 1.5 ADP + 1.5 phosphate + 2.5 H+ => 2.5 H2O + FAD + 1.5 ATP	0	0
SP0689	alpha-D-glucose-6-phosphate + H2O => cyclitol + phosphate	0.000161128	0.000161131
SP0690	sn-glycerol-3-phosphate + 0.922 Palmitoyl-ACP-(n-C16:0ACP) + 0.212 cis-hexadec-9-enoyl-[acyl-carrier-protein]-(n-C16:1) + 0.059 Octadecanoyl-ACP-(n-C18:0ACP) + 0.101 cis-octadec-11-enoyl-[acyl-carrier-protein]-(n-C18:1(9)) + 0.271 linoleic-ACP + 0.435 g-linolenic-ACP => phosphatidic-acid + 2 acyl-carrier-protein	0.000371638	0.000380602
SP0691	2 UDP-D-glucose + 2.7 UDP-galactose + 0.7 GDP-L-fucose + 0.3 dTDP-alpha-L-rhamnose + 1.3 UDP-xylose + 2 UDP-D-glucuronate + 2 UDP-galacturonate + SO4 + 3 ATP => exopolysaccharide + H2O + 10 UDP + 0.7 GDP + 0.3 dTDP + 3 ADP	0	5.25865e-08
SP0692	phosphatidic-acid + sn-glycerol-3-phosphate + CTP => glycerol + phosphate + CMP + diphosphate	0.000100977	0.000101046
SP0693	sn-glycerol-3-phosphate + 0.956 Palmitoyl-ACP-(n-C16:0ACP) + 0.573 cis-hexadec-9-enoyl-[acyl-carrier-protein]-(n-C16:1) + 0.299 Octadecanoyl-ACP-(n-C18:0ACP) + 0.425 cis-octadec-11-enoyl-[acyl-carrier-protein]-(n-C18:1(9)) + 0.377 linoleic-ACP + 0.370 g-linolenic-ACP + H2O => triglyceride + 3 acyl-carrier-protein + phosphate	8.69522e-05	8.69538e-05
SP0694	0.732 dTDP-alpha-L-rhamnose + 0.124 UDP-D-glucose + 0.051 cyclitol + 0.030 peptidoglycan + 0.043 glycogen + 0.022 CMP-N-acetylneuraminate + 5 ATP => carbohydrate + 5 ADP + 5 phosphate + 0.732 dTDP + 0.124 UDP + 0.022 CMP	0.00315938	0.00315943
SP0695	0.058 L-isoleucine + 0.094 L-leucine + 0.036 L-lysine + 0.018 L-methionine + 0.039 L-phenylalanine + 0.054 L-threonine + 0.009 L-tryptophan + 0.076 L-valine + 0.053 L-arginine + 0.014 L-histidine + 0.101 L-alanine + 0.098 L-aspartate + 0.132 L-glutamate + 0.007 L-cysteine + 0.086 glycine + 0.038 L-proline + 0.054 L-serine + 0.033 L-tyrosine + 2 GTP + 55 ATP + 2 H2O => protein + 2 GDP + 55 ADP + d…	0.0215865	0.0215869
SP0696	0.320 monogalactosyldiacylglycerol + 0.131 digalactosyldiacylglycerol + 0.147 sulfoquinovosyldiacylglycerol + 0.216 glycerol + 0.186 triglyceride + ATP => lipid + ADP + phosphate	0.000467485	0.000467493
SP0697	0.262 ATP + 0.322 GTP + 0.216 UTP + 0.200 CTP + 2 ATP => RNA + diphosphate + 2 ADP + 2 phosphate	0.000333918	0.000333924
SP0698	0.279 dTTP + 0.222 dCTP + 0.222 dGTP + 0.279 dATP + 5 ATP => DNA + diphosphate + 5 ADP + 5 phosphate	0.000100175	0.000100177
SP0699	0.8404 protein + 0.1230 carbohydrate + 0.0182 lipid + 0.0130 RNA + 0.0039 DNA + 0.0016 chlorophyll-a + 97 ATP => biomass + 97 ADP + 97 phosphate	0.025686	0.0256865
biomtexX	biomassXT => biomassXTX	0.025686	0.0256865
biomtex	biomass => biomassXT	0.025686	0.0256865
EPStex	exopolysaccharide => exopolysaccharideXT	0	5.25865e-08
EPStexX	exopolysaccharideXT => exopolysaccharideXTX	0	5.25865e-08
Lighttex	APF <=> APFXT	44.9684	873.283
LighttexX	APFXT <=> APFXTX	44.9684	873.283
O2uptex	O2XT <=> O2	0.000355339	218.002
O2uptexX	O2XTX <=> O2XT	0.000355339	218.002
O2protex	O2pro => O2proXT	11.2421	218.321
O2protexX	O2proXT => O2proXTX	11.2421	218.321
CO2tex	CO2 => CO2XT	0.0272476	0.0272512
CO2texX	CO2XT => CO2XTX	0.0272476	0.0272512
HCO3tex	HCO3- <=> HCO3XT	0.2	0.2
HCO3texX	HCO3XT <=> HCO3XTX	0.2	0.2
H+tex	H+ <=> H+XT	0.264914	1000
H+texX	H+XT <=> H+XTX	0.264914	1000
H2OtexX	H2OXT <=> H2OXTX	-1000	-47.4779
H2Otex	H2O <=> H2OXT	-1000	-47.4779
LGLUCtex	alpha-D-glucose <=> alpha-D-glucoseXT	0	0
LGLUCtexX	alpha-D-glucoseXT <=> alpha-D-glucoseXTX	0	0
DGLUCtex	beta-D-glucose <=> beta-D-glucoseXT	0	0
DGLUCtexX	beta-D-glucoseXT <=> beta-D-glucoseXTX	0	0
FRUtex	D-fructose <=> D-fructoseXT	0	0
FRUtexX	D-fructoseXT <=> D-fructoseXTX	0	0
Lactex	D-Lactose <=> D-LactoseXT	0	0
LactexX	D-LactoseXT <=> D-LactoseXTX	0	0
GALtex	D-galactose <=> D-galactoseXT	0	0
GALtexX	D-galactoseXT <=> D-galactoseXTX	0	0
MALTtex	maltose <=> maltoseXT	0	0
MALTtexX	maltoseXT <=> maltoseXTX	0	0
SUCRtex	sucrose <=> sucroseXT	0	0
SUCRtexX	sucroseXT <=> sucroseXTX	0	0
CITtex	citrate <=> citrateXT	0	5.95981e-07
CITtexX	citrateXT <=> citrateXTX	0	5.95981e-07
ACtex	acetate <=> acetateXT	0	1.78794e-06
ACtexX	acetateXT <=> acetateXTX	-4.11997e-18	1.78794e-06
PItexX	phosphateXT <=> phosphateXTX	-0.0056	-0.000601787
PItex	phosphate <=> phosphateXT	-0.0056	-0.000601787
SO4tex	SO4 <=> SO4XT	-0.0014	-0.00139821
SO4texX	SO4XT <=> SO4XTX	-0.0014	-0.00139821
NO3tex	NO3- <=> NO3XT	-0.04	-0.0300853
NO3texX	NO3XT <=> NO3XTX	-0.04	-0.0300853
MG2tex	Mg2+ <=> Mg2+XT	-4.10983e-05	-4.10976e-05
MG2texX	Mg2+XT <=> Mg2+XTX	-4.10983e-05	-4.10976e-05
Ca2tex	Ca2+ <=> Ca2XT	0	0
Ca2texX	Ca2XT <=> Ca2XTX	0	0
Motex	Mo <=> MoXT	0	0
MotexX	MoXT <=> MoXTX	0	0
Natex	Na+ <=> NaXT	0	0
NatexX	NaXT <=> NaXT	0	0
KtexX	KXT <=> KXTX	0	0
Ktex	K+ <=> KXT	0	0
MNtex	Mn2+ <=> Mn2XT	0	0
MNtexX	Mn2XT <=> Mn2XTX	0	0
NH4tex	NH4+ <=> NH4+XT	0	0
NH4texX	NH4+XT <=> NH4+XTX	0	0
CU2tex	Cu2+ <=> Cu2XT	0	0
CU2texX	Cu2XT <=> Cu2XTX	0	0
FE2tex	Fe2+ <=> Fe2+XT	0	0
FE2texX	Fe2+XT <=> Fe2+XTX	0	0
H2tex	H2 <=> H2XT	0	0
H2texX	H2XT <=> H2XTX	0	0
COBALT2tex	Co2+ <=> Co2XT	0	0
COBALT2texX	Co2XT <=> Co2XTX	0	0
CD2tex	Cd2+ <=> Cd2+XT	0	0
CD2texX	Cd2+XT <=> Cd2+XTX	0	0
FE3tex	Fe3+ <=> Fe3+XT	0	0
FE3texX	Fe3+XT <=> Fe3+XTX	0	0
H2O2tex	H2O2 <=> H2O2XT	0	0
H2O2texX	H2O2XT <=> H2O2XTX	0	0
H2Stex	H2S <=> H2SXT	0	0
H2StexX	H2SXT <=> H2SXTX	0	0
HG2tex	Hg2+ <=> Hg2XT	0	0
HG2texX	Hg2XT <=> Hg2XTX	0	0
NI2tex	Ni2+ <=> Ni2XT	0	0
NI2texX	Ni2XT <=> Ni2XTX	0	0
NO2tex	NO2- <=> NO2XT	0	0
NO2texX	NO2XT <=> NO2XTX	0	0
o2detex	O2- <=> O2-XT	0	0
o2detexX	O2-XT <=> O2-XTX	0	0
SO3tex	SO3 <=> SO3XT	0	1.78794e-06
SO3texX	SO3XT <=> SO3XTX	-3.11708e-19	1.78794e-06
Adtex	adenine <=> adenineXT	0	0
ADtexX	adenineXT <=> adenineXTX	0	0
CSNtex	cytosine <=> cytosineXT	0	0
CSNtexX	cytosineXT <=> cytosineXTX	0	0
URAtex	uracil <=> uracilXT	0	0
URAtexX	uracilXT <=> uracilXTX	0	0
THMDtex	thymidine <=> thymidineXT	0	0
THMDtexX	thymidineXT <=> thymidineXTX	0	0
Alphaketotex	alpha-ketoglutarate <=> alpha-ketoglutarateXT	0	0
AlphaketotexX	alpha-ketoglutarateXT <=> alpha-ketoglutarateXTX	0	0
SUCCtex	succinate <=> succinateXT	0	0
SUCCtexX	succinateXT <=> succinateXTX	0	0
Malatetex	malate <=> malateXT	0	0
MalatetexX	malateXT <=> malateXTX	0	0
FUMtex	fumarate <=> fumarateXT	0	0
FUMtexX	fumarateXT <=> fumarateXTX	0	0
PYRtex	pyruvate <=> pyruvateXT	0	0
PYRtexX	pyruvateXT <=> pyruvateXTX	0	0
ETOHtex	ethanol <=> ethanolXT	0	0
ETOHtexX	ethanolXT <=> ethanolXTX	0	0
L-LACtex	L-lactate <=> L-lactateXT	0	0
L-LACtexX	L-lactateXT <=> L-lactateXTX	0	0
RIBtex	D-ribose <=> D-riboseXT	0	0
RIBtexX	D-riboseXT <=> D-riboseXTX	0	0
ADOCBLtex	coenzymeB12 <=> coenzymeB12XT	0	0
ADOCBLtexX	coenzymeB12XT <=> coenzymeB12XTX	0	0
THMtex	thiamin <=> thiaminXT	0	0
THMtexX	thiaminXT <=> thiaminXTX	0	0
ILEtex	L-isoleucine <=> L-isoleucineXT	0	0
ILEtexX	L-isoleucineXT <=> L-isoleucineXTX	0	0
LEUtex	L-leucine <=> L-leucineXT	0	0
LEUtexX	L-leucineXT <=> L-leucineXTX	0	0
LYStex	L-lysine <=> L-lysineXT	0	0
LYStexX	L-lysineXT <=> L-lysineXTX	0	0
METtex	L-methionine <=> L-methionineXT	0.000789829	0.000791617
METtexX	L-methionineXT <=> L-methionineXTX	0.000789829	0.000791617
PHEtex	L-phenylalanine <=> L-phenylalanineXT	0	0
PHEtexX	L-phenylalanineXT <=> L-phenylalanineXTX	0	0
THRtex	L-threonine <=> L-threonineXT	0	0
THRtexX	L-threonineXT <=> L-threonineXTX	0	0
TRPtex	L-tryptophan <=> L-tryptophanXT	0	0
TRPtexX	L-tryptophanXT <=> L-tryptophanXTX	0	0
VALtex	L-valine <=> L-valineXT	0	0
VALtexX	L-valineXT <=> L-valineXTX	0	0
ARGtex	L-arginine <=> L-arginineXT	0	0
ARGtexX	L-arginineXT <=> L-arginineXTX	0	0
HIStex	L-histidine <=> L-histidineXT	0.000146405	0.000149087
HIStexX	L-histidineXT <=> L-histidineXTX	0.000146405	0.000149087
LALAtex	L-alanine <=> L-alanineXT	0	0
LALAtexX	L-alanineXT <=> L-alanineXTX	0	0
ASPtex	L-aspartate <=> L-aspartateXT	0	0
ASPtexX	L-aspartateXT <=> L-aspartateXTX	0	0
GLUtex	L-glutamate <=> L-glutamateXT	0	0
GLUtexX	L-glutamateXT <=> L-glutamateXTX	0	0
CYStex	L-cysteine <=> L-cysteineXT	0	0
CYStexX	L-cysteineXT <=> L-cysteineXTX	0	0
GLYtex	glycine <=> glycineXT	0	0
GLYtexX	glycineXT <=> glycineXTX	0	0
PROtex	L-proline <=> L-prolineXT	0	0
PROtexX	L-prolineXT <=> L-prolineXTX	0	0
SERtex	L-serine <=> L-serineXT	0	0
SERtexX	L-serineXT <=> L-serineXTX	0	0
TYRtex	L-tyrosine <=> L-tyrosineXT	0	0
TYRtexX	L-tyrosineXT <=> L-tyrosineXTX	0	0
ASNtex	L-asparagine <=> L-asparagineXT	0	0
ASNtexX	L-asparagineXT <=> L-asparagineXTX	0	0
GLNtex	L-glutamine <=> L-glutamineXT	0	0
GLNtexX	L-glutamineXT <=> L-glutamineXTX	0	0
HOMtex	L-homoserine <=> L-homoserineXT	0	0
HOMtexX	L-homoserineXT <=> L-homoserineXTX	0	0
ORNtex	L-ornithine <=> L-ornithineXT	0	0
ORNtexX	L-ornithineXT <=> L-ornithineXTX	0	0
PPNDtex	L-1,2-propanediol <=> L-1,2-propanediolXT	0	0
PPNDtexX	L-1,2-propanediolXT <=> L-1,2-propanediolXTX	0	0
UREAtex	urea <=> ureaXT	0	0
UREAtexX	ureaXT <=> ureaXTX	0	0
GLYCtex	glycerol <=> glycerolXT	0	6.54948e-08
GLYCtexX	glycerolXT <=> glycerolXTX	-1.35525e-20	6.54948e-08
dCMPtex	dCMP <=> dCMPXT	0	0
dCMPtexX	dCMPXT <=> dCMPXTX	0	0
dGMPtex	dGMP <=> dGMPXT	0	0
dGMPtexX	dGMPXT <=> dGMPXTX	0	0
CTPtex	CTP <=> CTPXT	0	0
CTPtexX	CTPXT <=> CTPXTX	0	0
UTPtex	UTP <=> UTPXT	0	0
UTPtexX	UTPXT <=> UTPXTX	0	0
dTMPtex	dTMP <=> dTMPXT	0	0
dTMPtexX	dTMPXT <=> dTMPXTX	0	0
dAMPtex	dAMP <=> dAMPXT	0	0
dAMPtexX	dAMPXT <=> dAMPXTX	0	0
GTPtex	GTP <=> GTPXT	0	0
GTPtexX	GTPXT <=> GTPXTX	0	0
Orotatetex	orotate <=> orotateXT	0	7.15177e-07
OrotatetexX	orotateXT <=> orotateXTX	0	7.15177e-07

## Sheet: Mixotrophy
Reaction-id	Reaction	Minimum flux	Maximum flux
SP0001	alpha-D-glucose + ATP => alpha-D-glucose-6-phosphate + ADP + H+	0.017	0.017
SP0002	beta-D-glucose + ATP => beta-D-glucose-6-phosphate + ADP + 2 H+	0	0
SP0003	D-fructose-1,6-bisphosphate + H2O => fructose-6-phosphate + phosphate	0.0899112	538.072
SP0004	ATP + fructose-6-phosphate => ADP + D-fructose-1,6-bisphosphate + H+	0	537.98
SP0005	CTP + fructose-6-phosphate => CDP + D-fructose-1,6-bisphosphate + H+	0	0
SP0006	UTP + fructose-6-phosphate => UDP + D-fructose-1,6-bisphosphate + H+	0	0
SP0007	ITP + fructose-6-phosphate => IDP + D-fructose-1,6-bisphosphate + H+	0	0
SP0008	D-fructose-1,6-bisphosphate <=> dihydroxy-acetone-phosphate + D-glyceraldehyde-3-phosphate	-0.154911	-0.0899112
SP0009	D-glyceraldehyde-3-phosphate <=> dihydroxy-acetone-phosphate	0.090651	0.155651
SP0010	D-glyceraldehyde-3-phosphate + phosphate + NAD+ <=> 1,3-diphosphateglycerate + NADH + H+	-0.318162	-0.212299
SP0011	3-phosphoglycerate + ATP <=> 1,3-diphosphateglycerate + ADP	0.212299	0.318162
SP0012	3-phosphoglycerate <=> 2-phosphoglycerate	0.0226355	0.0743009
SP0013	2-phosphoglycerate <=> phosphoenolpyruvate + H2O	0.0226355	0.0743009
SP0014	ADP + phosphoenolpyruvate + H+ => ATP + pyruvate	0	0.0516655
SP0015	H2O + pyruvate + ATP => phosphate + phosphoenolpyruvate + AMP + 2 H+	0	0
SP0016	alpha-D-glucose-6-phosphate <=> fructose-6-phosphate	-0.05235	0.0126502
SP0017	beta-D-glucose-6-phosphate <=> fructose-6-phosphate	0	0
SP0018	alpha-D-glucose-6-phosphate <=> beta-D-glucose-6-phosphate	0	0
SP0019	1,4-alpha-D-glucan + H2O => Maltohexaose	0	0
SP0020	glycogen + phosphate => alpha-D-glucose-1-phosphate + limit-dextrin	0	0
SP0021	branching-glycogen + phosphate => alpha-D-glucose-1-phosphate	0	1000
SP0022	alpha-D-glucose-1-phosphate + ATP + H+ => ADP-D-glucose + diphosphate	0.000176811	1000
SP0023	glycogen => branching-glycogen	0	1000
SP0024	ADP-D-glucose => ADP + glycogen + H+	0.000176811	1000
SP0025	branching-glycogen => glycogen	0	1000
SP0026	UDP-D-glucose => 1,4-beta-D-glucan + UDP	0	0
SP0027	D-ribose-1-phosphate <=> D-ribose-5-phosphate	-999.862	5.34883e-05
SP0028	alpha-D-glucose-6-phosphate + NADP+ <=> D-glucono-delta-lactone-6-phosphate + NADPH + H+	0	0.0650001
SP0029	D-glucono-delta-lactone-6-phosphate + H2O => 6-phospho-D-gluconate + H+	0	0.0650001
SP0030	6-phospho-D-gluconate + NADP+ => D-ribulose-5-phosphate + CO2 + NADPH	0	0.0408631
SP0031	D-ribulose-5-phosphate <=> D-xylulose-5-phosphate	-0.115559	-0.0813631
SP0032	D-ribose-5-phosphate <=> D-ribulose-5-phosphate	0.0481725	0.068604
SP0033	D-ribose-5-phosphate + D-xylulose-5-phosphate <=> D-sedoheptulose-7-phosphate + D-glyceraldehyde-3-phosphate	-0.0704058	-0.0499742
SP0034	fructose-6-phosphate + D-glyceraldehyde-3-phosphate <=> D-erythrose-4-phosphate + D-xylulose-5-phosphate	0.0313889	0.0726814
SP0035	phosphate + fructose-6-phosphate => H2O + D-erythrose-4-phosphate + acetylphosphate	0	0.0412926
SP0036	D-glyceraldehyde-3-phosphate + D-sedoheptulose-7-phosphate <=> fructose-6-phosphate + D-erythrose-4-phosphate	-0.0704058	-0.0499742
SP0037	deoxyribose-5-phosphate => acetaldehyde + D-glyceraldehyde-3-phosphate	0	0
SP0038	2-Dehydro-3-deoxy-D-gluconate-6-phosphate => D-glyceraldehyde-3-phosphate + pyruvate	0	0.0516655
SP0039	6-phospho-D-gluconate => 2-Dehydro-3-deoxy-D-gluconate-6-phosphate + H2O	0	0.0516655
SP0040	phosphate + D-xylulose-5-phosphate => H2O + D-glyceraldehyde-3-phosphate + acetylphosphate	0	0.0412926
SP0041	oxaloacetate + acetyl-CoA + H2O => citrate + coenzyme-A + H+	0.00664747	0.0202685
SP0042	oxaloacetate + NADH + H+ => malate + NAD+	0	0.0325001
SP0043	citrate <=> cis-aconitate + H2O	0.00664747	0.0202685
SP0044	cis-aconitate + H2O <=> isocitrate	0.00664747	0.0202685
SP0045	isocitrate + NADP+ => NADPH + alpha-ketoglutarate + CO2 + H+	0.00664747	0.0202685
SP0046	malate <=> fumarate + H2O	-0.0231693	-0.00273776
SP0047	fumarate + FADH2 => FAD + succinate	0	436.521
SP0048	succinate + coenzyme-A + ATP <=> succinyl-CoA + ADP + phosphate	0.00111377	0.0011139
SP0049	NAD+ + coenzyme-A + acetaldehyde <=> NADH + acetyl-CoA + H+	-499.931	0
SP0050	H+ + oxaloacetate => CO2 + pyruvate	0	0
SP0051	S-adenosyl-L-methionine + reduced-flavodoxin + formate-C-acetyltransferase-glycine <=> 5'-deoxyadenosine + L-methionine + flavodoxin-semiquinone + formate-C-acetyltransferase-glycin-2-yl-radical	0	0
SP0052	formate + acetyl-CoA <=> pyruvate + coenzyme-A	0	0
SP0053	NAD+ + L-lactate <=> NADH + pyruvate + H+	0	0
SP0054	coenzyme-A + acetate + ATP => acetyl-CoA + diphosphate + AMP	0	499.949
SP0055	coenzyme-A + NAD+ + pyruvate => acetyl-CoA + CO2 + NADH	0	0.0275284
SP0056	ATP + acetate <=> ADP + acetylphosphate + H+	-0.0412926	7.54491e-28
SP0057	phosphate + acetyl-CoA <=> acetylphosphate + coenzyme-A	0	0
SP0058	acetaldehyde + NADH + H+ <=> ethanol + NAD+	0	0
SP0059	pyruvate + coenzyme-A + 2 oxidized-ferredoxin => acetyl-CoA + CO2 + 2 reduced-ferredoxin + 2 H+	0	0.0275284
SP0060	phosphoenolpyruvate + H2O + CO2entry => phosphate + oxaloacetate + H+	0.0178703	0.0503704
SP0061	NAD+ + malate => NADH + CO2 + pyruvate	0.00273776	0.0352378
SP0062	H2O + diphosphate => 2 phosphate + H+	0	537.98
SP0063	pyruvate + 2-oxobutanoate + H+ => 2-aceto-2-hydroxy-butyrate + CO2	0.00162949	0.00162949
SP0064	2-aceto-2-hydroxy-butyrate + NADPH + H+ <=> 2,3-dihydroxy-3-methylvalerate + NADP+	0.00162949	0.00162949
SP0065	2,3-dihydroxy-3-methylvalerate => 2-keto-3-methyl-valerate + H2O	0.00162949	0.00162949
SP0066	2 pyruvate + H+ => 2-acetolactate + CO2	0.0079837	0.0147942
SP0067	2-acetolactate + NADPH + H+ => 2,3-Dihydroxy-isovalerate + NADP+	0.0079837	0.0147942
SP0068	2,3-Dihydroxy-isovalerate => 2-oxoisovalerate + H2O	0.0079837	0.0147942
SP0069	2-oxoisovalerate + L-glutamate => L-valine + alpha-ketoglutarate	0.00534281	0.0121533
SP0070	pyruvate + L-valine => L-alanine	0.00320762	0.0100181
SP0071	L-alanine <=> D-alanine	0.000246713	0.000246715
SP0072	L-aspartate + alpha-ketoglutarate <=> L-glutamate + oxaloacetate	-0.0316544	-0.0112228
SP0073	L-glutamine + L-aspartate + ATP + H2O => L-glutamate + L-asparagine + diphosphate + AMP + H+	0	268.99
SP0074	L-asparagine + H2O => NH4+ + L-aspartate	0	268.99
SP0075	L-aspartate + H+ => beta-alanine + CO2	0	-9.0873e-19
SP0076	NAD+ + H2O + L-alanine => NH4+ + NADH + pyruvate	0	0.00681051
SP0077	protein-L-cysteine + L-cysteine => L-alanine + protein-S-sulfanylcysteine	0	0
SP0078	2-keto-3-methyl-valerate + L-glutamate <=> alpha-ketoglutarate + L-isoleucine	0.00162949	0.00162949
SP0079	4-Methyl-2-oxopentanoate + L-glutamate => L-leucine + alpha-ketoglutarate	0.00264089	0.00264091
SP0080	3-isopropylmalate + NAD+ => 2-isopropyl-3-oxosuccinate + NADH + H+	0.00264089	0.00264091
SP0081	2-isopropyl-3-oxosuccinate + H+ => 4-Methyl-2-oxopentanoate + CO2	0.00264089	0.00264091
SP0082	(2S)-2-isopropylmalate <=> 2-isopropylmaleate + H2O	0.00264089	0.00264091
SP0083	2-isopropylmaleate + H2O => 3-isopropylmalate	0.00264089	0.00264091
SP0084	2-oxoisovalerate + acetyl-CoA + H2O => (2S)-2-isopropylmalate + coenzyme-A	0.00264089	0.00264091
SP0085	L-threonine <=> 2-oxobutanoate + NH4+	0.00162949	0.00162949
SP0086	3-Hydroxy-isobutyrate + NAD+ <=> Methylmalonate-semialdehyde + NADH + H+	0	0
SP0087	5-phosphoribosyl-1-pyrophosphate + ATP => diphosphate + phosphoribosyl-ATP	0.00100699	0.00100724
SP0088	phosphoribosyl-ATP + H2O => phosphoribosyl-AMP + diphosphate + H+	0.00100699	0.00100724
SP0089	phosphoribosyl-AMP + H2O => phosphoribosylformiminoAICAR-phosphate	0.00100699	0.00100724
SP0090	phosphoribosylformiminoAICAR-phosphate <=> phosphoribulosylformimino-AICAR-P	0.00100699	0.00100724
SP0091	phosphoribulosylformimino-AICAR-P + L-glutamine => L-glutamate + D-erythro-imidazole-glycerol-phosphate + 5-Amino-1-(5-Phospho-D-ribosyl)imidazole-4-carboxamide + 2 H+	0.00100699	0.00100724
SP0092	D-erythro-imidazole-glycerol-phosphate => 3-(Imidazol-4-yl)-2-oxopropyl-phosphate + H2O	0.00100699	0.00100724
SP0093	3-(Imidazol-4-yl)-2-oxopropyl-phosphate + L-glutamate => L-histidinol-phosphate + alpha-ketoglutarate	0.00100699	0.00100724
SP0094	L-histidinol-phosphate + H2O => histidinol + phosphate	0.00100699	0.00100724
SP0095	histidinol + NAD+ => histidinal + NADH + H+	0.00100699	0.00100724
SP0096	histidinal + H2O + NAD+ => L-histidine + NADH + 2 H+	0.00100699	0.00100724
SP0097	NH4+ + L-glutamate + ATP => L-glutamine + ADP + phosphate + H+	0.00383324	537.984
SP0098	L-glutamate + H2O + NADP+ <=> NH4+ + alpha-ketoglutarate + NADPH + H+	-0.0881363	436.488
SP0099	L-glutamate + H2O + NAD+ <=> NH4+ + alpha-ketoglutarate + NADH + H+	0	0
SP0100	L-glutamine + H2O => L-glutamate + NH4+	0	537.98
SP0101	alpha-ketoglutarate + L-glutamine + 2 reduced-ferredoxin => 2 L-glutamate + 2 oxidized-ferredoxin	0	436.521
SP0102	reduced-glutaredoxin + phosphoadenosine-5'-phosphosulfate => oxidized-glutaredoxin + 2 H+ + adenosine-3',5'-bisphosphate + SO3	0	0
SP0103	Cys-Gly + H2O => L-cysteine + glycine	0	0
SP0104	L-glutamate + ATP => L-glutamate-5-phosphate + ADP	0.00106759	537.981
SP0105	L-glutamate-5-phosphate + NADPH + H+ => L-glutamate-gamma-semialdehyde + phosphate + NADP+	0.00106759	537.981
SP0106	L-glutamate-gamma-semialdehyde => H2O + pyrroline-5-carboxylate + H+	0.00106759	537.981
SP0107	pyrroline-5-carboxylate + NADPH + 2 H+ => L-proline + NADP+	0	436.522
SP0108	pyrroline-5-carboxylate + NADH + H+ => L-proline + NAD+	0	333.288
SP0109	pyrroline-5-carboxylate + NAD+ + 2 H2O => L-glutamate + NADH	0	537.98
SP0110	L-proline + FAD => pyrroline-5-carboxylate + FADH2 + H+	0	436.521
SP0111	L-glutamate + acetyl-CoA => N-acetyl-L-glutamate + coenzyme-A + H+	2.27155e-20	2.27155e-20
SP0112	N-acetyl-L-glutamate + ATP => N-acetylglutamyl-phosphate + ADP	0.00148901	0.00966162
SP0113	N-acetylglutamyl-phosphate + NADPH + H+ => N-acetyl-L-glutamate-5-semialdehyde + NADP+ + phosphate	0.00148901	0.00966162
SP0114	L-glutamate + N-acetyl-L-glutamate-5-semialdehyde => N-acetyl-L-ornithine + alpha-ketoglutarate	0.00148901	0.00966162
SP0115	L-glutamate + N-acetyl-L-ornithine => N-acetyl-L-glutamate + L-ornithine	0.00148901	0.00966162
SP0116	2 ATP + L-glutamine + HCO3- + H2O => L-glutamate + 2 ADP + phosphate + carbamoyl-phosphate + 4 H+	0.00182558	0.0222571
SP0117	L-ornithine + carbamoyl-phosphate => citrulline + phosphate + H+	0.00148901	0.0219205
SP0118	L-aspartate + citrulline + ATP => L-arginino-succinate + diphosphate + AMP + H+	0.00148901	0.0219205
SP0119	L-arginino-succinate => L-arginine + fumarate	0.00148901	0.0219205
SP0120	L-arginine + H+ => CO2 + agmatine	0	0.00817261
SP0121	H2O + agmatine => urea + putrescine	0	0.00817261
SP0122	putrescine + alpha-ketoglutarate => L-glutamate + 4-aminobutanal	0	0.00817261
SP0123	putrescine + S-adenosyl-L-methioninamine => spermidine + 5'-methylthioadenosine + H+	0	0
SP0124	S-adenosyl-L-methionine + H+ => CO2 + S-adenosyl-L-methioninamine	0	0
SP0125	4-aminobutanal + NAD+ + H2O => 4-aminobutanoate + NADH + 2 H+	0	0.00817261
SP0126	alpha-ketoglutarate + 4-aminobutanoate => L-glutamate + succinate-semialdehyde	0	0.00817261
SP0127	glutathionylspermidine + H2O => spermidine + reduced-glutathione	0	537.98
SP0128	spermidine + reduced-glutathione + ATP => glutathionylspermidine + ADP + phosphate + H+	0	537.98
SP0129	succinate-semialdehyde + NADP+ + H2O => NADPH + succinate + 2 H+	0	0.013621
SP0130	succinate-semialdehyde + NAD+ + H2O => NADH + succinate + 2 H+	0	0.013621
SP0131	L-serine <=> pyruvate + NH4+	-0.00570203	0.0459635
SP0132	3-phosphoglycerate + NAD+ => 3-phospho-hydroxypyruvate + NADH + H+	0	0.0516655
SP0133	3-phospho-hydroxypyruvate + L-glutamate => 3-phospho-serine + alpha-ketoglutarate	0	0.0516655
SP0134	3-phospho-serine + H2O => L-serine + phosphate	0	0.0516655
SP0135	5,10-methylene-THF + glycine + H2O <=> L-serine + tetrahydrofolate	-0.00262151	-0.00262139
SP0136	L-serine + acetyl-CoA <=> O-acetyl-L-serine + coenzyme-A	0.00131044	0.00131056
SP0137	O-acetyl-L-serine + H2S => L-cysteine + acetate + H+	0.00131044	0.00131056
SP0138	SO4 + ATP => adenosine-5'-phosphosulfate + diphosphate	0.00139988	0.0014
SP0139	adenosine-5'-phosphosulfate + ATP => phosphoadenosine-5'-phosphosulfate + ADP + H+	0.00139988	0.0014
SP0140	phosphoadenosine-5'-phosphosulfate + reduced-thioredoxin => 2 H+ + adenosine-3',5'-bisphosphate + SO3 + oxidized-thioredoxin	0.00139988	0.0014
SP0141	SO3 + 3 reduced-ferredoxin => H2S + 3 oxidized-ferredoxin + 3 H2O	0.00131044	0.00131056
SP0142	glycerate + ATP => 3-phosphoglycerate + ADP + H+	0	0
SP0143	L-homoserine + ATP => O-phospho-L-homoserine + ADP + H+	0.00314659	0.00314661
SP0144	L-homoserine + NADP+ <=> L-aspartate-semialdehyde + NADPH + H+	-0.00426051	-0.00426037
SP0145	O-phospho-L-homoserine + H2O => phosphate + L-threonine	0.00314659	0.00314661
SP0146	NADP+ + phosphate + L-aspartate-semialdehyde <=> NADPH + L-aspartyl-4-phosphate + H+	-0.00539528	-0.00539513
SP0147	pyruvate + L-aspartate-semialdehyde => 2 H2O + L-2,3-dihydrodipicolinate + H+	0.00113476	0.00113477
SP0148	L-aspartate + ATP <=> L-aspartyl-4-phosphate + ADP	0.00539513	0.00539528
SP0149	L-2,3-dihydrodipicolinate + NADPH + H+ => tetrahydrodipicolinate + NADP+	0.00113476	0.00113477
SP0150	tetrahydrodipicolinate + L-glutamate <=> L,L-diaminopimelate + alpha-ketoglutarate	0.00113476	0.00113477
SP0151	L,L-diaminopimelate <=> meso-diaminopimelate	0.00113476	0.00113477
SP0152	meso-diaminopimelate + H+ => CO2 + L-lysine	0.0010114	0.00101141
SP0153	L-lysine + H+ => CO2 + cadaverine	0	0
SP0154	phosphoenolpyruvate + D-erythrose-4-phosphate + H2O => 3-deoxy-D-arabino-heptulosonate-7-phosphate + phosphate	0.00227566	0.00227567
SP0155	3-deoxy-D-arabino-heptulosonate-7-phosphate => 3-dehydroquinate + phosphate	0.00227566	0.00227567
SP0156	3-dehydroquinate => H2O + 3-dehydro-shikimate	0.00227566	0.00227567
SP0157	NADPH + 3-dehydro-shikimate + H+ <=> NADP+ + shikimate	0.00227566	0.00227567
SP0158	shikimate + ATP => ADP + shikimate-5-phosphate + H+	0.00227566	0.00227567
SP0159	shikimate-5-phosphate + phosphoenolpyruvate <=> phosphate + 5-enolpyruvyl-shikimate-3-phosphate	0.00227566	0.00227567
SP0160	5-enolpyruvyl-shikimate-3-phosphate => phosphate + chorismate	0.00227566	0.00227567
SP0161	chorismate => prephenate	0.00202281	0.00202282
SP0162	chorismate + L-glutamine => L-glutamate + anthranilate + pyruvate + H+	0.000252851	0.000252853
SP0163	chorismate + NH4+ => anthranilate + pyruvate + H2O	0	0
SP0164	prephenate + NAD+ => p-hydroxyphenylpyruvate + CO2 + NADH	0.000927121	0.000927126
SP0165	prephenate => phenylpyruvate + H2O + CO2	0.00109569	0.00109569
SP0166	phenylpyruvate + L-glutamate <=> L-phenylalanine + alpha-ketoglutarate	0.00109569	0.00109569
SP0167	p-hydroxyphenylpyruvate + L-glutamate <=> L-tyrosine + alpha-ketoglutarate	0.000927121	0.000927126
SP0168	indole-3-glycerol-phosphate + L-serine => D-glyceraldehyde-3-phosphate + H2O + L-tryptophan	0.000252851	0.000252853
SP0169	N-(5'-phosphoribosyl)-anthranilate => 1-(o-carboxyphenylamino)-1'-deoxyribulose-5'-phosphate	0.000252851	0.000252853
SP0170	1-(o-carboxyphenylamino)-1'-deoxyribulose-5'-phosphate => indole-3-glycerol-phosphate + CO2 + H2O	0.000252851	0.000252853
SP0171	anthranilate + 5-phosphoribosyl-1-pyrophosphate => N-(5'-phosphoribosyl)-anthranilate + diphosphate	0.000252851	0.000252853
SP0172	L-homoserine + succinyl-CoA => O-succinyl-L-homoserine + coenzyme-A	0.00111377	0.0011139
SP0173	L-cysteine + O-succinyl-L-homoserine => succinate + cystathionine + H+	0.00111377	0.0011139
SP0174	cystathionine + H2O <=> NH4+ + pyruvate + L-homocysteine	0.00111377	0.0011139
SP0175	L-homocysteine + 5-methyl-THF => L-methionine + tetrahydrofolate + H+	0.00116726	0.00116739
SP0176	ATP + L-methionine + H2O => phosphate + diphosphate + S-adenosyl-L-methionine	5.3488e-05	5.34883e-05
SP0177	(R)-pantothenate + ATP => D-4'-phosphopantothenate + ADP + H+	0	-9.0873e-19
SP0178	D-4'-phosphopantothenate + L-cysteine + CTP => R-4'-phosphopantothenoyl-L-cysteine + diphosphate + CMP + H+	0	-9.0873e-19
SP0179	R-4'-phosphopantothenoyl-L-cysteine => pantetheine-4'-phosphate + CO2	0	-9.0873e-19
SP0180	pantetheine-4'-phosphate + ATP + H+ => dephospho-CoA + diphosphate	0	-9.0873e-19
SP0181	dephospho-CoA + ATP => coenzyme-A + ADP + H+	0	-9.0873e-19
SP0182	uroporphyrinogen-III + S-adenosyl-L-methionine => S-adenosyl-L-homocysteine + precorrin-1 + H+	0	0
SP0183	S-adenosyl-L-methionine + precorrin-1 => S-adenosyl-L-homocysteine + precorrin-2	0	0
SP0184	precorrin-2 + NAD+ => H+ + NADH + sirohydrochlorin	0	0
SP0185	Fe2+ + sirohydrochlorin => 3 H+ + siroheme	0	0
SP0186	2-octaprenyl-6-methoxy-1,4-benzoquinone + S-adenosyl-L-methionine => S-adenosyl-L-homocysteine + 2-octaprenyl-3-methyl-6-methoxy-1,4-benzoquinone + H+	0	0
SP0187	2-octaprenyl-6-hydroxyphenol + S-adenosyl-L-methionine => S-adenosyl-L-homocysteine + 2-octaprenyl-6-methoxyphenol + H+	0	0
SP0188	pimeloyl-CoA + L-alanine + H+ <=> CO2 + coenzyme-A + 7-keto-8-aminopelargonate	0	0
SP0189	CO2 + 7,8-diaminopelargonate + ATP => dethiobiotin + phosphate + ADP + 3 H+	0	0
SP0190	dethiobiotin + 2 S-adenosyl-L-methionine + sulfur => biotin + 2 5'-deoxyadenosine + 2 L-methionine	0	0
SP0191	coproporphyrinogen-III + O2 + 2 H+ => protoporphyrinogen-IX + 2 CO2 + 2 H2O	5.3488e-05	5.34883e-05
SP0192	uroporphyrinogen-III + 4 H+ => 4 CO2 + coproporphyrinogen-III	5.3488e-05	5.34883e-05
SP0193	protoporphyrinogen-IX + 3 O2 => protoporphyrin-IX + 3 H2O2	0	0
SP0194	3 fumarate + protoporphyrinogen-IX => protoporphyrin-IX + 3 succinate	5.3488e-05	5.34883e-05
SP0195	Fe2+ + protoporphyrin-IX => 2 H+ + protoheme-IX	0	0
SP0196	3 H2O + GTP => diphosphate + 2,5-diamino-6-(ribosylamino)-4-(3H)-pyrimidinone-5'-phosphate + formate + 2 H+	0	0
SP0197	H2O + 2,5-diamino-6-(ribosylamino)-4-(3H)-pyrimidinone-5'-phosphate + H+ => 5-amino-6-(5'-phosphoribosylamino)uracil + NH4+	0	0
SP0198	5-amino-6-(5'-phosphoribosylamino)uracil + NADPH + H+ => 5-amino-6-(5'-phosphoribitylamino)uracil + NADP+	0	0
SP0199	5-amino-6-(5'-phosphoribitylamino)uracil + H2O => 5-amino-6-ribitylamino-2,4(1H,3H)-pyrimidinedione + phosphate	0	0
SP0200	5-amino-6-ribitylamino-2,4(1H,3H)-pyrimidinedione + 3,4-dihydroxy-2-butanone-4-P => 6,7-dimethyl-8-(1-D-ribityl)lumazine + phosphate + 2 H2O + H+	0	0
SP0201	2 6,7-dimethyl-8-(1-D-ribityl)lumazine + H+ => 5-amino-6-ribitylamino-2,4(1H,3H)-pyrimidinedione + riboflavin	0	0
SP0202	D-ribulose-5-phosphate => 3,4-dihydroxy-2-butanone-4-P + formate + H+	0	0
SP0203	riboflavin + ATP => FMN + ADP + H+	0	0
SP0204	FMN + ATP => FAD + diphosphate	0	0
SP0205	NADP+ + H2O <=> phosphate + NAD+	-3.49392e-15	537.98
SP0206	tRNAGlu + L-glutamate + ATP => L-glutamyl-tRNAGlu + diphosphate + AMP	0.000427904	0.000427906
SP0207	L-glutamyl-tRNAGlu + NADPH + H+ => glutamate-1-semialdehyde + NADP+ + tRNAGlu	0.000427904	0.000427906
SP0208	glutamate-1-semialdehyde <=> 5-amino-levulinate	0.000427904	0.000427906
SP0209	2 5-amino-levulinate => 2 H2O + porphobilinogen + H+	0.000213952	0.000213953
SP0210	H2O + 4 porphobilinogen => 4 NH4+ + hydroxymethylbilane	5.3488e-05	5.34883e-05
SP0211	hydroxymethylbilane => uroporphyrinogen-III + H2O	5.3488e-05	5.34883e-05
SP0212	GTP + H2O => formate + 7,8-dihydroneopterin-3'-triphosphate + H+	0	0
SP0213	7,8-dihydroneopterin-3'-triphosphate => triphosphate + 6-Pyruvoyltetrahydropterin	0	0
SP0214	7,8-dihydroneopterin-3'-triphosphate + H2O => dihydroneopterin-phosphate + diphosphate + 2 H+	0	0
SP0215	dihydroneopterin-phosphate + H2O => Dihydroneopterin + phosphate	0	0
SP0216	Dihydroneopterin => glycolaldehyde + 6-hydroxymethyl-dihydropterin	0	0
SP0217	6-hydroxymethyl-dihydropterin + ATP => 2-amino-4-hydroxy-6-hydroxymethyl-7,8-dihydropteridine-diphosphate + AMP + H+	0	0
SP0218	L-glutamine + chorismate => L-glutamate + 4-amino-4-deoxychorismate	0	0
SP0219	4-amino-4-deoxychorismate => p-aminobenzoate + pyruvate + H+	0	0
SP0220	p-aminobenzoate + 2-amino-4-hydroxy-6-hydroxymethyl-7,8-dihydropteridine-diphosphate => 7,8-dihydropteroate + diphosphate	0	0
SP0221	L-glutamate + 7,8-dihydropteroate + ATP => 7,8-dihydrofolate + phosphate + ADP + H+	0	0
SP0222	NADPH + 7,8-dihydrofolate <=> NADP+ + tetrahydrofolate	3.63752e-05	3.63754e-05
SP0223	5,10-methylene-THF + 2-oxoisovalerate + H2O => tetrahydrofolate + 2-dehydropantoate	0	-9.0873e-19
SP0224	2-dehydropantoate + NADPH + H+ => L-pantoate + NADP+	0	-9.0873e-19
SP0225	beta-alanine + L-pantoate + ATP => (R)-pantothenate + diphosphate + AMP + H+	0	-9.0873e-19
SP0226	pyruvate + D-glyceraldehyde-3-phosphate + H+ => 1-deoxy-D-xylulose-5-phosphate + CO2	0.000600403	0.000600406
SP0227	1-deoxy-D-xylulose-5-phosphate + NADPH + H+ => 2-C-methyl-D-erythritol-4-phosphate + NADP+	0	0.000600406
SP0228	1-deoxy-D-xylulose-5-phosphate + NADH + H+ => 2-C-methyl-D-erythritol-4-phosphate + NAD+	0	0.000600406
SP0229	2-C-methyl-D-erythritol-4-phosphate + CTP + H+ => 4-(cytidine-5'-diphospho)-2-C-methyl-D-erythritol + diphosphate	0.000600403	0.000600406
SP0230	4-(cytidine-5'-diphospho)-2-C-methyl-D-erythritol + ATP => 2-phospho-4-(cytidine-5'-diphospho)-2-C-methyl-D-erythritol + ADP + H+	0.000600403	0.000600406
SP0231	2-phospho-4-(cytidine-5'-diphospho)-2-C-methyl-D-erythritol => 2-C-methyl-D-erythritol-2,4-cyclodiphosphate + CMP	0.000600403	0.000600406
SP0232	2-C-methyl-D-erythritol-2,4-cyclodiphosphate + 2 reduced-ferredoxin => 1-hydroxy-2-methyl-2-(E)-butenyl-4-diphosphate + H2O + 2 oxidized-ferredoxin	0.000600403	0.000600406
SP0233	1-hydroxy-2-methyl-2-(E)-butenyl-4-diphosphate + NADPH + H+ => Delta3-isopentenyl-PP + NADP+ + H2O	0	0.000600406
SP0234	1-hydroxy-2-methyl-2-(E)-butenyl-4-diphosphate + NADPH + H+ => dimethylallyl-PP + NADP+ + H2O	0	0.000600406
SP0235	Delta3-isopentenyl-PP <=> dimethylallyl-PP	-0.000423561	0.000176846
SP0236	dimethylallyl-PP + Delta3-isopentenyl-PP => diphosphate + geranyl-PP	0.000123357	0.000123357
SP0237	geranyl-PP + Delta3-isopentenyl-PP => diphosphate + trans,trans-farnesyl-diphosphate	0.000123357	0.000123357
SP0238	trans,trans-farnesyl-diphosphate + Delta3-isopentenyl-PP => undecaprenyl-diphosphate + diphosphate	0.000123357	0.000123357
SP0239	all-trans-octaprenyl-diphosphate + 4-hydroxybenzoate => 3-octaprenyl-4-hydroxybenzoate + diphosphate	0	0
SP0240	3-octaprenyl-4-hydroxybenzoate + H+ => 2-octaprenylphenol + CO2	0	0
SP0241	2-octaprenylphenol + O2 + 2 H+ => 2-octaprenyl-6-hydroxyphenol + H2O	0	0
SP0242	hydroxymethylpyrimidine-phosphate + ATP => 4-amino-5-hydroxymethyl-2-methylpyrimidine-pyrophosphate + ADP	0	0
SP0243	5-aminoimidazole-ribonucleotide + S-adenosyl-L-methionine => hydroxymethylpyrimidine-phosphate + L-methionine + 5'-deoxyadenosine	0	0
SP0244	L-tyrosine + 1-deoxy-D-xylulose-5-phosphate => 4-methyl-5-(beta-hydroxyethyl)thiazole-phosphate + 4-hydroxybenzyl-alcohol + CO2	0	0
SP0245	4-methyl-5-(beta-hydroxyethyl)thiazole-phosphate + 4-amino-5-hydroxymethyl-2-methylpyrimidine-pyrophosphate + H+ => thiamine-phosphate + diphosphate	0	0
SP0246	thiamine-phosphate + ATP => thiamine-diphosphate + ADP	0	0
SP0247	alpha-ketoglutarate + H+ => succinate-semialdehyde + CO2	0	0.013621
SP0248	alpha-ketoglutarate + isochorismate + 2 H+ => 2-succinyl-6-hydroxy-2,4-cyclohexadiene-1-carboxylate + CO2	0	0
SP0249	chorismate <=> isochorismate	0	0
SP0250	2-succinyl-6-hydroxy-2,4-cyclohexadiene-1-carboxylate => O-succinylbenzoate + H2O	0	0
SP0251	ATP + O-succinylbenzoate + coenzyme-A => AMP + diphosphate + O-succinylbenzoyl-CoA	0	0
SP0252	O-succinylbenzoyl-CoA + H+ => coenzyme-A + 1,4-dihydroxy-2-naphthoate	0	0
SP0253	all-trans-octaprenyl-diphosphate + 1,4-dihydroxy-2-naphthoate => demethylmenaquinone-8 + diphosphate + CO2 + H+	0	0
SP0254	chorismate => 4-hydroxybenzoate + pyruvate	0	0
SP0255	O2 + L-aspartate => H2O2 + iminoaspartate + H+	0	0
SP0256	iminoaspartate + dihydroxy-acetone-phosphate => quinolinate + phosphate + 2 H2O	0	0
SP0257	5-phosphoribosyl-1-pyrophosphate + quinolinate + 2 H+ => CO2 + diphosphate + nicotinate-mononucleotide	0	0
SP0258	nicotinate + 5-phosphoribosyl-1-pyrophosphate + H+ <=> nicotinate-mononucleotide + diphosphate	0	0
SP0259	dimethylbenzimidazole + nicotinate-mononucleotide => nicotinate + alpha-ribazole-5'-P + H+	0	0
SP0260	H2O + alpha-ribazole-5'-P => alpha-ribazole + phosphate	0	0
SP0261	FAD + NADH + H+ => FADH2 + NAD+	0	436.521
SP0262	FAD + NADPH + H+ => FADH2 + NADP+	0	436.521
SP0263	NADPH + riboflavin + H+ => NADP+ + reduced-riboflavin	0	0
SP0264	NADH + riboflavin + H+ => NAD+ + reduced-riboflavin	0	0
SP0265	FADH2 + 2 Fe3+ => FAD + 2 Fe2+ + 2 H+	0	0
SP0266	oxidized-glutathione + H+ + NADPH <=> 2 reduced-glutathione + NADP+	0	0
SP0267	L-cysteine + L-glutamate + ATP => L-gamma-glutamylcysteine + phosphate + ADP + H+	0	3.12035e-08
SP0268	glycine + L-gamma-glutamylcysteine + ATP => reduced-glutathione + phosphate + ADP + H+	0	3.12035e-08
SP0269	FMN + H+ + NADH => FMNH2 + NAD+	0	0
SP0270	FMN + H+ + NADPH => FMNH2 + NADP+	0	0
SP0271	H2O + guanosine-3'-diphosphate-5'-triphosphate => phosphate + guanosine-5'-diphosphate,3'-diphosphate	0	0
SP0272	ATP + GDP => AMP + guanosine-5'-diphosphate,3'-diphosphate + 2 H+	0	0
SP0273	ATP + GTP => AMP + guanosine-5'-diphosphate,3'-diphosphate + 2 H+	0	0.00481678
SP0274	guanosine-5'-diphosphate,3'-diphosphate + H2O => diphosphate + GDP	0	0.00481678
SP0275	NAD+ + ATP => NADP+ + ADP + H+	0	537.98
SP0276	2-octaprenyl-3-methyl-6-methoxy-1,4-benzoquinone + O2 + H+ => 3-demethylubiquinone-8 + H2O	0	0
SP0277	2-octaprenyl-6-methoxyphenol + O2 + 4 H+ => 2-octaprenyl-6-methoxy-1,4-benzoquinone + H2O	0	0
SP0278	ATP + NADH + L-glutamine + H2O => L-glutamate + AMP + diphosphate + NAD+	0	2.49628e-07
SP0279	reduced-glutathione + methylglyoxal <=> S-lactoyl-glutathione	0	0
SP0280	S-lactoyl-glutathione + H2O => reduced-glutathione + D-lactate + H+	0	0
SP0281	5,10-methylene-THF + NADP+ <=> NADPH + 5,10-methenyl-THF	0.00141763	0.00141775
SP0282	H2O + 5,10-methenyl-THF <=> N10-formyl-THF + H+	0.00141763	0.00141775
SP0283	H2O + N10-formyl-THF => tetrahydrofolate + formate + H+	0	499.931
SP0284	glycine + tetrahydrofolate + NAD+ => NH4+ + 5,10-methylene-THF + CO2 + NADH	0	4.16047e-08
SP0285	5,10-methylene-THF + NADH + H+ => 5-methyl-THF + NAD+	0	0.00116739
SP0286	5,10-methylene-THF + NADPH + H+ => 5-methyl-THF + NADP+	0	0.00116739
SP0287	cyanate + HCO3- + H+ => carbamate + CO2	0	0
SP0288	carbamate + H+ => NH4+ + CO2	0	0
SP0289	5-phosphoribosyl-1-pyrophosphate + adenine => AMP + diphosphate	0	5.34883e-05
SP0290	adenosine + phosphate <=> D-ribose-1-phosphate + adenine	0	5.34883e-05
SP0291	phosphate + guanosine <=> D-ribose-1-phosphate + guanine	0	0
SP0292	5-phosphoribosyl-1-pyrophosphate + guanine => diphosphate + GMP	0	0
SP0293	H2O + dUTP => diphosphate + dUMP + H+	0	499.931
SP0294	GDP + ATP <=> GTP + ADP + H+	0.0573726	0.0622186
SP0295	UDP + ATP <=> UTP + ADP + H+	0.00150033	0.00153795
SP0296	CDP + ATP <=> CTP + ADP + H+	0.000756966	0.00161423
SP0297	dTDP + ATP <=> dTTP + ADP + H+	0.00304628	0.00304632
SP0298	dGDP + ATP <=> dGTP + ADP + H+	0	2.89439e-05
SP0299	dUDP + ATP <=> dUTP + ADP + H+	-3.63754e-05	499.931
SP0300	dCDP + ATP <=> dCTP + ADP + H+	0	6.53193e-05
SP0301	dADP + ATP <=> dATP + ADP + H+	0	3.63754e-05
SP0302	IDP + ATP <=> ITP + ADP + H+	-0.5	-0.5
SP0303	ATP + CMP <=> ADP + CDP + H+	0.000822284	0.00161423
SP0304	ATP + dCMP <=> ADP + dCDP + H+	0	0
SP0305	ATP + UMP <=> ADP + UDP + H+	0.000459927	0.000459929
SP0306	ATP + dUMP <=> ADP + dUDP	-3.63754e-05	499.931
SP0307	H2O + adenosine + H+ => NH4+ + inosine	0	0
SP0308	5,10-methylene-THF + dUMP <=> dTMP + 7,8-dihydrofolate	3.63752e-05	3.63754e-05
SP0309	ATP + dTMP <=> ADP + dTDP + H+	3.63752e-05	3.63754e-05
SP0310	ATP + D-ribose-5-phosphate <=> 5-phosphoribosyl-1-pyrophosphate + AMP + H+	-999.86	0.0018554
SP0311	ATP + dAMP <=> ADP + dADP + H+	0	0
SP0312	ADP + reduced-thioredoxin => dADP + oxidized-thioredoxin + H2O	0	3.63754e-05
SP0313	CDP + reduced-thioredoxin => dCDP + oxidized-thioredoxin + H2O	0	6.53193e-05
SP0314	GDP + reduced-thioredoxin => dGDP + oxidized-thioredoxin + H2O	0	2.89439e-05
SP0315	UDP + reduced-thioredoxin => dUDP + oxidized-thioredoxin + H2O	0	3.63754e-05
SP0316	AMP + GTP <=> ADP + GDP	0	0
SP0317	AMP + ITP <=> ADP + IDP	-0.5	-0.5
SP0318	AMP + ATP <=> 2 ADP + H+	-999.342	500.456
SP0319	adenosine + ATP => ADP + AMP + H+	0	5.34883e-05
SP0320	uridine + ATP => UMP + ADP + H+	0	0
SP0321	GMP + ATP <=> GDP + ADP + H+	0.000168882	0.000168883
SP0322	ATP + dGMP <=> ADP + dGDP	0	0
SP0323	ATP + nicotinate-mononucleotide + H+ <=> diphosphate + deamino-NAD+	0	0
SP0324	H2O + guanine + H+ => NH4+ + xanthine	0	0
SP0325	ATP => cAMP + diphosphate + H+	0	0
SP0326	GTP => cGMP + diphosphate	0	0
SP0327	5-phosphoribosyl-1-pyrophosphate + uracil => diphosphate + UMP	0	0
SP0328	cytosine + H+ + H2O => uracil + NH4+	0	0
SP0329	dCTP + H2O + H+ => dUTP + NH4+	0	3.63754e-05
SP0330	CTP + reduced-ferredoxin => dCTP + oxidized-ferredoxin + H2O	0	6.53193e-05
SP0331	ATP + reduced-ferredoxin => dATP + oxidized-ferredoxin + H2O	0	3.63754e-05
SP0332	GTP + reduced-ferredoxin => dGTP + oxidized-ferredoxin + H2O	0	2.89439e-05
SP0333	UTP + reduced-ferredoxin => dUTP + oxidized-ferredoxin + H2O	0	3.63754e-05
SP0334	L-aspartate + carbamoyl-phosphate => N-carbamoyl-L-aspartate + phosphate + H+	0.00033657	0.000336695
SP0335	dihydroorotate + H2O <=> N-carbamoyl-L-aspartate + H+	-0.000336695	-0.00033657
SP0336	dihydroorotate + O2 <=> H2O2 + orotate	0	0
SP0337	orotidine-5'-phosphate + diphosphate <=> 5-phosphoribosyl-1-pyrophosphate + orotate	-0.000336572	-0.00033657
SP0338	orotidine-5'-phosphate + H+ => CO2 + UMP	0.00033657	0.000336572
SP0339	ATP + UTP + L-glutamine + H2O => ADP + phosphate + CTP + L-glutamate + 3 H+	0	0.000152238
SP0340	ATP + UTP + NH4+ => ADP + phosphate + CTP	0	0.000152238
SP0341	adenylo-succinate <=> fumarate + AMP	0.00104349	0.00104361
SP0342	L-aspartate + IMP + GTP => adenylo-succinate + phosphate + GDP + 2 H+	0.00104349	0.00104361
SP0343	5'-phosphoribosyl-4-(N-succinocarboxamide)-5-aminoimidazole <=> 5-Amino-1-(5-Phospho-D-ribosyl)imidazole-4-carboxamide + fumarate	0.000205257	0.000205382
SP0344	xanthosine-5-phosphate + H2O + L-glutamine + ATP => L-glutamate + GMP + diphosphate + AMP + 3 H+	0	2.49627e-07
SP0345	H2O + NAD+ + IMP => xanthosine-5-phosphate + NADH + H+	0.000168882	0.000168883
SP0346	N10-formyl-THF + 5-Amino-1-(5-Phospho-D-ribosyl)imidazole-4-carboxamide <=> tetrahydrofolate + phosphoribosyl-formamido-carboxamide	0.00121237	0.0012125
SP0347	phosphoribosyl-formamido-carboxamide <=> IMP + H2O	0.00121237	0.0012125
SP0348	5-phospho-beta-D-ribosyl-amine + ATP + glycine <=> ADP + phosphate + 5-phospho-ribosyl-glycineamide + 2 H+	0.000205257	0.000205382
SP0349	ATP + 5'-phosphoribosyl-N-formylglycineamide + L-glutamine + H2O => L-glutamate + ADP + phosphate + 5-phosphoribosyl-N-formylglycineamidine + 2 H+	0.000205257	0.000205382
SP0350	N10-formyl-THF + 5-phospho-ribosyl-glycineamide <=> tetrahydrofolate + 5'-phosphoribosyl-N-formylglycineamide + H+	-499.931	0.000205382
SP0351	ATP + 5-phosphoribosyl-N-formylglycineamidine => ADP + phosphate + 5-aminoimidazole-ribonucleotide + 2 H+	0.000205257	0.000205382
SP0352	5-phosphoribosyl-1-pyrophosphate + L-glutamine + H2O => 5-phospho-beta-D-ribosyl-amine + diphosphate + L-glutamate	0.000205257	0.000205382
SP0353	ATP + 5-amino-1-(5-phospho-D-ribosyl)imidazole-4-carboxylate + L-aspartate <=> ADP + phosphate + 5'-phosphoribosyl-4-(N-succinocarboxamide)-5-aminoimidazole + 2 H+	0.000205257	0.000205382
SP0354	5-amino-1-(5-phospho-D-ribosyl)imidazole-4-carboxylate + 2 H+ <=> 5-aminoimidazole-ribonucleotide + CO2	-0.000205382	0.0406578
SP0355	D-ribose + H2O => AMP + 2 H+ + D-ribose-5-phosphate	0	0
SP0356	5-phospho-ribosyl-glycineamide + formate + ATP => 5'-phosphoribosyl-N-formylglycineamide + ADP + phosphate + 2 H+	0	499.931
SP0357	5-aminoimidazole-ribonucleotide + ATP + HCO3- => N5-carboxyaminoimidazole-ribonucleotide + ADP + phosphate + 3 H+	0	0.0408631
SP0358	N5-carboxyaminoimidazole-ribonucleotide => 5-amino-1-(5-phospho-D-ribosyl)imidazole-4-carboxylate	0	0.0408631
SP0359	xanthosine-5-phosphate + ATP + NH4+ => L-glutamate + GMP + diphosphate + AMP + 2 H+	0.000168632	0.000168883
SP0360	D-ribose-1-phosphate + ATP => ribose-1,5-bisphosphate + ADP + 2 H+	0	999.862
SP0361	ribose-1,5-bisphosphate + ATP => 5-phosphoribosyl-1-pyrophosphate + ADP + H+	-4.05244e-30	999.862
SP0362	dihydroorotate + ubiquinone-8 => orotate + ubiquinol-8	0.00033657	0.000336695
SP0363	alpha-D-glucose-1-phosphate + dTTP + H+ => dTDP-D-glucose + diphosphate	0.0030099	0.00300994
SP0364	dTDP-D-glucose => H2O + dTDP-4-dehydro-6-deoxy-D-glucose	0.0030099	0.00300994
SP0365	dTDP-4-dehydro-6-deoxy-D-glucose => dTDP-4-dehydro-6-deoxy-L-mannose	0.0030099	0.00300994
SP0366	NADPH + dTDP-4-dehydro-6-deoxy-L-mannose + H+ => NADP+ + dTDP-alpha-L-rhamnose	0.0030099	0.00300994
SP0367	UDP-N-acetyl-D-glucosamine + phosphoenolpyruvate => UDP-GlcNAc-enolpyruvate + phosphate	0.000123357	0.000123357
SP0368	NADPH + UDP-GlcNAc-enolpyruvate + H+ => NADP+ + UDP-N-acetylmuramate	0	0.000123357
SP0369	NADH + UDP-GlcNAc-enolpyruvate + H+ => NAD+ + UDP-N-acetylmuramate	0	0.000123357
SP0370	L-alanine + UDP-N-acetylmuramate + ATP => UDP-N-acetylmuramoyl-L-alanine + phosphate + ADP + H+	0.000123357	0.000123357
SP0371	L-glutamate <=> D-glutamate	0.000123357	0.000123357
SP0372	UDP-N-acetylmuramoyl-L-alanine + D-glutamate + ATP => UDP-N-acetylmuramoyl-L-alanyl-D-glutamate + phosphate + ADP + H+	0.000123357	0.000123357
SP0373	UDP-N-acetylmuramoyl-L-alanyl-D-glutamate + meso-diaminopimelate + ATP => UDP-N-acetylmuramoyl-L-alanyl-D-gamma-glutamyl-meso-2,6-diaminopimelate + phosphate + ADP + 2 H+	0.000123357	0.000123357
SP0374	2 D-alanine + ATP <=> D-alanyl-D-alanine + phosphate + ADP + H+	0.000123357	0.000123357
SP0375	UDP-N-acetylmuramoyl-L-alanyl-D-gamma-glutamyl-meso-2,6-diaminopimelate + D-alanyl-D-alanine + ATP => UDP-N-acetylmuramoyl-L-alanyl-D-glutamyl-meso-2,6-diaminopimelyl-D-alanyl-D-alanine + phosphate + ADP + 2 H+	0.000123357	0.000123357
SP0376	UDP-N-acetylmuramoyl-L-alanyl-D-glutamyl-meso-2,6-diaminopimelyl-D-alanyl-D-alanine + undecaprenyl-phosphate => N-acetylmuramoyl-L-alanyl-D-glutamyl-meso-2,6-diaminopimelyl-D-alanyl-D-alanine-diphosphoundecaprenol + UMP	0.000123357	0.000123357
SP0377	N-acetylmuramoyl-L-alanyl-D-glutamyl-meso-2,6-diaminopimelyl-D-alanyl-D-alanine-diphosphoundecaprenol + UDP-N-acetyl-D-glucosamine => peptidoglycan + UDP + H+	0.000123357	0.000123357
SP0378	UDP-N-acetyl-D-glucosamine <=> UDP-N-acetyl-D-mannosamine	9.04616e-05	9.04621e-05
SP0379	UDP-N-acetyl-D-glucosamine + undecaprenyl-phosphate => UMP + undecaprenyl-N-acetyl-alpha-D-glucosaminyl-pyrophosphate	0	0
SP0380	UDP-N-acetyl-D-mannosamine + 2 NAD+ + H2O => UDP-N-acetyl-beta-D-mannosaminouronate + 2 NADH + 3 H+	0	0
SP0381	dTDP-4-dehydro-6-deoxy-D-glucose + L-glutamate => dTDP-D-fucosamine + alpha-ketoglutarate	0	0
SP0382	dTDP-D-fucosamine + acetyl-CoA => dTDP-4-acetamido-4,6-dideoxy-D-galactose + coenzyme-A + H+	0	0
SP0383	alpha-D-glucose-1-phosphate + UTP + H+ <=> UDP-D-glucose + diphosphate	0.000953417	0.000954665
SP0384	UDP-D-glucose + H2O + 2 NAD+ => UDP-D-glucuronate + 2 NADH + 3 H+	0	6.61512e-07
SP0385	fructose-6-phosphate + L-glutamine => L-glutamate + D-glucosamine-6-phosphate	0.000337175	537.98
SP0386	D-glucosamine-6-phosphate => D-glucosamine-1-phosphate	0.000337175	0.000337177
SP0387	D-glucosamine-1-phosphate + acetyl-CoA => N-acetyl-glucosamine-1-phosphate + coenzyme-A + H+	0.000337175	0.000337177
SP0388	N-acetyl-glucosamine-1-phosphate + UTP + H+ => UDP-N-acetyl-D-glucosamine + diphosphate	0.000337175	0.000337177
SP0389	alpha-D-mannose-1-phosphate + GDP + H+ => GDP-D-mannose + phosphate	0	8.73696e-08
SP0390	alpha-D-mannose-1-phosphate + GTP + H+ => GDP-D-mannose + diphosphate	0	8.73699e-08
SP0391	GDP-D-mannose => H2O + GDP-4-dehydro-6-deoxy-D-mannose	0	8.73696e-08
SP0392	GDP-4-dehydro-6-deoxy-D-mannose + H+ + NADPH => GDP-L-fucose + NADP+	0	8.73696e-08
SP0393	D-myo-inositol-(3)-monophosphate + H2O => myo-inositol + phosphate	0	0
SP0394	alpha-D-glucose-6-phosphate => D-myo-inositol-(3)-monophosphate	0	0
SP0395	D-fructose + UDP-D-glucose => sucrose + UDP	0	0
SP0396	L-ribulose-5-phosphate <=> D-xylulose-5-phosphate	0	0
SP0397	dihydroxy-acetone-phosphate + NADPH + H+ <=> sn-glycerol-3-phosphate + NADP+	0.000739846	436.522
SP0398	sn-glycerol-3-phosphate + ubiquinone-8 + 2 H+ => dihydroxy-acetone-phosphate + ubiquinol-8	0	436.521
SP0399	glycerol + ATP => sn-glycerol-3-phosphate + ADP + H+	0	0.00079195
SP0400	NAD+ + glycerol => dihydroxy-acetone + NADH + H+	0	0
SP0401	D-fructose + ATP => fructose-6-phosphate + ADP + H+	0	0
SP0402	H2O + D-glucosamine-6-phosphate => NH4+ + fructose-6-phosphate	0	537.98
SP0403	mannose-6-phosphate <=> fructose-6-phosphate	-8.73696e-08	0
SP0404	alpha-D-mannose-1-phosphate <=> mannose-6-phosphate	-8.73696e-08	0
SP0405	D-ribose + ATP => D-ribose-5-phosphate + ADP + H+	0	0
SP0406	H2O + N-acetyl-D-glucosamine-6-phosphate => D-glucosamine-6-phosphate + acetate	0	0
SP0407	D-sedoheptulose-7-phosphate + ATP => D-sedoheptulose-1,7-bisphosphate + ADP	0	537.98
SP0408	D-sedoheptulose-7-phosphate + UTP => D-sedoheptulose-1,7-bisphosphate + UDP	0	0
SP0409	D-sedoheptulose-7-phosphate + CTP => D-sedoheptulose-1,7-bisphosphate + CDP	0	0
SP0410	D-sedoheptulose-7-phosphate + ITP => D-sedoheptulose-1,7-bisphosphate + IDP	0	0
SP0411	acetaldehyde + NAD+ + H2O => NADH + acetate + 2 H+	0	499.931
SP0412	deoxyribose-1-phosphate <=> deoxyribose-5-phosphate	0	0
SP0413	maltose + H2O => 2 alpha-D-glucose	0	0
SP0414	trehalose-6-phosphate + H2O => trehalose + phosphate	0	0
SP0415	UDP-D-glucose + alpha-D-glucose-6-phosphate => UDP + trehalose-6-phosphate + H+	0	0
SP0416	alpha-D-glucose-1-phosphate <=> alpha-D-glucose-6-phosphate	-0.00414142	-0.00414013
SP0417	UDP-D-glucose + alpha-D-galactose-1-phosphate <=> alpha-D-glucose-1-phosphate + UDP-galactose	0	0
SP0418	UDP-D-glucose <=> UDP-galactose	7.97038e-05	8.00408e-05
SP0419	H2O + 2-phosphoglycolate => glycolate + phosphate	0	0
SP0420	glycolate + O2 => glyoxylate + H2O2	0	0
SP0421	glyoxylate + L-serine => hydroxypyruvate + glycine	0	0
SP0422	CTP + alpha-D-glucose-1-phosphate + H+ => diphosphate + CDPglucose	0	0
SP0423	CDPglucose => CDP-4-dehydro-6-deoxy-D-glucose	0	0
SP0424	(R)-3-hydroxymyristoyl-ACP + UDP-N-acetyl-D-glucosamine <=> UDP-3-O-(3-hydroxymyristoyl)-N-acetylglucosamine + acyl-carrier-protein	0	0
SP0425	UDP-3-O-(3-hydroxymyristoyl)-N-acetylglucosamine + H2O => acetate + UDP-3-O-(3-hydroxytetradecanoyl)-D-glucosamine	0	0
SP0426	UDP-3-O-(3-hydroxytetradecanoyl)-D-glucosamine => UDP-2,3-bis(3-hydroxymyristoyl)glucosamine + acyl-carrier-protein	0	0
SP0427	UDP-2,3-bis(3-hydroxymyristoyl)glucosamine + H2O => 2,3-bis(3-hydroxymyristoyl)-beta-D-glucosaminyl-1-phosphate + UMP + 2 H+	0	0
SP0428	2,3-bis(3-hydroxymyristoyl)-beta-D-glucosaminyl-1-phosphate + UDP-2,3-bis(3-hydroxymyristoyl)glucosamine => lipid-A-disaccharide + UDP + H+	0	0
SP0429	ATP + acetyl-CoA + HCO3- => ADP + phosphate + malonyl-CoA + 2 H+	0.0099055	0.0236848
SP0430	malonyl-CoA + acyl-carrier-protein <=> coenzyme-A + malonyl-ACP	0.0099055	0.0236848
SP0431	malonyl-ACP + H+ + acetyl-ACP => acetoacetyl-ACP + CO2 + acyl-carrier-protein	0	0.00291392
SP0432	malonyl-ACP + H+ + Butyryl-ACP-(n-C4:0ACP) => 3-Oxohexanoyl-[acyl-carrier-protein] + CO2 + acyl-carrier-protein	0.00133002	0.00291392
SP0433	malonyl-ACP + H+ + Hexanoyl-ACP-(n-C6:0ACP) => 3-Oxooctanoyl-[acyl-carrier-protein] + CO2 + acyl-carrier-protein	0.00133002	0.00291392
SP0434	malonyl-ACP + H+ + Octanoyl-ACP-(n-C8:0ACP) => 3-Oxodecanoyl-[acyl-carrier-protein] + CO2 + acyl-carrier-protein	0.00133002	0.00291392
SP0435	malonyl-ACP + H+ + Decanoyl-ACP-(n-C10:0ACP) => 3-Oxododecanoyl-[acyl-carrier-protein] + CO2 + acyl-carrier-protein	0.00133002	0.00291392
SP0436	malonyl-ACP + H+ + Dodecanoyl-ACP-(n-C12:0ACP) => 3-Oxotetradecanoyl-[acyl-carrier-protein] + CO2 + acyl-carrier-protein	0.00133002	0.00291392
SP0437	malonyl-ACP + H+ + Myristoyl-ACP-(n-C14:0ACP) => 3-Oxohexadecanoyl-[acyl-carrier-protein] + CO2 + acyl-carrier-protein	0.00133002	0.00291392
SP0438	malonyl-ACP + H+ + Palmitoyl-ACP-(n-C16:0ACP) => 3-Oxooctadecanoyl-[acyl-carrier-protein] + CO2 + acyl-carrier-protein	0.000595363	0.00144373
SP0439	acetoacetyl-ACP + H+ + NADPH <=> (3R)-3-Hydroxyacyl-[acyl-carrier-protein] + NADP+	0.00133002	0.00291392
SP0440	3-Oxohexanoyl-[acyl-carrier-protein] + H+ + NADPH <=> (R)-3-Hydroxyhexanoyl-[acyl-carrier-protein] + NADP+	0.00133002	0.00291392
SP0441	3-Oxooctanoyl-[acyl-carrier-protein] + H+ + NADPH <=> (R)-3-Hydroxyoctanoyl-[acyl-carrier-protein] + NADP+	0.00133002	0.00291392
SP0442	3-Oxodecanoyl-[acyl-carrier-protein] + H+ + NADPH <=> (R)-3-Hydroxydecanoyl-[acyl-carrier-protein] + NADP+	0.00133002	0.00291392
SP0443	3-Oxododecanoyl-[acyl-carrier-protein] + H+ + NADPH <=> (R)-3-Hydroxydodecanoyl-[acyl-carrier-protein] + NADP+	0.00133002	0.00291392
SP0444	3-Oxotetradecanoyl-[acyl-carrier-protein] + H+ + NADPH <=> (R)-3-hydroxymyristoyl-ACP + NADP+	0.00133002	0.00291392
SP0445	3-Oxohexadecanoyl-[acyl-carrier-protein] + H+ + NADPH <=> R-3-hydroxypalmitoyl-[acyl-carrier-protein] + NADP+	0.00133002	0.00291392
SP0446	3-Oxooctadecanoyl-[acyl-carrier-protein] + H+ + NADPH <=> (R)-3-Hydroxyoctadecanoyl-[acyl-carrier-protein] + NADP+	0.000595363	0.00144373
SP0447	(3R)-3-Hydroxyacyl-[acyl-carrier-protein] => But-2-enoyl-[acyl-carrier-protein] + H2O	0.00133002	0.00291392
SP0448	(R)-3-Hydroxyhexanoyl-[acyl-carrier-protein] => H2O + trans-Hex-2-enoyl-[acyl-carrier-protein]	0.00133002	0.00291392
SP0449	(R)-3-Hydroxyoctanoyl-[acyl-carrier-protein] => H2O + trans-Oct-2-enoyl-[acyl-carrier-protein]	0.00133002	0.00291392
SP0450	(R)-3-Hydroxydecanoyl-[acyl-carrier-protein] => H2O + trans-Dec-2-enoyl-[acyl-carrier-protein]	0.00133002	0.00291392
SP0451	(R)-3-Hydroxydodecanoyl-[acyl-carrier-protein] => H2O + trans-Dodec-2-enoyl-[acyl-carrier-protein]	0.00133002	0.00291392
SP0452	(R)-3-hydroxymyristoyl-ACP => H2O + trans-Tetradec-2-enoyl-[acyl-carrier-protein]	0.00133002	0.00291392
SP0453	R-3-hydroxypalmitoyl-[acyl-carrier-protein] => H2O + trans-Hexadec-2-enoyl-[acyl-carrier-protein]	0.00133002	0.00291392
SP0454	(R)-3-Hydroxyoctadecanoyl-[acyl-carrier-protein] => H2O + trans-octadec-2-enoyl-[acyl-carrier-protein]	0.000595363	0.00144373
SP0455	But-2-enoyl-[acyl-carrier-protein] + H+ + NADH => Butyryl-ACP-(n-C4:0ACP) + NAD+	0	0.00291392
SP0456	But-2-enoyl-[acyl-carrier-protein] + H+ + NADPH => Butyryl-ACP-(n-C4:0ACP) + NADP+	0	0.00291392
SP0457	H+ + NADH + trans-Hex-2-enoyl-[acyl-carrier-protein] => Hexanoyl-ACP-(n-C6:0ACP) + NAD+	0	0.00291392
SP0458	H+ + NADPH + trans-Hex-2-enoyl-[acyl-carrier-protein] => Hexanoyl-ACP-(n-C6:0ACP) + NADP+	0	0.00291392
SP0459	H+ + NADH + trans-Oct-2-enoyl-[acyl-carrier-protein] => NAD+ + Octanoyl-ACP-(n-C8:0ACP)	0	0.00291392
SP0460	H+ + NADPH + trans-Oct-2-enoyl-[acyl-carrier-protein] => NADP+ + Octanoyl-ACP-(n-C8:0ACP)	0	0.00291392
SP0461	H+ + NADH + trans-Dec-2-enoyl-[acyl-carrier-protein] => Decanoyl-ACP-(n-C10:0ACP) + NAD+	0	0.00291392
SP0462	H+ + NADPH + trans-Dec-2-enoyl-[acyl-carrier-protein] => Decanoyl-ACP-(n-C10:0ACP) + NADP+	0	0.00291392
SP0463	H+ + NADH + trans-Dodec-2-enoyl-[acyl-carrier-protein] => Dodecanoyl-ACP-(n-C12:0ACP) + NAD+	0	0.00291392
SP0464	H+ + NADPH + trans-Dodec-2-enoyl-[acyl-carrier-protein] => Dodecanoyl-ACP-(n-C12:0ACP) + NADP+	0	0.00291392
SP0465	H+ + NADH + trans-Tetradec-2-enoyl-[acyl-carrier-protein] => Myristoyl-ACP-(n-C14:0ACP) + NAD+	0	0.00291392
SP0466	H+ + NADPH + trans-Tetradec-2-enoyl-[acyl-carrier-protein] => Myristoyl-ACP-(n-C14:0ACP) + NADP+	0	0.00291392
SP0467	H+ + NADH + trans-Hexadec-2-enoyl-[acyl-carrier-protein] => NAD+ + Palmitoyl-ACP-(n-C16:0ACP)	0	0.00291392
SP0468	H+ + NADPH + trans-Hexadec-2-enoyl-[acyl-carrier-protein] => NADP+ + Palmitoyl-ACP-(n-C16:0ACP)	0	0.00291392
SP0469	H+ + NADH + trans-octadec-2-enoyl-[acyl-carrier-protein] => NAD+ + Octadecanoyl-ACP-(n-C18:0ACP)	0	0.00144373
SP0470	H+ + NADPH + trans-octadec-2-enoyl-[acyl-carrier-protein] => NADP+ + Octadecanoyl-ACP-(n-C18:0ACP)	0	0.00144373
SP0471	acetyl-CoA + malonyl-ACP + H+ => acetoacetyl-ACP + coenzyme-A + CO2	0	0.00291392
SP0472	malonyl-ACP + H+ => acetyl-ACP + CO2	0	0.00280519
SP0473	2 acetyl-CoA <=> acetoacetyl-CoA + coenzyme-A	0	0
SP0474	oxidized-thioredoxin + NADPH + H+ => reduced-thioredoxin + NADP+	0.00139988	0.00153064
SP0475	ubiquinone-8 + succinate => ubiquinol-8 + fumarate	0.000160464	436.526
SP0476	ubiquinone-8 + FADH2 <=> ubiquinol-8 + FAD	0	0
SP0477	ubiquinone-8 + NADH + H+ => ubiquinol-8 + NAD+	0	436.521
SP0478	ubiquinone-8 + D-lactate => ubiquinol-8 + pyruvate	0	0
SP0479	ATP + phosphate <=> ADP + diphosphate	-1000	537.938
SP0480	ATP + diphosphate <=> ADP + triphosphate	0	0
SP0481	tRNAala + L-alanine + ATP => L-alanyl-tRNAala + diphosphate + AMP	0	0
SP0482	tRNAphe + L-phenylalanine + ATP => L-phenylalanyl-tRNAphe + diphosphate + AMP	0	0
SP0483	tRNAlys + L-lysine + ATP => L-lysyl-tRNAlys + diphosphate + AMP	0	0
SP0484	tRNAgly + glycine + ATP => glycyl-tRNAgly + diphosphate + AMP	0	0
SP0485	tRNAile + L-isoleucine + ATP => L-isoleucyl-tRNAile + diphosphate + AMP	0	0
SP0486	tRNApro + L-proline + ATP => L-prolyl-tRNApro + diphosphate + AMP	0	0
SP0487	tRNAcys + L-cysteine + ATP => L-cysteinyl-tRNAcys + diphosphate + AMP	0	0
SP0488	tRNAleu + L-leucine + ATP => L-leucyl-tRNAleu + diphosphate + AMP	0	0
SP0489	tRNAgln + L-glutamine + ATP => L-glutaminyl-tRNAgln + diphosphate + AMP	0	0
SP0490	tRNAser + L-serine + ATP => L-seryl-tRNAser + diphosphate + AMP	0	0
SP0491	tRNAasn + L-asparagine + ATP => L-asparaginyl-tRNAasn + diphosphate + AMP	0	0
SP0492	tRNAtyr + L-tyrosine + ATP => L-tyrosyl-tRNAtyr + diphosphate + AMP	0	0
SP0493	tRNAthr + L-threonine + ATP => L-threonyl-tRNAthr + diphosphate + AMP	0	0
SP0494	tRNAasp + L-aspartate + ATP => L-aspartyl-tRNAasp + diphosphate + AMP	0	0
SP0495	tRNAarg + L-arginine + ATP => L-arginyl-tRNAarg + diphosphate + AMP	0	0
SP0496	tRNAmet + L-methionine + ATP => L-methionyl-tRNAmet + diphosphate + AMP	0	0
SP0497	tRNAhis + L-histidine + ATP => L-histidyl-tRNAhis + diphosphate + AMP	0	0
SP0498	L-methionyl-tRNAmet + 10-formyl-tetrahydrofolate + H2O <=> tetrahydrofolate + N-formyl-L-methionyl-tRNAfmet	0	0
SP0499	tRNAtrp + L-tryptophan + ATP => AMP + diphosphate + L-tryptophanyl-tRNAtrp	0	0
SP0500	tRNAval + L-valine + ATP => L-valyl-tRNAval + diphosphate + AMP	0	0
SP0501	2 O2- + 2 H+ => H2O2 + O2	0	0
SP0502	2 H2O2 => 2 H2O + O2	0	0
SP0503	H2O + Selenide + ATP => selenophosphate + phosphate + AMP	0	0
SP0504	H2O + CO2 <=> H2CO3	0	0
SP0505	HCO3- + H+ <=> H2O + CO2entry	0.147406	0.188269
SP0506	O2 + FADH2 + 4-hydroxyphenylacetate <=> H2O + FAD + 3,4-dihydroxyphenylacetate + H+	0	0
SP0507	O2 + 3,4-dihydroxyphenylacetate <=> 2-hydroxy-5-carboxymethylmuconate-semialdehyde + H+	0	0
SP0508	2-hydroxy-5-carboxymethylmuconate-semialdehyde + NAD+ + H2O <=> 5-carboxymethyl-2-hydroxymuconate + NADH + 2 H+	0	0
SP0509	5-carboxymethyl-2-hydroxymuconate <=> 5-carboxy-2-oxohept-3-enedioate	0	0
SP0510	5-carboxy-2-oxohept-3-enedioate + H+ => 2-hydroxyhepta-2,4-dienedioate + CO2	0	0
SP0511	2-hydroxyhepta-2,4-dienedioate + H2O <=> 4-hydroxy-2-ketopimelate	0	0
SP0512	4-hydroxy-2-ketopimelate <=> succinate-semialdehyde + pyruvate	0	0
SP0513	formamide + H2O => formate + NH4+	0	0
SP0514	Hexanoyl-CoA-(n-C6:0CoA) + H2O => coenzyme-A + Hexanoyl(n-C6:0) + H+	0	499.931
SP0515	ATP + coenzyme-A + Hexanoyl(n-C6:0) => AMP + Hexanoyl-CoA-(n-C6:0CoA) + diphosphate	0	499.931
SP0516	FAD + Hexanoyl-CoA-(n-C6:0CoA) <=> FADH2 + trans-Hex-2-enoyl-CoA	0	0
SP0517	precorrin-2 + Co2+ => 2 H+ + cobalt-precorrin-2	0	0
SP0518	cobalt-precorrin-2 + S-adenosyl-L-methionine => S-adenosyl-L-homocysteine + cobalt-precorrin-3 + H+	0	0
SP0519	cobalt-precorrin-3 + S-adenosyl-L-methionine + H+ => S-adenosyl-L-homocysteine + cobalt-precorrin-4	0	0
SP0520	cobalt-precorrin-4 + S-adenosyl-L-methionine => S-adenosyl-L-homocysteine + cobalt-precorrin-5A + H+	0	0
SP0521	cobalt-precorrin-5A + H2O => cobalt-precorrin-5B + acetaldehyde + 2 H+	0	0
SP0522	cobalt-precorrin-5B + S-adenosyl-L-methionine => S-adenosyl-L-homocysteine + cobalt-precorrin-6A	0	0
SP0523	cobalt-precorrin-6A + H+ + NADPH => NADP+ + cobalt-precorrin-6B	0	0
SP0524	cobalt-precorrin-6B + S-adenosyl-L-methionine => S-adenosyl-L-homocysteine + cobalt-precorrin-7 + H+	0	0
SP0525	cobalt-precorrin-7 + S-adenosyl-L-methionine => S-adenosyl-L-homocysteine + cobalt-precorrin-8x + CO2	0	0
SP0526	cobalt-precorrin-8x => cobyrinate	0	0
SP0527	cobyrinate + 2 H2O + 2 ATP + 2 L-glutamine => cob(II)yrinic-acid-a,c-diamide + 2 phosphate + 2 ADP + 2 L-glutamate + 5 H+	0	0
SP0528	2 cob(II)yrinic-acid-a,c-diamide + FMNH2 => FMN + 2 cob(I)yrinic-acid-a,c-diamide + 3 H+	0	0
SP0529	cob(I)yrinic-acid-a,c-diamide + ATP => triphosphate + adenosyl-cobyrinat-acid-a,c-diamide + H+	0	0
SP0530	adenosyl-cobyrinat-acid-a,c-diamide + 4 H2O + 4 ATP + 4 L-glutamine => adenosyl-cobyrate + 4 phosphate + 4 ADP + 4 L-glutamate + 8 H+	0	0
SP0531	adenosyl-cobyrate + ATP + (R)-1-amino-2-propanol-O-2-phosphate => ADP + adenosyl-cobinamide-phosphate + phosphate + 2 H+	0	0
SP0532	adenosyl-cobinamide-phosphate + GTP + H+ => adenosylcobinamide-GDP + diphosphate	0	0
SP0533	adenosylcobinamide-GDP + alpha-ribazole => GMP + coenzymeB12 + H+	0	0
SP0534	cob(I)alamin + ATP + H+ <=> triphosphate + coenzymeB12	0	0
SP0535	precorrin-2 + S-adenosyl-L-methionine => S-adenosyl-L-homocysteine + precorrin-3A + H+	0	0
SP0536	precorrin-3A + H+ + NADH + O2 => NAD+ + H2O + precorrin-3B	0	0
SP0537	precorrin-3B + S-adenosyl-L-methionine => S-adenosyl-L-homocysteine + precorrin-4 + 2 H+	0	0
SP0538	precorrin-4 + S-adenosyl-L-methionine => S-adenosyl-L-homocysteine + precorrin-5 + H+	0	0
SP0539	precorrin-5 + S-adenosyl-L-methionine + H2O => S-adenosyl-L-homocysteine + precorrin-6A + acetate + H+	0	0
SP0540	precorrin-6A + NADPH + H+ => NADP+ + precorrin-6B	0	0
SP0541	precorrin-6B + 2 S-adenosyl-L-methionine => 2 S-adenosyl-L-homocysteine + precorrin-8x + CO2 + 2 H+	0	0
SP0542	precorrin-8x + H+ => hydrogenobyrinate	0	0
SP0543	hydrogenobyrinate + 2 H2O + 2 ATP + 2 L-glutamine => hydrogenobyrinate-a,c-diamide + 2 phosphate + 2 ADP + 2 L-glutamate + 4 H+	0	0
SP0544	O2 + 4 reduced-cytochrome-c => 4 H+ + 4 oxidized-cytochrome-c	0.000248517	218.263
SP0545	2 oxidized-cytochrome-c + ubiquinol-8 <=> 2 reduced-cytochrome-c + ubiquinone-8	0.000497034	436.526
SP0546	H2O + L-arginine => urea + L-ornithine	0	0.0204315
SP0547	arsenate + reduced-glutathione => arsenite + oxidized-glutathione + H2O	0	0
SP0548	D-ribulose-5-phosphate + ATP => D-ribulose-1,5-bisphosphate + ADP + 2 H+	0.129536	0.170399
SP0549	D-ribulose-1,5-bisphosphate + CO2entry + H2O => 2 3-phosphoglycerate + 2 H+	0.129536	0.170399
SP0550	H2O + D-sedoheptulose-1,7-bisphosphate => phosphate + D-sedoheptulose-7-phosphate	0	537.98
SP0551	Delta3-isopentenyl-PP + dimethylallyl-PP => geranylgeranyl-diphosphate + diphosphate	5.3488e-05	5.34883e-05
SP0552	2 geranylgeranyl-diphosphate => prephytoene-diphosphate + diphosphate	0	0
SP0553	prephytoene-diphosphate => phytoene + diphosphate	0	0
SP0554	phytoene + O2 + NADH => phytofluene + 2 H2O + NAD+	0	0
SP0555	phytofluene + O2 + NADH => zeta-carotene + 2 H2O + NAD+	0	0
SP0556	zeta-carotene + O2 + NADH => neurosporene + 2 H2O + NAD+	0	0
SP0557	O2 + NADH + neurosporene => 2 H2O + NAD+ + trans-lycopene	0	0
SP0558	trans-lycopene => gamma-carotene	0	0
SP0559	gamma-carotene => beta-carotene	0	0
SP0560	beta-carotene + O2 + NADH => beta-cryptoxanthin + H2O + NAD+	0	0
SP0561	beta-cryptoxanthin + O2 + NADH => zeaxanthin + H2O + NAD+	0	0
SP0562	trans-lycopene => delta-carotene	0	0
SP0563	delta-carotene => alpha-carotene	0	0
SP0564	alpha-carotene + O2 + NADPH + H+ => zeinoxanthin + H2O + NADP+	0	0
SP0565	chlorophyllide-a + phytyl-PP + H+ => chlorophyll-a + diphosphate	5.3488e-05	5.34883e-05
SP0566	ATP + protoporphyrin-IX + Mg2+ + H2O => Mg-protoporphyrin + phosphate + ADP + 4 H+	5.3488e-05	5.34883e-05
SP0567	Mg-protoporphyrin + S-adenosyl-L-methionine => S-adenosyl-L-homocysteine + Mg-protoporphyrin-monomethyl-ester	5.3488e-05	5.34883e-05
SP0568	Mg-protoporphyrin-monomethyl-ester + NADPH + H+ + O2 => 131-hydroxy-magnesium-protoporphyrin-IX-13-monomethyl-ester + NADP+ + H2O	5.3488e-05	5.34883e-05
SP0569	131-hydroxy-magnesium-protoporphyrin-IX-13-monomethyl-ester + NADPH + H+ + O2 => 131-oxo-magnesium-protoporphyrin-IX-13-monomethyl-ester + NADP+ + 2 H2O	5.3488e-05	5.34883e-05
SP0570	131-oxo-magnesium-protoporphyrin-IX-13-monomethyl-ester + NADPH + H+ + O2 => divinyl-protochlorophyllide-a + NADP+ + 2 H2O	5.3488e-05	5.34883e-05
SP0571	divinyl-protochlorophyllide-a + NADPH + H+ => monovinyl-protochlorophyllide-a + NADP+	5.3488e-05	5.34883e-05
SP0572	monovinyl-protochlorophyllide-a + NADPH + H+ => NADP+ + chlorophyllide-a	5.3488e-05	5.34883e-05
SP0573	creatinine + H2O <=> creatine	0	0
SP0574	a-phenol + phosphoadenosine-5'-phosphosulfate => an-aryl-sulfate + adenosine-3',5'-bisphosphate	0	0
SP0575	alpha-D-glucose <=> beta-D-glucose	0	0
SP0576	N5-formyl-THF + ATP + H+ <=> 5,10-methenyl-THF + ADP + phosphate	0	0
SP0577	5-oxoproline + 2 H2O + ATP => L-glutamate + phosphate + ADP + 2 H+	0	0
SP0578	R-S-glutathione + H2O => Cys-Gly + L-glutamate	0	0
SP0579	reduced-glutathione + R-X => R-S-glutathione + H-X	0	0
SP0580	H-protein-(lipoyl)lysine + glycine => H-protein-S-(aminomethyldihydrolipoyl)lysine + CO2	0	0
SP0581	H-protein-S-(aminomethyldihydrolipoyl)lysine + tetrahydrofolate => H-protein-(dihydrolipoyl)lysine + 5,10-methylene-THF + NH4+	0	0
SP0582	H-protein-(dihydrolipoyl)lysine + NAD+ => H-protein-(lipoyl)lysine + NADH + H+	0	0
SP0583	1,2-diacylglycerol + UDP-D-glucose => UDP + monoglucosyldiacylglycerol	0.0002744	0.000274402
SP0584	monoglucosyldiacylglycerol => monogalactosyldiacylglycerol	0.0002744	0.000274402
SP0585	monogalactosyldiacylglycerol + UDP-galactose => UDP + digalactosyldiacylglycerol	7.97038e-05	7.97043e-05
SP0586	H2 + NAD+ <=> NADH + H+	0	0
SP0587	S-adenosyl-L-homocysteine + H2O => L-homocysteine + adenosine	5.3488e-05	5.34883e-05
SP0588	methylglyoxal + NADPH + H+ => acetol + NADP+	0	0
SP0589	acetol + H+ + NADH => L-1,2-propanediol + NAD+	0	0
SP0590	NO3- + 2 reduced-ferredoxin + 2 H+ => NO2- + 2 oxidized-ferredoxin + H2O	0.0399998	0.04
SP0591	NO2- + 6 reduced-ferredoxin + 7 H+ => NH4+ + 6 oxidized-ferredoxin + 2 H2O	0.0399998	0.04
SP0592	4alpha-hydroxy-tetrahydrobiopterin <=> dihydrobiopterin + H2O	0	0
SP0593	protoheme-IX + 3 NADH + 3 O2 => biliverdin-IX-alpha + Fe2+ + CO + 3 NAD+ + 3 H2O	0	0
SP0594	biliverdin-IX-alpha + reduced-ferredoxin => (3Z)-phycocyanobilin + oxidized-ferredoxin	0	0
SP0595	1,4-dihydroxy-2-naphthoate + phytyl-PP => demethylphylloquinone + CO2 + diphosphate	0	0
SP0596	demethylphylloquinone + S-adenosyl-L-methionine => phylloquinone + S-adenosyl-L-homocysteine	0	0
SP0597	geranylgeranyl-diphosphate + NADPH + H+ => dihydrogeranylgeranyl-PP + NADP+	5.3488e-05	5.34883e-05
SP0598	dihydrogeranylgeranyl-PP + NADPH + H+ => tetrahydrogeranylgeranyl-PP + NADP+	5.3488e-05	5.34883e-05
SP0599	tetrahydrogeranylgeranyl-PP + NADPH + H+ => phytyl-PP + NADP+	5.3488e-05	5.34883e-05
SP0600	p-hydroxyphenylpyruvate + O2 => CO2 + homogentisate	0	0
SP0601	homogentisate + nonaprenyl-diphosphate + 3 H+ => 2-methyl-6-solanyl-1,4-benzoquinone + CO2 + diphosphate	0	0
SP0602	2-methyl-6-solanyl-1,4-benzoquinone + S-adenosyl-L-methionine => plastoquinone-9 + S-adenosyl-L-homocysteine + 5 H+	0	0
SP0603	D-erythrose-4-phosphate + NAD+ + H2O <=> 4-phosphoerythronate + NADH + 2 H+	0	0
SP0604	(3R)-3-hydroxy-2-oxo-4-phosphonooxybutanoate + L-glutamate <=> 4-(phosphonooxy)-threonine + alpha-ketoglutarate	0	0
SP0605	4-phospho-D-erythronate + NAD+ <=> (3R)-3-hydroxy-2-oxo-4-phosphonooxybutanoate + NADH + H+	0	0
SP0606	4-(phosphonooxy)-threonine + NAD+ => NADH + H+ + (2S)-2-amino-3-oxo-4-phosphonooxybutanoate	0	0
SP0607	(2S)-2-amino-3-oxo-4-phosphonooxybutanoate => 3-amino-2-oxopropyl-phosphate	0	0
SP0608	1-deoxy-D-xylulose-5-phosphate + 3-amino-2-oxopropyl-phosphate => pyridoxine-5'-phosphate + phosphate + 2 H2O + H+	0	0
SP0609	spermidine + S-adenosyl-L-methioninamine => spermine + 5'-methylthioadenosine + H+	0	0
SP0610	UDP-D-glucose + SO3 + H+ => H2O + UDP-sulfoquinovose	8.94386e-05	8.94391e-05
SP0611	UDP-sulfoquinovose + 1,2-diacylglycerol => UDP + sulfoquinovosyldiacylglycerol	8.94386e-05	8.94391e-05
SP0612	maltose <=> trehalose	0	0
SP0613	UDP-N-acetyl-D-glucosamine <=> UDP-N-acetyl-D-galactosamine	0	0
SP0614	H2O + urea => 2 NH4+ + CO2	0	0.0204315
SP0615	homogentisate + phytyl-PP => 2-Methyl-6-phytylquinol + CO2 + diphosphate	0	0
SP0616	2-Methyl-6-phytylquinol + S-adenosyl-L-methionine => 2,3-Dimethyl-5-phytylquinol + S-adenosyl-L-homocysteine	0	0
SP0617	2,3-Dimethyl-5-phytylquinol => gamma-tocopherol	0	0
SP0618	gamma-tocopherol + S-adenosyl-L-methionine => alpha-tocopherol + S-adenosyl-L-homocysteine	0	0
SP0619	2-Methyl-6-phytylquinol => delta-tocopherol	0	0
SP0620	delta-tocopherol + S-adenosyl-L-methionine => beta-tocopherol + S-adenosyl-L-homocysteine	0	0
SP0621	4 ubiquinone-8 + 2 plastoquinone-9 => 2 plastoquinol-1 + O2 + 8 H+XT	0	0
SP0622	5 ubiquinone-8 + 2 plastoquinone-9 => 2 plastoquinol-1 + O2 + 8 H+XT	0	0
SP0623	6 ubiquinone-8 + 2 plastoquinone-9 => 2 plastoquinol-1 + O2 + 8 H+XT	0	0
SP0624	7 ubiquinone-8 + 2 plastoquinone-9 => 2 plastoquinol-1 + O2 + 8 H+XT	0	0
SP0625	8 ubiquinone-8 + 2 plastoquinone-9 => 2 plastoquinol-1 + O2 + 8 H+XT	0	0
SP0626	9 ubiquinone-8 + 2 plastoquinone-9 => 2 plastoquinol-1 + O2 + 8 H+XT	0	0
SP0627	10 ubiquinone-8 + 2 plastoquinone-9 => 2 plastoquinol-1 + O2 + 8 H+XT	0	0
SP0628	11 ubiquinone-8 + 2 plastoquinone-9 => 2 plastoquinol-1 + O2 + 8 H+XT	0	0
SP0629	12 ubiquinone-8 + 2 plastoquinone-9 => 2 plastoquinol-1 + O2 + 8 H+XT	0	0
SP0630	13 ubiquinone-8 + 2 plastoquinone-9 => 2 plastoquinol-1 + O2 + 8 H+XT	0	0
SP0631	14 ubiquinone-8 + 2 plastoquinone-9 => 2 plastoquinol-1 + O2 + 8 H+XT	0	0
SP0632	15 ubiquinone-8 + 2 plastoquinone-9 => 2 plastoquinol-1 + O2 + 8 H+XT	0	0
SP0633	16 ubiquinone-8 + 2 plastoquinone-9 => 2 plastoquinol-1 + O2 + 8 H+XT	0	0
SP0634	17 ubiquinone-8 + 2 plastoquinone-9 => 2 plastoquinol-1 + O2 + 8 H+XT	0	0
SP0635	18 ubiquinone-8 + 2 plastoquinone-9 => 2 plastoquinol-1 + O2 + 8 H+XT	0	0
SP0636	19 ubiquinone-8 + 2 plastoquinone-9 => 2 plastoquinol-1 + O2 + 8 H+XT	0	0
SP0637	20 ubiquinone-8 + 2 plastoquinone-9 => 2 plastoquinol-1 + O2 + 8 H+XT	0	0
SP0638	21 ubiquinone-8 + 2 plastoquinone-9 => 2 plastoquinol-1 + O2 + 8 H+XT	0	0
SP0639	22 ubiquinone-8 + 2 plastoquinone-9 => 2 plastoquinol-1 + O2 + 8 H+XT	0	0
SP0640	23 ubiquinone-8 + 2 plastoquinone-9 => 2 plastoquinol-1 + O2 + 8 H+XT	0	0
SP0641	24 ubiquinone-8 + 2 plastoquinone-9 => 2 plastoquinol-1 + O2 + 8 H+XT	0	0
SP0642	25 ubiquinone-8 + 2 plastoquinone-9 => 2 plastoquinol-1 + O2 + 8 H+XT	0	0
SP0643	26 ubiquinone-8 + 2 plastoquinone-9 => 2 plastoquinol-1 + O2 + 8 H+XT	0	0
SP0644	27 ubiquinone-8 + 2 plastoquinone-9 => 2 plastoquinol-1 + O2 + 8 H+XT	0	0
SP0645	28 ubiquinone-8 + 2 plastoquinone-9 => 2 plastoquinol-1 + O2 + 8 H+XT	0	0
SP0646	29 ubiquinone-8 + 2 plastoquinone-9 => 2 plastoquinol-1 + O2 + 8 H+XT	0	0
SP0647	reduced-ferredoxin + oxidized-plastocyanin => oxidized-ferredoxin + reduced-plastocyanin + H+XT	0	0
SP0648	ubiquinone-8 + oxidized-ferredoxin + reduced-plastocyanin => reduced-ferredoxin + oxidized-plastocyanin	0	0
SP0649	plastoquinol-1 + 2 oxidized-plastocyanin => plastoquinone-9 + 2 reduced-plastocyanin	0	0
SP0650	2 reduced-ferredoxin + NADP+ => 2 oxidized-ferredoxin + NADPH	0	0
SP0651	3 reduced-ferredoxin + NADP+ => 2 oxidized-ferredoxin + NADPH	0	0
SP0652	4 reduced-ferredoxin + NADP+ => 2 oxidized-ferredoxin + NADPH	0	0
SP0653	5 reduced-ferredoxin + NADP+ => 2 oxidized-ferredoxin + NADPH	0	0
SP0654	6 reduced-ferredoxin + NADP+ => 2 oxidized-ferredoxin + NADPH	0	0
SP0655	7 reduced-ferredoxin + NADP+ => 2 oxidized-ferredoxin + NADPH	0	0
SP0656	oxidized-ferredoxin + NADPH + H+ => reduced-ferredoxin + NADP+	0.270074	873.325
SP0657	UDP-D-glucuronate + H+ => UDP-xylose + CO2	0	1.62258e-07
SP0658	UDP-D-glucuronate <=> UDP-galacturonate	0	2.49627e-07
SP0659	adenosine-3',5'-bisphosphate + H2O <=> AMP + phosphate	0.00139988	0.0014
SP0660	BCCP-monomer + biotin + ATP => diphosphate + AMP + biotinylated-BCCP-monomer	0	0
SP0661	UDP-N-acetyl-D-mannosamine + phosphoenolpyruvate + H2O => N-acetylneuraminate + phosphate	9.04616e-05	9.04621e-05
SP0662	N-acetylneuraminate + CTP + H+ => CMP-N-acetylneuraminate + diphosphate	9.04616e-05	9.04621e-05
SP0663	CoB-CoM-heterodisulfide + dihydromethanophenazine => methanophenazine + coenzymeB + coenzymeM	0	0
SP0664	(2R)-O-Phospho-3-sulfolactate + H2O => (2R)-3-sulfolactate + phosphate	0	0
SP0665	undecaprenyl-diphosphate + H2O => undecaprenyl-phosphate + phosphate + H+	0.000123357	0.000123357
SP0666	acetyl-CoA + acyl-carrier-protein => acetyl-ACP + coenzyme-A	0	0.00291392
SP0667	H+ + NADPH + Octadecanoyl-ACP-(n-C18:0ACP) => NADP+ + cis-octadec-11-enoyl-[acyl-carrier-protein]-(n-C18:1(9))	0	0.00117141
SP0668	H+ + NADPH + cis-octadec-11-enoyl-[acyl-carrier-protein]-(n-C18:1(9)) => NADP+ + linoleic-ACP	0	0.000993306
SP0669	H+ + NADPH + linoleic-ACP => NADP+ + g-linolenic-ACP	0	0.000601808
SP0670	Palmitoyl-ACP-(n-C16:0ACP) + NADP+ => cis-hexadec-9-enoyl-[acyl-carrier-protein]-(n-C16:1) + NADPH + H+	6.48448e-05	0.000337733
SP0671	H+ + NADH + Octadecanoyl-ACP-(n-C18:0ACP) => NAD+ + cis-octadec-11-enoyl-[acyl-carrier-protein]-(n-C18:1(9))	0	0.00117141
SP0672	H+ + NADH + cis-octadec-11-enoyl-[acyl-carrier-protein]-(n-C18:1(9)) => NAD+ + linoleic-ACP	0	0.000993306
SP0673	H+ + NADH + linoleic-ACP => NAD+ + g-linolenic-ACP	0	0.000601808
SP0674	Octadecanoyl-ACP-(n-C18:0ACP) + sn-glycerol-3-phosphate => 2-lysophosphatidate + acyl-carrier-protein	0	0.00127726
SP0675	2-lysophosphatidate + Palmitoyl-ACP-(n-C16:0ACP) => phosphatidic-acid + acyl-carrier-protein	0	0.00127726
SP0676	CTP + phosphatidic-acid => CDP-diacylglycerol + diphosphate	0	0
SP0677	CDP-diacylglycerol + sn-glycerol-3-phosphate => L-1-phosphatidylglycerol-phosphate + CMP	0	0
SP0678	L-1-phosphatidylglycerol-phosphate + H2O => phosphatidylglycerol(C18:0,16:0) + phosphate	0	0
SP0679	2 phosphatidylglycerol(C18:0,16:0) => cardiolipin + glycerol	0	0
SP0680	5-methyltetrahydropteroyltri-L-glutamate + L-homocysteine => tetrahydropteroyltri-L-glutamate + L-methionine	0	0
SP0681	DNA + S-adenosyl-L-methionine => S-adenosyl-L-homocysteine + DNA-containing-5-methylcytosine	0	0
SP0682	phosphatidic-acid + H2O => 1,2-diacylglycerol + phosphate	0.000363839	0.000363841
SP0683	NAD+ + NADPH <=> NADH + NADP+	-537.776	436.844
SP0684	ATP + H2O => ADP + phosphate	25	25
SP0685	ADP + 3 H+XT + phosphate <=> ATP + H2O + 2 H+	0	0
SP0686	2 NADP+ + 2.6 ADP + 2.6 phosphate + 4 APF + 2 H2O => 2 NADPH + 2.6 ATP + O2pro + 2 H+	11.6382	218.567
SP0687	NADH + 0.5 O2 + 2.5 ADP + 2.5 phosphate + 3.5 H+ => 3.5 H2O + NAD+ + 2.5 ATP	0	0
SP0688	FADH2 + 0.5 O2 + 1.5 ADP + 1.5 phosphate + 2.5 H+ => 2.5 H2O + FAD + 1.5 ATP	0	0
SP0689	alpha-D-glucose-6-phosphate + H2O => cyclitol + phosphate	0.000209706	0.000209708
SP0690	sn-glycerol-3-phosphate + 0.922 Palmitoyl-ACP-(n-C16:0ACP) + 0.212 cis-hexadec-9-enoyl-[acyl-carrier-protein]-(n-C16:1) + 0.059 Octadecanoyl-ACP-(n-C18:0ACP) + 0.101 cis-octadec-11-enoyl-[acyl-carrier-protein]-(n-C18:1(9)) + 0.271 linoleic-ACP + 0.435 g-linolenic-ACP => phosphatidic-acid + 2 acyl-carrier-protein	0	0.00128721
SP0691	2 UDP-D-glucose + 2.7 UDP-galactose + 0.7 GDP-L-fucose + 0.3 dTDP-alpha-L-rhamnose + 1.3 UDP-xylose + 2 UDP-D-glucuronate + 2 UDP-galacturonate + SO4 + 3 ATP => exopolysaccharide + H2O + 10 UDP + 0.7 GDP + 0.3 dTDP + 3 ADP	0	1.24814e-07
SP0692	phosphatidic-acid + sn-glycerol-3-phosphate + CTP => glycerol + phosphate + CMP + diphosphate	0.00013142	0.00092337
SP0693	sn-glycerol-3-phosphate + 0.956 Palmitoyl-ACP-(n-C16:0ACP) + 0.573 cis-hexadec-9-enoyl-[acyl-carrier-protein]-(n-C16:1) + 0.299 Octadecanoyl-ACP-(n-C18:0ACP) + 0.425 cis-octadec-11-enoyl-[acyl-carrier-protein]-(n-C18:1(9)) + 0.377 linoleic-ACP + 0.370 g-linolenic-ACP + H2O => triglyceride + 3 acyl-carrier-protein + phosphate	0.000113167	0.000113168
SP0694	0.732 dTDP-alpha-L-rhamnose + 0.124 UDP-D-glucose + 0.051 cyclitol + 0.030 peptidoglycan + 0.043 glycogen + 0.022 CMP-N-acetylneuraminate + 5 ATP => carbohydrate + 5 ADP + 5 phosphate + 0.732 dTDP + 0.124 UDP + 0.022 CMP	0.00411189	0.00411191
SP0695	0.058 L-isoleucine + 0.094 L-leucine + 0.036 L-lysine + 0.018 L-methionine + 0.039 L-phenylalanine + 0.054 L-threonine + 0.009 L-tryptophan + 0.076 L-valine + 0.053 L-arginine + 0.014 L-histidine + 0.101 L-alanine + 0.098 L-aspartate + 0.132 L-glutamate + 0.007 L-cysteine + 0.086 glycine + 0.038 L-proline + 0.054 L-serine + 0.033 L-tyrosine + 2 GTP + 55 ATP + 2 H2O => protein + 2 GDP + 55 ADP + d…	0.0280946	0.0280947
SP0696	0.320 monogalactosyldiacylglycerol + 0.131 digalactosyldiacylglycerol + 0.147 sulfoquinovosyldiacylglycerol + 0.216 glycerol + 0.186 triglyceride + ATP => lipid + ADP + phosphate	0.000608426	0.00060843
SP0697	0.262 ATP + 0.322 GTP + 0.216 UTP + 0.200 CTP + 2 ATP => RNA + diphosphate + 2 ADP + 2 phosphate	0.00043459	0.000434593
SP0698	0.279 dTTP + 0.222 dCTP + 0.222 dGTP + 0.279 dATP + 5 ATP => DNA + diphosphate + 5 ADP + 5 phosphate	0.000130377	0.000130378
SP0699	0.8404 protein + 0.1230 carbohydrate + 0.0182 lipid + 0.0130 RNA + 0.0039 DNA + 0.0016 chlorophyll-a + 97 ATP => biomass + 97 ADP + 97 phosphate	0.03343	0.0334302
biomtexX	biomassXT => biomassXTX	0.03343	0.0334302
biomtex	biomass => biomassXT	0.03343	0.0334302
EPStex	exopolysaccharide => exopolysaccharideXT	0	1.24814e-07
EPStexX	exopolysaccharideXT => exopolysaccharideXTX	0	1.24814e-07
Lighttex	APF <=> APFXT	46.5529	874.267
LighttexX	APFXT <=> APFXTX	46.5529	874.267
O2uptex	O2XT <=> O2	0.000462469	218.263
O2uptexX	O2XTX <=> O2XT	0.000462469	218.263
O2protex	O2pro => O2proXT	11.6382	218.567
O2protexX	O2proXT => O2proXTX	11.6382	218.567
CO2tex	CO2 => CO2XT	0.0358845	0.0767476
CO2texX	CO2XT => CO2XTX	0.0358845	0.0767476
HCO3tex	HCO3- <=> HCO3XT	0.2	0.2
HCO3texX	HCO3XT <=> HCO3XTX	0.2	0.2
H+tex	H+ <=> H+XT	0.137768	1000
H+texX	H+XT <=> H+XTX	0.137768	1000
H2OtexX	H2OXT <=> H2OXTX	-1000	-48.1896
H2Otex	H2O <=> H2OXT	-1000	-48.1896
LGLUCtex	alpha-D-glucose <=> alpha-D-glucoseXT	0.017	0.017
LGLUCtexX	alpha-D-glucoseXT <=> alpha-D-glucoseXTX	0.017	0.017
DGLUCtex	beta-D-glucose <=> beta-D-glucoseXT	0	0
DGLUCtexX	beta-D-glucoseXT <=> beta-D-glucoseXTX	0	0
FRUtex	D-fructose <=> D-fructoseXT	0	0
FRUtexX	D-fructoseXT <=> D-fructoseXTX	0	0
Lactex	D-Lactose <=> D-LactoseXT	0	0
LactexX	D-LactoseXT <=> D-LactoseXTX	0	0
GALtex	D-galactose <=> D-galactoseXT	0	0
GALtexX	D-galactoseXT <=> D-galactoseXTX	0	0
MALTtex	maltose <=> maltoseXT	0	0
MALTtexX	maltoseXT <=> maltoseXTX	0	0
SUCRtex	sucrose <=> sucroseXT	0	0
SUCRtexX	sucroseXT <=> sucroseXTX	0	0
CITtex	citrate <=> citrateXT	0	0.00681051
CITtexX	citrateXT <=> citrateXTX	0	0.00681051
ACtex	acetate <=> acetateXT	0	0.0204315
ACtexX	acetateXT <=> acetateXTX	4.33681e-19	0.0204315
PItexX	phosphateXT <=> phosphateXTX	-0.0056	-0.000783218
PItex	phosphate <=> phosphateXT	-0.0056	-0.000783218
SO4tex	SO4 <=> SO4XT	-0.0014	-0.00139988
SO4texX	SO4XT <=> SO4XTX	-0.0014	-0.00139988
NO3tex	NO3- <=> NO3XT	-0.04	-0.0399998
NO3texX	NO3XT <=> NO3XTX	-0.04	-0.0399998
MG2tex	Mg2+ <=> Mg2+XT	-5.34883e-05	-5.3488e-05
MG2texX	Mg2+XT <=> Mg2+XTX	-5.34883e-05	-5.3488e-05
Ca2tex	Ca2+ <=> Ca2XT	0	0
Ca2texX	Ca2XT <=> Ca2XTX	0	0
Motex	Mo <=> MoXT	0	0
MotexX	MoXT <=> MoXTX	0	0
Natex	Na+ <=> NaXT	0	0
NatexX	NaXT <=> NaXT	0	0
KtexX	KXT <=> KXTX	0	0
Ktex	K+ <=> KXT	0	0
MNtex	Mn2+ <=> Mn2XT	0	0
MNtexX	Mn2XT <=> Mn2XTX	0	0
NH4tex	NH4+ <=> NH4+XT	0	0
NH4texX	NH4+XT <=> NH4+XTX	0	0
CU2tex	Cu2+ <=> Cu2XT	0	0
CU2texX	Cu2XT <=> Cu2XTX	0	0
FE2tex	Fe2+ <=> Fe2+XT	0	0
FE2texX	Fe2+XT <=> Fe2+XTX	0	0
H2tex	H2 <=> H2XT	0	0
H2texX	H2XT <=> H2XTX	0	0
COBALT2tex	Co2+ <=> Co2XT	0	0
COBALT2texX	Co2XT <=> Co2XTX	0	0
CD2tex	Cd2+ <=> Cd2+XT	0	0
CD2texX	Cd2+XT <=> Cd2+XTX	0	0
FE3tex	Fe3+ <=> Fe3+XT	0	0
FE3texX	Fe3+XT <=> Fe3+XTX	0	0
H2O2tex	H2O2 <=> H2O2XT	0	0
H2O2texX	H2O2XT <=> H2O2XTX	0	0
H2Stex	H2S <=> H2SXT	0	0
H2StexX	H2SXT <=> H2SXTX	0	0
HG2tex	Hg2+ <=> Hg2XT	0	0
HG2texX	Hg2XT <=> Hg2XTX	0	0
NI2tex	Ni2+ <=> Ni2XT	0	0
NI2texX	Ni2XT <=> Ni2XTX	0	0
NO2tex	NO2- <=> NO2XT	0	0
NO2texX	NO2XT <=> NO2XTX	0	0
o2detex	O2- <=> O2-XT	0	0
o2detexX	O2-XT <=> O2-XTX	0	0
SO3tex	SO3 <=> SO3XT	0	1.24814e-07
SO3texX	SO3XT <=> SO3XTX	-4.06576e-20	1.24814e-07
Adtex	adenine <=> adenineXT	0	0
ADtexX	adenineXT <=> adenineXTX	0	0
CSNtex	cytosine <=> cytosineXT	0	0
CSNtexX	cytosineXT <=> cytosineXTX	0	0
URAtex	uracil <=> uracilXT	0	0
URAtexX	uracilXT <=> uracilXTX	0	0
THMDtex	thymidine <=> thymidineXT	0	0
THMDtexX	thymidineXT <=> thymidineXTX	0	0
Alphaketotex	alpha-ketoglutarate <=> alpha-ketoglutarateXT	0	0
AlphaketotexX	alpha-ketoglutarateXT <=> alpha-ketoglutarateXTX	0	0
SUCCtex	succinate <=> succinateXT	0	0
SUCCtexX	succinateXT <=> succinateXTX	0	0
Malatetex	malate <=> malateXT	0	0
MalatetexX	malateXT <=> malateXTX	0	0
FUMtex	fumarate <=> fumarateXT	0	0
FUMtexX	fumarateXT <=> fumarateXTX	0	0
PYRtex	pyruvate <=> pyruvateXT	0	0
PYRtexX	pyruvateXT <=> pyruvateXTX	0	0
ETOHtex	ethanol <=> ethanolXT	0	0
ETOHtexX	ethanolXT <=> ethanolXTX	0	0
L-LACtex	L-lactate <=> L-lactateXT	0	0
L-LACtexX	L-lactateXT <=> L-lactateXTX	0	0
RIBtex	D-ribose <=> D-riboseXT	0	0
RIBtexX	D-riboseXT <=> D-riboseXTX	0	0
ADOCBLtex	coenzymeB12 <=> coenzymeB12XT	0	0
ADOCBLtexX	coenzymeB12XT <=> coenzymeB12XTX	0	0
THMtex	thiamin <=> thiaminXT	0	0
THMtexX	thiaminXT <=> thiaminXTX	0	0
ILEtex	L-isoleucine <=> L-isoleucineXT	0	0
ILEtexX	L-isoleucineXT <=> L-isoleucineXTX	0	0
LEUtex	L-leucine <=> L-leucineXT	0	0
LEUtexX	L-leucineXT <=> L-leucineXTX	0	0
LYStex	L-lysine <=> L-lysineXT	0	0
LYStexX	L-lysineXT <=> L-lysineXTX	0	0
METtex	L-methionine <=> L-methionineXT	0.000608072	0.000608197
METtexX	L-methionineXT <=> L-methionineXTX	0.000608072	0.000608197
PHEtex	L-phenylalanine <=> L-phenylalanineXT	0	0
PHEtexX	L-phenylalanineXT <=> L-phenylalanineXTX	0	0
THRtex	L-threonine <=> L-threonineXT	0	0
THRtexX	L-threonineXT <=> L-threonineXTX	0	0
TRPtex	L-tryptophan <=> L-tryptophanXT	0	0
TRPtexX	L-tryptophanXT <=> L-tryptophanXTX	0	0
VALtex	L-valine <=> L-valineXT	0	0
VALtexX	L-valineXT <=> L-valineXTX	0	0
ARGtex	L-arginine <=> L-arginineXT	0	0
ARGtexX	L-arginineXT <=> L-arginineXTX	0	0
HIStex	L-histidine <=> L-histidineXT	0.000613665	0.000613915
HIStexX	L-histidineXT <=> L-histidineXTX	0.000613665	0.000613915
LALAtex	L-alanine <=> L-alanineXT	0	0
LALAtexX	L-alanineXT <=> L-alanineXTX	0	0
ASPtex	L-aspartate <=> L-aspartateXT	0	0
ASPtexX	L-aspartateXT <=> L-aspartateXTX	0	0
GLUtex	L-glutamate <=> L-glutamateXT	0	0
GLUtexX	L-glutamateXT <=> L-glutamateXTX	0	0
CYStex	L-cysteine <=> L-cysteineXT	0	0
CYStexX	L-cysteineXT <=> L-cysteineXTX	0	0
GLYtex	glycine <=> glycineXT	0	0
GLYtexX	glycineXT <=> glycineXTX	0	0
PROtex	L-proline <=> L-prolineXT	0	0
PROtexX	L-prolineXT <=> L-prolineXTX	0	0
SERtex	L-serine <=> L-serineXT	0	0
SERtexX	L-serineXT <=> L-serineXTX	0	0
TYRtex	L-tyrosine <=> L-tyrosineXT	0	0
TYRtexX	L-tyrosineXT <=> L-tyrosineXTX	0	0
ASNtex	L-asparagine <=> L-asparagineXT	0	0
ASNtexX	L-asparagineXT <=> L-asparagineXTX	0	0
GLNtex	L-glutamine <=> L-glutamineXT	0	0
GLNtexX	L-glutamineXT <=> L-glutamineXTX	0	0
HOMtex	L-homoserine <=> L-homoserineXT	0	0
HOMtexX	L-homoserineXT <=> L-homoserineXTX	0	0
ORNtex	L-ornithine <=> L-ornithineXT	0	0
ORNtexX	L-ornithineXT <=> L-ornithineXTX	0	0
PPNDtex	L-1,2-propanediol <=> L-1,2-propanediolXT	0	0
PPNDtexX	L-1,2-propanediolXT <=> L-1,2-propanediolXTX	0	0
UREAtex	urea <=> ureaXT	0	0
UREAtexX	ureaXT <=> ureaXTX	0	0
GLYCtex	glycerol <=> glycerolXT	0	0.000748435
GLYCtexX	glycerolXT <=> glycerolXTX	0	0.000748435
dCMPtex	dCMP <=> dCMPXT	0	0
dCMPtexX	dCMPXT <=> dCMPXTX	0	0
dGMPtex	dGMP <=> dGMPXT	0	0
dGMPtexX	dGMPXT <=> dGMPXTX	0	0
CTPtex	CTP <=> CTPXT	0	0
CTPtexX	CTPXT <=> CTPXTX	0	0
UTPtex	UTP <=> UTPXT	0	0
UTPtexX	UTPXT <=> UTPXTX	0	0
dTMPtex	dTMP <=> dTMPXT	0	0
dTMPtexX	dTMPXT <=> dTMPXTX	0	0
dAMPtex	dAMP <=> dAMPXT	0	0
dAMPtexX	dAMPXT <=> dAMPXTX	0	0
GTPtex	GTP <=> GTPXT	0	0
GTPtexX	GTPXT <=> GTPXTX	0	0
Orotatetex	orotate <=> orotateXT	0	1.24814e-07
OrotatetexX	orotateXT <=> orotateXTX	0	1.24814e-07
