# Supplementary material for: iAK692: A genome-scale metabolic model of Spirulina platensis C1
Source: BMC Syst Biol. 2012 Jun 15;6:71. doi: 10.1186/1752-0509-6-71 (PMC3430566; doi:10.1186/1752-0509-6-71)
Supplement: Additional file 4 — Gene deletion analysis using MOMA approach inS.platensisC1 metabolic model. Excel file contains the grRatio, grRateKO and grRateWT values for S. platensis C1 single gene deletion during autotrophic and mixotrophic growths. [file 1752-0509-6-71-S4.xls]

## Sheet: Autotrophy_FBA
Gene	grRatio	grRateKO	grRateWT
SPLC1_S010070	0	0	0.025691
SPLC1_S010340	1	0.025691
SPLC1_S010350	1.00003	0.0256917
SPLC1_S010390	0	0
SPLC1_S010400	0	0
SPLC1_S010410	1	0.025691
SPLC1_S010660	1.00003	0.0256917
SPLC1_S010850	1.00003	0.0256917
SPLC1_S010900	1.00003	0.0256917
SPLC1_S010910	1.00003	0.0256917
SPLC1_S010920	1.00003	0.0256917
SPLC1_S010960	1	0.025691
SPLC1_S010970	1	0.025691
SPLC1_S011230	1	0.025691
SPLC1_S011340	1	0.025691
SPLC1_S011370	1	0.025691
SPLC1_S011380	1	0.025691
SPLC1_S011430	0	0
SPLC1_S011790	0	0
SPLC1_S012010	1.00003	0.0256917
SPLC1_S020090	1.00003	0.0256917
SPLC1_S020120	1	0.025691
SPLC1_S020220	3.09265e-24	7.94532e-26
SPLC1_S030400	1	0.025691
SPLC1_S030420	-3.69945e-13	-9.50426e-15
SPLC1_S030460	1	0.025691
SPLC1_S030530	1	0.025691
SPLC1_S030600	1	0.025691
SPLC1_S030620	1	0.025691
SPLC1_S030940	1	0.025691
SPLC1_S031170	0	0
SPLC1_S031330	1	0.025691
SPLC1_S031390	0	0
SPLC1_S031410	1	0.025691
SPLC1_S031460	1	0.025691
SPLC1_S031510	1	0.025691
SPLC1_S031590	1.00003	0.0256917
SPLC1_S031640	1.00003	0.0256917
SPLC1_S031700	1.00003	0.0256917
SPLC1_S031710	1.00003	0.0256917
SPLC1_S031750	0	0
SPLC1_S031840	1.00003	0.0256917
SPLC1_S031920	1.00003	0.0256917
SPLC1_S032050	1	0.025691
SPLC1_S032070	1	0.025691
SPLC1_S032080	1	0.025691
SPLC1_S032090	1.00003	0.0256917
SPLC1_S032190	0	0
SPLC1_S032410	3.09265e-24	7.94532e-26
SPLC1_S032800	1	0.025691
SPLC1_S033210	1	0.025691
SPLC1_S033220	1	0.025691
SPLC1_S033230	1	0.025691
SPLC1_S033250	1	0.025691
SPLC1_S033260	1	0.025691
SPLC1_S033270	1	0.025691
SPLC1_S033300	1	0.025691
SPLC1_S033640	1	0.025691
SPLC1_S033730	1	0.025691
SPLC1_S034000	0	0
SPLC1_S034030	6.09255e-25	1.56524e-26
SPLC1_S040050	1	0.025691
SPLC1_S040060	1	0.025691
SPLC1_S040080	1	0.025691
SPLC1_S040290	1	0.025691
SPLC1_S040420	1.00003	0.0256917
SPLC1_S040600	1.00003	0.0256917
SPLC1_S040610	1	0.025691
SPLC1_S040710	1.00003	0.0256917
SPLC1_S040750	0	0
SPLC1_S040820	3.23896e-10	8.32121e-12
SPLC1_S040850	1.00003	0.0256917
SPLC1_S040940	-1.20559e-15	-3.09728e-17
SPLC1_S040990	1.00003	0.0256917
SPLC1_S041090	1	0.025691
SPLC1_S041140	1.00003	0.0256917
SPLC1_S041240	1.00003	0.0256917
SPLC1_S041260	1	0.025691
SPLC1_S041300	0	0
SPLC1_S041310	1.00003	0.0256917
SPLC1_S041420	1.00003	0.0256917
SPLC1_S041570	0	0
SPLC1_S041590	0	0
SPLC1_S041600	1.00003	0.0256917
SPLC1_S041660	1	0.025691
SPLC1_S041690	1	0.025691
SPLC1_S050100	1.00003	0.0256917
SPLC1_S051190	1.00003	0.0256917
SPLC1_S051380	1.00003	0.0256917
SPLC1_S051390	-1.37421e-16	-3.5305e-18
SPLC1_S051410	0	0
SPLC1_S051440	0	0
SPLC1_S051450	0	0
SPLC1_S051460	1.00003	0.0256917
SPLC1_S051980	1	0.025691
SPLC1_S052060	-1.54815e-26	-3.97735e-28
SPLC1_S060190	1.00003	0.0256917
SPLC1_S060560	1	0.025691
SPLC1_S060570	0	0
SPLC1_S060650	0	0
SPLC1_S060670	1	0.025691
SPLC1_S060690	1	0.025691
SPLC1_S060790	1	0.025691
SPLC1_S060820	1	0.025691
SPLC1_S060830	1.00003	0.0256917
SPLC1_S060840	1.00003	0.0256917
SPLC1_S060930	1.00003	0.0256917
SPLC1_S061020	0	0
SPLC1_S061030	-6.68398e-25	-1.71718e-26
SPLC1_S061040	-6.68398e-25	-1.71718e-26
SPLC1_S061590	1	0.025691
SPLC1_S080080	1	0.025691
SPLC1_S080100	1.00003	0.0256917
SPLC1_S080280	1.00003	0.0256917
SPLC1_S080460	1.00003	0.0256917
SPLC1_S080490	1.00003	0.0256917
SPLC1_S080750	1.00003	0.0256917
SPLC1_S080970	1	0.025691
SPLC1_S081020	1.00003	0.0256917
SPLC1_S081030	0	0
SPLC1_S081040	1.00003	0.0256917
SPLC1_S081150	1	0.025691
SPLC1_S081180	1	0.025691
SPLC1_S081200	0	0
SPLC1_S081360	1.00003	0.0256917
SPLC1_S081380	1	0.025691
SPLC1_S081430	1	0.025691
SPLC1_S081580	5.06703e-12	1.30177e-13
SPLC1_S081680	1.00003	0.0256917
SPLC1_S081780	1.00003	0.0256917
SPLC1_S081830	1	0.025691
SPLC1_S081870	1	0.025691
SPLC1_S081880	1	0.025691
SPLC1_S081920	1.7696e-15	4.54628e-17
SPLC1_S081950	0	0
SPLC1_S082030	0	0
SPLC1_S082190	1.00003	0.0256917
SPLC1_S082380	0	0
SPLC1_S082520	1	0.025691
SPLC1_S082530	1	0.025691
SPLC1_S082540	1	0.025691
SPLC1_S082560	1.00003	0.0256917
SPLC1_S082650	1	0.025691
SPLC1_S082700	1	0.025691
SPLC1_S082720	1	0.025691
SPLC1_S082740	1	0.025691
SPLC1_S082790	1	0.025691
SPLC1_S082840	0	0
SPLC1_S083010	1.00003	0.0256917
SPLC1_S090270	1	0.025691
SPLC1_S090300	1	0.025691
SPLC1_S100220	1.00003	0.0256917
SPLC1_S100530	1	0.025691
SPLC1_S100600	1.00003	0.0256917
SPLC1_S100630	0	0
SPLC1_S100740	0	0
SPLC1_S100750	1.00003	0.0256917
SPLC1_S100810	1	0.025691
SPLC1_S101070	1.00003	0.0256917
SPLC1_S101080	1.00003	0.0256917
SPLC1_S101160	1	0.025691
SPLC1_S101190	1	0.025691
SPLC1_S101300	1	0.025691
SPLC1_S101340	0	0
SPLC1_S101380	1	0.025691
SPLC1_S101440	0	0
SPLC1_S101590	1	0.025691
SPLC1_S101650	1	0.025691
SPLC1_S101740	-3.39501e-22	-8.72213e-24
SPLC1_S101750	1.00003	0.0256917
SPLC1_S101860	1.00003	0.0256917
SPLC1_S102020	1.00003	0.0256917
SPLC1_S102050	1	0.025691
SPLC1_S102090	1.00003	0.0256917
SPLC1_S102120	1.00003	0.0256917
SPLC1_S102150	1	0.025691
SPLC1_S102160	1.00003	0.0256917
SPLC1_S102200	-8.10236e-17	-2.08158e-18
SPLC1_S102280	1	0.025691
SPLC1_S102310	1.00003	0.0256917
SPLC1_S102320	1.00003	0.0256917
SPLC1_S102450	1	0.025691
SPLC1_S102460	1	0.025691
SPLC1_S102470	1	0.025691
SPLC1_S102580	1	0.025691
SPLC1_S102690	1.00003	0.0256917
SPLC1_S102740	0	0
SPLC1_S102760	1	0.025691
SPLC1_S102780	1.00003	0.0256917
SPLC1_S102790	1	0.025691
SPLC1_S102850	0	0
SPLC1_S102930	1	0.025691
SPLC1_S103180	1	0.025691
SPLC1_S103240	1	0.025691
SPLC1_S103260	1.19585e-30	3.07227e-32
SPLC1_S103300	1.00003	0.0256917
SPLC1_S130030	0	0
SPLC1_S130040	1.00003	0.0256917
SPLC1_S130230	1.00003	0.0256917
SPLC1_S130840	1	0.025691
SPLC1_S130890	1.00003	0.0256917
SPLC1_S130910	0	0
SPLC1_S130920	0	0
SPLC1_S130930	-6.65812e-13	-1.71054e-14
SPLC1_S130940	1	0.025691
SPLC1_S131000	1	0.025691
SPLC1_S140020	1	0.025691
SPLC1_S140030	1.00003	0.0256917
SPLC1_S140050	1	0.025691
SPLC1_S160190	1	0.025691
SPLC1_S170060	1	0.025691
SPLC1_S170310	1	0.025691
SPLC1_S170370	1	0.025691
SPLC1_S170480	1	0.025691
SPLC1_S170680	0	0
SPLC1_S170710	1	0.025691
SPLC1_S170720	1	0.025691
SPLC1_S170790	1	0.025691
SPLC1_S170820	1	0.025691
SPLC1_S170930	1	0.025691
SPLC1_S171090	0.974689	0.0250407
SPLC1_S171100	0	0
SPLC1_S171110	1	0.025691
SPLC1_S171140	1	0.025691
SPLC1_S171190	1	0.025691
SPLC1_S171200	1	0.025691
SPLC1_S171210	1	0.025691
SPLC1_S171250	1	0.025691
SPLC1_S171260	1	0.025691
SPLC1_S171270	1	0.025691
SPLC1_S171370	1	0.025691
SPLC1_S171440	1	0.025691
SPLC1_S171450	6.53488e-09	1.67888e-10
SPLC1_S171500	1.00003	0.0256917
SPLC1_S171610	1	0.025691
SPLC1_S180020	1	0.025691
SPLC1_S180050	1.00003	0.0256917
SPLC1_S190110	1	0.025691
SPLC1_S190140	1.00003	0.0256917
SPLC1_S190170	1.00003	0.0256917
SPLC1_S200080	1.00003	0.0256917
SPLC1_S200100	1	0.025691
SPLC1_S200280	1	0.025691
SPLC1_S200300	0	0
SPLC1_S200440	1	0.025691
SPLC1_S200450	1.00003	0.0256917
SPLC1_S200570	1.00003	0.0256917
SPLC1_S200600	1	0.025691
SPLC1_S200660	1.00003	0.0256917
SPLC1_S200780	1.00003	0.0256917
SPLC1_S200850	1	0.025691
SPLC1_S201180	0	0
SPLC1_S201230	1	0.025691
SPLC1_S201250	1.00003	0.0256917
SPLC1_S201260	1.00003	0.0256917
SPLC1_S201290	1.00003	0.0256917
SPLC1_S201360	1	0.025691
SPLC1_S201370	1	0.025691
SPLC1_S201410	1	0.025691
SPLC1_S201420	1	0.025691
SPLC1_S201430	1.00003	0.0256917
SPLC1_S201470	1	0.025691
SPLC1_S201820	1	0.025691
SPLC1_S202370	1.00003	0.0256917
SPLC1_S202380	1	0.025691
SPLC1_S202450	1.00003	0.0256917
SPLC1_S202510	1.00003	0.0256917
SPLC1_S202630	1.00003	0.0256917
SPLC1_S202710	3.09265e-24	7.94532e-26
SPLC1_S202810	0	0
SPLC1_S202860	1	0.025691
SPLC1_S203190	1	0.025691
SPLC1_S203270	1	0.025691
SPLC1_S203320	1	0.025691
SPLC1_S203470	1.00003	0.0256917
SPLC1_S203630	0	0
SPLC1_S203670	1	0.025691
SPLC1_S203680	1	0.025691
SPLC1_S203740	1	0.025691
SPLC1_S203780	0	0
SPLC1_S203790	1.00003	0.0256917
SPLC1_S203800	0	0
SPLC1_S203950	1	0.025691
SPLC1_S203960	1	0.025691
SPLC1_S203980	1	0.025691
SPLC1_S204370	0	0
SPLC1_S204510	3.23896e-10	8.32121e-12
SPLC1_S204530	0	0
SPLC1_S204580	0	0
SPLC1_S204600	1	0.025691
SPLC1_S204740	1	0.025691
SPLC1_S204800	1	0.025691
SPLC1_S204840	1.00003	0.0256917
SPLC1_S204970	1	0.025691
SPLC1_S205000	0	0
SPLC1_S205080	1.00003	0.0256917
SPLC1_S205280	1	0.025691
SPLC1_S205340	1.00003	0.0256917
SPLC1_S205350	1.00003	0.0256917
SPLC1_S205360	1.00003	0.0256917
SPLC1_S205370	1.00003	0.0256917
SPLC1_S205450	1	0.025691
SPLC1_S205470	-4.75078e-13	-1.22052e-14
SPLC1_S205550	1.00003	0.0256917
SPLC1_S205560	1.00003	0.0256917
SPLC1_S205570	1.00003	0.0256917
SPLC1_S205580	1.00003	0.0256917
SPLC1_S205590	1.00003	0.0256917
SPLC1_S205600	1.00003	0.0256917
SPLC1_S205620	1.00003	0.0256917
SPLC1_S205650	1	0.025691
SPLC1_S205660	1	0.025691
SPLC1_S205680	1.00003	0.0256917
SPLC1_S206640	0	0
SPLC1_S206740	1	0.025691
SPLC1_S206750	1.00003	0.0256917
SPLC1_S206830	1	0.025691
SPLC1_S207160	1	0.025691
SPLC1_S207170	1	0.025691
SPLC1_S207250	1.00003	0.0256917
SPLC1_S207330	1.00003	0.0256917
SPLC1_S207430	1	0.025691
SPLC1_S207540	0	0
SPLC1_S207620	1	0.025691
SPLC1_S207840	0	0
SPLC1_S207880	1.00003	0.0256917
SPLC1_S207910	1	0.025691
SPLC1_S208050	-1.72621e-26	-4.43481e-28
SPLC1_S208090	0.375042	0.0096352
SPLC1_S208270	1	0.025691
SPLC1_S208290	1.00003	0.0256917
SPLC1_S208310	1.00003	0.0256917
SPLC1_S208410	1.00003	0.0256917
SPLC1_S208420	0	0
SPLC1_S208430	1	0.025691
SPLC1_S208490	1.00003	0.0256917
SPLC1_S208540	1	0.025691
SPLC1_S208620	1	0.025691
SPLC1_S208850	1	0.025691
SPLC1_S208880	1	0.025691
SPLC1_S208990	1	0.025691
SPLC1_S209000	0	0
SPLC1_S220030	0	0
SPLC1_S220070	7.06834e-12	1.81593e-13
SPLC1_S220110	1	0.025691
SPLC1_S220120	1	0.025691
SPLC1_S220270	1.00003	0.0256917
SPLC1_S220380	1	0.025691
SPLC1_S220390	1	0.025691
SPLC1_S220400	1.00003	0.0256917
SPLC1_S230230	0	0
SPLC1_S230240	0	0
SPLC1_S230280	1.00003	0.0256917
SPLC1_S230640	1.00003	0.0256917
SPLC1_S230690	1	0.025691
SPLC1_S230720	1.00003	0.0256917
SPLC1_S230870	1	0.025691
SPLC1_S230880	1.00003	0.0256917
SPLC1_S230930	1.00003	0.0256917
SPLC1_S231030	0	0
SPLC1_S231040	1.00003	0.0256917
SPLC1_S231060	-1.29595e-26	-3.32943e-28
SPLC1_S240060	1	0.025691
SPLC1_S240080	1	0.025691
SPLC1_S240160	1	0.025691
SPLC1_S240290	1	0.025691
SPLC1_S240360	1.00003	0.0256917
SPLC1_S240370	1	0.025691
SPLC1_S240980	0	0
SPLC1_S241000	0	0
SPLC1_S241020	1	0.025691
SPLC1_S241030	1	0.025691
SPLC1_S250050	1	0.025691
SPLC1_S260440	1.00003	0.0256917
SPLC1_S260530	1	0.025691
SPLC1_S260550	1	0.025691
SPLC1_S260590	1	0.025691
SPLC1_S260600	1	0.025691
SPLC1_S260640	0	0
SPLC1_S260960	0	0
SPLC1_S270030	1.00003	0.0256917
SPLC1_S270060	1	0.025691
SPLC1_S270130	1	0.025691
SPLC1_S270220	0	0
SPLC1_S270240	1.00003	0.0256917
SPLC1_S270280	0	0
SPLC1_S270380	1.00003	0.0256917
SPLC1_S270410	1	0.025691
SPLC1_S270520	0	0
SPLC1_S270610	1	0.025691
SPLC1_S270730	1	0.025691
SPLC1_S270940	1.00003	0.0256917
SPLC1_S270990	0	0
SPLC1_S271260	1	0.025691
SPLC1_S271300	1.00003	0.0256917
SPLC1_S271360	1.00003	0.0256917
SPLC1_S271370	0.926744	0.023809
SPLC1_S271390	0.926744	0.023809
SPLC1_S271400	1.00003	0.0256917
SPLC1_S271490	1.00003	0.0256917
SPLC1_S271500	1	0.025691
SPLC1_S300010	1.00003	0.0256917
SPLC1_S300140	0	0
SPLC1_S300220	7.05471e-12	1.81242e-13
SPLC1_S300250	1.00003	0.0256917
SPLC1_S300410	1	0.025691
SPLC1_S300540	1	0.025691
SPLC1_S300750	1	0.025691
SPLC1_S300760	1	0.025691
SPLC1_S300770	1	0.025691
SPLC1_S300790	1	0.025691
SPLC1_S300800	1	0.025691
SPLC1_S300830	1.00003	0.0256917
SPLC1_S300840	1.00003	0.0256917
SPLC1_S310140	1.00003	0.0256917
SPLC1_S310270	1	0.025691
SPLC1_S310280	1.00003	0.0256917
SPLC1_S310290	0	0
SPLC1_S310300	1.00003	0.0256917
SPLC1_S310370	1	0.025691
SPLC1_S310410	0	0
SPLC1_S310420	1	0.025691
SPLC1_S320150	1	0.025691
SPLC1_S340060	0	0
SPLC1_S340070	1.00003	0.0256917
SPLC1_S340090	1	0.025691
SPLC1_S340110	1	0.025691
SPLC1_S360100	1	0.025691
SPLC1_S360220	1.00003	0.0256917
SPLC1_S360240	1.00003	0.0256917
SPLC1_S360250	1.00003	0.0256917
SPLC1_S360260	1.00003	0.0256917
SPLC1_S360270	1.00003	0.0256917
SPLC1_S360280	1.00003	0.0256917
SPLC1_S360430	0	0
SPLC1_S360470	1.00003	0.0256917
SPLC1_S360500	1.00003	0.0256917
SPLC1_S360520	1.15145e-19	2.9582e-21
SPLC1_S360630	1.00003	0.0256917
SPLC1_S360640	1	0.025691
SPLC1_S360660	1	0.025691
SPLC1_S360760	-6.30783e-25	-1.62054e-26
SPLC1_S360810	0	0
SPLC1_S360900	1.00003	0.0256917
SPLC1_S360950	1.00003	0.0256917
SPLC1_S361020	1	0.025691
SPLC1_S361150	1.00003	0.0256917
SPLC1_S361200	1.00003	0.0256917
SPLC1_S370070	-1.53899e-21	-3.95381e-23
SPLC1_S370330	1.00003	0.0256917
SPLC1_S370350	1.00003	0.0256917
SPLC1_S370380	1.00003	0.0256917
SPLC1_S370450	0	0
SPLC1_S370530	1.00003	0.0256917
SPLC1_S370610	0	0
SPLC1_S370630	1.00003	0.0256917
SPLC1_S370760	1.00003	0.0256917
SPLC1_S370780	1.00003	0.0256917
SPLC1_S370840	1	0.025691
SPLC1_S371170	1	0.025691
SPLC1_S371190	0	0
SPLC1_S371200	1.00003	0.0256917
SPLC1_S380120	0	0
SPLC1_S380230	1	0.025691
SPLC1_S380310	1.00003	0.0256917
SPLC1_S380320	1	0.025691
SPLC1_S410040	1	0.025691
SPLC1_S410050	0	0
SPLC1_S410060	-6.68398e-25	-1.71718e-26
SPLC1_S410470	1.15145e-19	2.9582e-21
SPLC1_S410570	1	0.025691
SPLC1_S410640	1	0.025691
SPLC1_S410760	1	0.025691
SPLC1_S410790	0	0
SPLC1_S410800	1.00003	0.0256917
SPLC1_S410810	1.00003	0.0256917
SPLC1_S410900	1	0.025691
SPLC1_S410910	0	0
SPLC1_S410940	1	0.025691
SPLC1_S410950	1.00003	0.0256917
SPLC1_S411020	1	0.025691
SPLC1_S411610	0	0
SPLC1_S411650	1	0.025691
SPLC1_S411660	1	0.025691
SPLC1_S411740	0	0
SPLC1_S411890	1	0.025691
SPLC1_S411960	1	0.025691
SPLC1_S411970	1	0.025691
SPLC1_S420250	0	0
SPLC1_S420300	1	0.025691
SPLC1_S420400	1	0.025691
SPLC1_S430070	1	0.025691
SPLC1_S430080	1	0.025691
SPLC1_S430090	1	0.025691
SPLC1_S430100	1.00003	0.0256917
SPLC1_S430110	1	0.025691
SPLC1_S430160	1	0.025691
SPLC1_S430300	1.00003	0.0256917
SPLC1_S430310	1	0.025691
SPLC1_S430370	1.00003	0.0256917
SPLC1_S430410	1	0.025691
SPLC1_S490020	1.00003	0.0256917
SPLC1_S490220	1	0.025691
SPLC1_S490230	1	0.025691
SPLC1_S490240	1	0.025691
SPLC1_S490260	1	0.025691
SPLC1_S490480	0	0
SPLC1_S500190	1	0.025691
SPLC1_S500230	0	0
SPLC1_S500470	1.00003	0.0256917
SPLC1_S500480	7.02121e-12	1.80382e-13
SPLC1_S500580	1.00003	0.0256917
SPLC1_S500600	1.00003	0.0256917
SPLC1_S500660	1	0.025691
SPLC1_S500760	0	0
SPLC1_S500810	0	0
SPLC1_S500870	1.00003	0.0256917
SPLC1_S500900	1.00003	0.0256917
SPLC1_S500920	1	0.025691
SPLC1_S501010	-3.39501e-22	-8.72213e-24
SPLC1_S501040	1.00003	0.0256917
SPLC1_S501050	1.00003	0.0256917
SPLC1_S501130	1	0.025691
SPLC1_S501150	1.00003	0.0256917
SPLC1_S501400	1.00003	0.0256917
SPLC1_S501440	7.10247e-13	1.82469e-14
SPLC1_S510050	1.00003	0.0256917
SPLC1_S510060	1	0.025691
SPLC1_S510120	1	0.025691
SPLC1_S510190	1	0.025691
SPLC1_S510200	1	0.025691
SPLC1_S510420	1.00003	0.0256917
SPLC1_S510440	1.00003	0.0256917
SPLC1_S510450	3.09265e-24	7.94532e-26
SPLC1_S510460	0	0
SPLC1_S510540	1.00003	0.0256917
SPLC1_S510640	1.00003	0.0256917
SPLC1_S510650	-1.72044e-09	-4.41999e-11
SPLC1_S510680	0	0
SPLC1_S510760	0	0
SPLC1_S510790	1	0.025691
SPLC1_S510920	1.00003	0.0256917
SPLC1_S510940	0	0
SPLC1_S510950	1	0.025691
SPLC1_S510970	0	0
SPLC1_S511050	1.00003	0.0256917
SPLC1_S511170	1.00003	0.0256917
SPLC1_S511270	8.47205e-12	2.17655e-13
SPLC1_S511380	1	0.025691
SPLC1_S520200	-1.20559e-15	-3.09728e-17
SPLC1_S520340	1.00003	0.0256917
SPLC1_S520370	1.00003	0.0256917
SPLC1_S520390	1.00003	0.0256917
SPLC1_S520490	1.00003	0.0256917
SPLC1_S520530	1	0.025691
SPLC1_S520850	1.00003	0.0256917
SPLC1_S520960	1	0.025691
SPLC1_S520970	0	0
SPLC1_S521120	1.00003	0.0256917
SPLC1_S530030	1.00003	0.0256917
SPLC1_S530050	1.00003	0.0256917
SPLC1_S530100	1.00003	0.0256917
SPLC1_S530110	1.00003	0.0256917
SPLC1_S530150	1	0.025691
SPLC1_S530160	1	0.025691
SPLC1_S530260	1	0.025691
SPLC1_S530330	0	0
SPLC1_S530380	1	0.025691
SPLC1_S530390	1	0.025691
SPLC1_S530420	1.00003	0.0256917
SPLC1_S530440	0	0
SPLC1_S530950	0	0
SPLC1_S531130	1.00003	0.0256917
SPLC1_S531320	0	0
SPLC1_S531380	0	0
SPLC1_S531400	1	0.025691
SPLC1_S531410	1.00003	0.0256917
SPLC1_S531530	1	0.025691
SPLC1_S531540	1	0.025691
SPLC1_S531590	0	0
SPLC1_S531620	1.00003	0.0256917
SPLC1_S532050	1	0.025691
SPLC1_S532080	1	0.025691
SPLC1_S532090	1.00003	0.0256917
SPLC1_S532100	1	0.025691
SPLC1_S532110	1	0.025691
SPLC1_S532120	0	0
SPLC1_S532130	0	0
SPLC1_S532270	1.00003	0.0256917
SPLC1_S532280	1	0.025691
SPLC1_S532300	1.00003	0.0256917
SPLC1_S532400	0.974689	0.0250407
SPLC1_S532490	1	0.025691
SPLC1_S532500	1	0.025691
SPLC1_S532560	1	0.025691
SPLC1_S532590	1.00003	0.0256917
SPLC1_S532800	1	0.025691
SPLC1_S533280	1	0.025691
SPLC1_S533290	1	0.025691
SPLC1_S533310	1	0.025691
SPLC1_S533360	1	0.025691
SPLC1_S533430	1.00003	0.0256917
SPLC1_S533470	1	0.025691
SPLC1_S533530	1.00003	0.0256917
SPLC1_S540310	1	0.025691
SPLC1_S540390	0	0
SPLC1_S540550	0	0
SPLC1_S540560	1	0.025691
SPLC1_S540580	1	0.025691
SPLC1_S540600	1	0.025691
SPLC1_S540710	1.00003	0.0256917
SPLC1_S540720	1	0.025691
SPLC1_S540730	1	0.025691
SPLC1_S540980	1	0.025691
SPLC1_S541070	1.00003	0.0256917
SPLC1_S541080	1.00003	0.0256917
SPLC1_S541100	1.00003	0.0256917
SPLC1_S541110	1.00003	0.0256917
SPLC1_S541200	1	0.025691
SPLC1_S541270	1	0.025691
SPLC1_S541290	1	0.025691
SPLC1_S541320	0	0
SPLC1_S541540	1	0.025691
SPLC1_S541580	-4.75078e-13	-1.22052e-14
SPLC1_S541610	1	0.025691
SPLC1_S541690	1.00003	0.0256917
SPLC1_S542100	1	0.025691
SPLC1_S542170	1	0.025691
SPLC1_S542330	1	0.025691
SPLC1_S542460	1.00003	0.0256917
SPLC1_S542660	0	0
SPLC1_S542700	1.00003	0.0256917
SPLC1_S542730	1.00003	0.0256917
SPLC1_S542910	1.00003	0.0256917
SPLC1_S542920	1.00003	0.0256917
SPLC1_S543010	1.00003	0.0256917
SPLC1_S543040	1.00003	0.0256917
SPLC1_S543050	1.00003	0.0256917
SPLC1_S543100	1.00003	0.0256917
SPLC1_S543110	1	0.025691
SPLC1_S543120	0	0
SPLC1_S543300	1.00003	0.0256917
SPLC1_S543360	1.00003	0.0256917
SPLC1_S543480	1	0.025691
SPLC1_S550060	1	0.025691
SPLC1_S550160	1	0.025691
SPLC1_S550190	1	0.025691
SPLC1_S550220	1	0.025691
SPLC1_S550230	1	0.025691
SPLC1_S550350	1.00003	0.0256917
SPLC1_S550360	1.00003	0.0256917
SPLC1_S550370	1.00003	0.0256917
SPLC1_S550590	1.15145e-19	2.9582e-21
SPLC1_S550630	0	0
SPLC1_S550710	1.00003	0.0256917
SPLC1_S550720	1.00003	0.0256917
SPLC1_S550730	1	0.025691
SPLC1_S550740	1	0.025691
SPLC1_S550750	1	0.025691
SPLC1_S550760	1.00003	0.0256917
SPLC1_S550770	0	0
SPLC1_S550780	1	0.025691
SPLC1_S550790	1	0.025691
SPLC1_S550850	0	0
SPLC1_S550960	1.00003	0.0256917
SPLC1_S550970	1	0.025691
SPLC1_S551030	0	0
SPLC1_S560040	0	0
SPLC1_S560160	1	0.025691
SPLC1_S560180	0	0
SPLC1_S560210	1.00003	0.0256917
SPLC1_S570050	1.00003	0.0256917
SPLC1_S580120	0	0
SPLC1_S590110	1.00003	0.0256917
SPLC1_S590310	1	0.025691
SPLC1_S590350	1	0.025691
SPLC1_S590360	1.00003	0.0256917
SPLC1_S590520	1	0.025691
SPLC1_S590610	0	0
SPLC1_S590650	0	0
SPLC1_S600190	9.96583e-12	2.56032e-13
SPLC1_S600220	0	0
SPLC1_S600230	0	0
SPLC1_S600270	1.00003	0.0256917
SPLC1_S600340	1.00003	0.0256917
SPLC1_S600360	1.00003	0.0256917
SPLC1_S600370	1	0.025691
SPLC1_S630020	1	0.025691
SPLC1_S630030	1	0.025691
SPLC1_S630120	0	0
SPLC1_S630130	1	0.025691
SPLC1_S630300	1.00003	0.0256917

## Sheet: Autotrophy_lMOMA
Gene	grRatio	grRateKO	grRateWT
SPLC1_S010070	0	0	0.025691
SPLC1_S010340	1	0.025691
SPLC1_S010350	1	0.025691
SPLC1_S010390	0	0
SPLC1_S010400	0	0
SPLC1_S010410	1	0.025691
SPLC1_S010660	1	0.025691
SPLC1_S010850	1	0.025691
SPLC1_S010900	1	0.025691
SPLC1_S010910	1	0.025691
SPLC1_S010920	1	0.025691
SPLC1_S010960	1	0.025691
SPLC1_S010970	1	0.025691
SPLC1_S011230	1	0.025691
SPLC1_S011340	1	0.025691
SPLC1_S011370	1	0.025691
SPLC1_S011380	1	0.025691
SPLC1_S011430	0	0
SPLC1_S011790	0	0
SPLC1_S012010	1	0.025691
SPLC1_S020090	1	0.025691
SPLC1_S020120	1	0.025691
SPLC1_S020220	-1.36012e-32	-3.4943e-34
SPLC1_S030400	1	0.025691
SPLC1_S030420	-2.24707e-12	-5.77295e-14
SPLC1_S030460	1	0.025691
SPLC1_S030530	1	0.025691
SPLC1_S030600	1	0.025691
SPLC1_S030620	1	0.025691
SPLC1_S030940	1	0.025691
SPLC1_S031170	0	0
SPLC1_S031330	1	0.025691
SPLC1_S031390	0	0
SPLC1_S031410	1	0.025691
SPLC1_S031460	1	0.025691
SPLC1_S031510	1	0.025691
SPLC1_S031590	1	0.025691
SPLC1_S031640	1	0.025691
SPLC1_S031700	1	0.025691
SPLC1_S031710	1	0.025691
SPLC1_S031750	0	0
SPLC1_S031840	1	0.025691
SPLC1_S031920	1	0.025691
SPLC1_S032050	1	0.025691
SPLC1_S032070	1	0.025691
SPLC1_S032080	1	0.025691
SPLC1_S032090	1	0.025691
SPLC1_S032190	0	0
SPLC1_S032410	-1.36012e-32	-3.4943e-34
SPLC1_S032800	1	0.025691
SPLC1_S033210	1	0.025691
SPLC1_S033220	1	0.025691
SPLC1_S033230	1	0.025691
SPLC1_S033250	1	0.025691
SPLC1_S033260	1	0.025691
SPLC1_S033270	1	0.025691
SPLC1_S033300	1	0.025691
SPLC1_S033640	1	0.025691
SPLC1_S033730	1	0.025691
SPLC1_S034000	0	0
SPLC1_S034030	-6.56971e-15	-1.68782e-16
SPLC1_S040050	1	0.025691
SPLC1_S040060	1	0.025691
SPLC1_S040080	1	0.025691
SPLC1_S040290	1	0.025691
SPLC1_S040420	1	0.025691
SPLC1_S040600	1	0.025691
SPLC1_S040610	1	0.025691
SPLC1_S040710	1	0.025691
SPLC1_S040750	0	0
SPLC1_S040820	4.39825e-10	1.12995e-11
SPLC1_S040850	1	0.025691
SPLC1_S040940	-1.53825e-15	-3.95191e-17
SPLC1_S040990	1	0.025691
SPLC1_S041090	1	0.025691
SPLC1_S041140	1	0.025691
SPLC1_S041240	1	0.025691
SPLC1_S041260	1	0.025691
SPLC1_S041300	0	0
SPLC1_S041310	1	0.025691
SPLC1_S041420	1	0.025691
SPLC1_S041570	0	0
SPLC1_S041590	0	0
SPLC1_S041600	1	0.025691
SPLC1_S041660	1	0.025691
SPLC1_S041690	1	0.025691
SPLC1_S050100	1	0.025691
SPLC1_S051190	1	0.025691
SPLC1_S051380	1.00003	0.0256917
SPLC1_S051390	-3.24987e-12	-8.34925e-14
SPLC1_S051410	-3.35527e-32	-8.62003e-34
SPLC1_S051440	0	0
SPLC1_S051450	0	0
SPLC1_S051460	1	0.025691
SPLC1_S051980	1	0.025691
SPLC1_S052060	0	0
SPLC1_S060190	1	0.025691
SPLC1_S060560	1	0.025691
SPLC1_S060570	0	0
SPLC1_S060650	5.60342e-15	1.43957e-16
SPLC1_S060670	1	0.025691
SPLC1_S060690	1	0.025691
SPLC1_S060790	1	0.025691
SPLC1_S060820	1	0.025691
SPLC1_S060830	1	0.025691
SPLC1_S060840	1	0.025691
SPLC1_S060930	1	0.025691
SPLC1_S061020	0	0
SPLC1_S061030	0	0
SPLC1_S061040	0	0
SPLC1_S061590	1	0.025691
SPLC1_S080080	1	0.025691
SPLC1_S080100	1	0.025691
SPLC1_S080280	1	0.025691
SPLC1_S080460	1	0.025691
SPLC1_S080490	1	0.025691
SPLC1_S080750	1	0.025691
SPLC1_S080970	1	0.025691
SPLC1_S081020	1	0.025691
SPLC1_S081030	0	0
SPLC1_S081040	1	0.025691
SPLC1_S081150	1	0.025691
SPLC1_S081180	1	0.025691
SPLC1_S081200	0	0
SPLC1_S081360	1	0.025691
SPLC1_S081380	1	0.025691
SPLC1_S081430	1	0.025691
SPLC1_S081580	-4.17029e-13	-1.07139e-14
SPLC1_S081680	1	0.025691
SPLC1_S081780	1	0.025691
SPLC1_S081830	1	0.025691
SPLC1_S081870	1	0.025691
SPLC1_S081880	1	0.025691
SPLC1_S081920	1.08113e-15	2.77753e-17
SPLC1_S081950	0	0
SPLC1_S082030	0	0
SPLC1_S082190	1	0.025691
SPLC1_S082380	0	0
SPLC1_S082520	1	0.025691
SPLC1_S082530	1	0.025691
SPLC1_S082540	1	0.025691
SPLC1_S082560	1	0.025691
SPLC1_S082650	1	0.025691
SPLC1_S082700	1	0.025691
SPLC1_S082720	1	0.025691
SPLC1_S082740	1	0.025691
SPLC1_S082790	1	0.025691
SPLC1_S082840	0	0
SPLC1_S083010	1	0.025691
SPLC1_S090270	1	0.025691
SPLC1_S090300	1	0.025691
SPLC1_S100220	1	0.025691
SPLC1_S100530	1	0.025691
SPLC1_S100600	1	0.025691
SPLC1_S100630	0	0
SPLC1_S100740	-5.29098e-18	-1.35931e-19
SPLC1_S100750	1	0.025691
SPLC1_S100810	1	0.025691
SPLC1_S101070	1	0.025691
SPLC1_S101080	1	0.025691
SPLC1_S101160	1	0.025691
SPLC1_S101190	1	0.025691
SPLC1_S101300	1	0.025691
SPLC1_S101340	0	0
SPLC1_S101380	1	0.025691
SPLC1_S101440	0	0
SPLC1_S101590	1	0.025691
SPLC1_S101650	1	0.025691
SPLC1_S101740	5.87686e-16	1.50982e-17
SPLC1_S101750	1	0.025691
SPLC1_S101860	1	0.025691
SPLC1_S102020	1	0.025691
SPLC1_S102050	1	0.025691
SPLC1_S102090	1	0.025691
SPLC1_S102120	1	0.025691
SPLC1_S102150	1	0.025691
SPLC1_S102160	1	0.025691
SPLC1_S102200	-8.80809e-17	-2.26289e-18
SPLC1_S102280	1	0.025691
SPLC1_S102310	1	0.025691
SPLC1_S102320	1	0.025691
SPLC1_S102450	1	0.025691
SPLC1_S102460	1	0.025691
SPLC1_S102470	1	0.025691
SPLC1_S102580	1	0.025691
SPLC1_S102690	1	0.025691
SPLC1_S102740	0	0
SPLC1_S102760	1	0.025691
SPLC1_S102780	1	0.025691
SPLC1_S102790	1	0.025691
SPLC1_S102850	0	0
SPLC1_S102930	1	0.025691
SPLC1_S103180	1	0.025691
SPLC1_S103240	1	0.025691
SPLC1_S103260	-5.22422e-15	-1.34216e-16
SPLC1_S103300	1	0.025691
SPLC1_S130030	0	0
SPLC1_S130040	1	0.025691
SPLC1_S130230	1	0.025691
SPLC1_S130840	1	0.025691
SPLC1_S130890	1	0.025691
SPLC1_S130910	0	0
SPLC1_S130920	0	0
SPLC1_S130930	-5.87362e-11	-1.50899e-12
SPLC1_S130940	1	0.025691
SPLC1_S131000	1	0.025691
SPLC1_S140020	1	0.025691
SPLC1_S140030	1	0.025691
SPLC1_S140050	1	0.025691
SPLC1_S160190	1	0.025691
SPLC1_S170060	1	0.025691
SPLC1_S170310	1	0.025691
SPLC1_S170370	1	0.025691
SPLC1_S170480	1	0.025691
SPLC1_S170680	0	0
SPLC1_S170710	1	0.025691
SPLC1_S170720	1	0.025691
SPLC1_S170790	1	0.025691
SPLC1_S170820	1	0.025691
SPLC1_S170930	1	0.025691
SPLC1_S171090	0.974689	0.0250407
SPLC1_S171100	0	0
SPLC1_S171110	1	0.025691
SPLC1_S171140	1	0.025691
SPLC1_S171190	1	0.025691
SPLC1_S171200	1	0.025691
SPLC1_S171210	1	0.025691
SPLC1_S171250	1	0.025691
SPLC1_S171260	1	0.025691
SPLC1_S171270	1	0.025691
SPLC1_S171370	1	0.025691
SPLC1_S171440	1	0.025691
SPLC1_S171450	4.91282e-10	1.26215e-11
SPLC1_S171500	1	0.025691
SPLC1_S171610	1	0.025691
SPLC1_S180020	1	0.025691
SPLC1_S180050	1	0.025691
SPLC1_S190110	1	0.025691
SPLC1_S190140	1	0.025691
SPLC1_S190170	1	0.025691
SPLC1_S200080	1	0.025691
SPLC1_S200100	1	0.025691
SPLC1_S200280	1	0.025691
SPLC1_S200300	0	0
SPLC1_S200440	1	0.025691
SPLC1_S200450	1	0.025691
SPLC1_S200570	1	0.025691
SPLC1_S200600	1	0.025691
SPLC1_S200660	1	0.025691
SPLC1_S200780	1	0.025691
SPLC1_S200850	1	0.025691
SPLC1_S201180	0	0
SPLC1_S201230	1	0.025691
SPLC1_S201250	1	0.025691
SPLC1_S201260	1	0.025691
SPLC1_S201290	1	0.025691
SPLC1_S201360	1	0.025691
SPLC1_S201370	1	0.025691
SPLC1_S201410	1	0.025691
SPLC1_S201420	1	0.025691
SPLC1_S201430	1	0.025691
SPLC1_S201470	1	0.025691
SPLC1_S201820	1	0.025691
SPLC1_S202370	1	0.025691
SPLC1_S202380	1	0.025691
SPLC1_S202450	1	0.025691
SPLC1_S202510	1	0.025691
SPLC1_S202630	1	0.025691
SPLC1_S202710	-1.36012e-32	-3.4943e-34
SPLC1_S202810	0	0
SPLC1_S202860	1	0.025691
SPLC1_S203190	1	0.025691
SPLC1_S203270	1	0.025691
SPLC1_S203320	1	0.025691
SPLC1_S203470	1	0.025691
SPLC1_S203630	0	0
SPLC1_S203670	1	0.025691
SPLC1_S203680	1	0.025691
SPLC1_S203740	1	0.025691
SPLC1_S203780	0	0
SPLC1_S203790	1	0.025691
SPLC1_S203800	0	0
SPLC1_S203950	1	0.025691
SPLC1_S203960	1	0.025691
SPLC1_S203980	1	0.025691
SPLC1_S204370	0	0
SPLC1_S204510	4.39825e-10	1.12995e-11
SPLC1_S204530	0	0
SPLC1_S204580	0	0
SPLC1_S204600	1	0.025691
SPLC1_S204740	1	0.025691
SPLC1_S204800	1	0.025691
SPLC1_S204840	1	0.025691
SPLC1_S204970	1	0.025691
SPLC1_S205000	-3.35527e-32	-8.62003e-34
SPLC1_S205080	1	0.025691
SPLC1_S205280	1	0.025691
SPLC1_S205340	1	0.025691
SPLC1_S205350	1	0.025691
SPLC1_S205360	1	0.025691
SPLC1_S205370	1	0.025691
SPLC1_S205450	1	0.025691
SPLC1_S205470	2.94524e-10	7.56662e-12
SPLC1_S205550	1	0.025691
SPLC1_S205560	1	0.025691
SPLC1_S205570	1	0.025691
SPLC1_S205580	1	0.025691
SPLC1_S205590	1	0.025691
SPLC1_S205600	1	0.025691
SPLC1_S205620	1	0.025691
SPLC1_S205650	1	0.025691
SPLC1_S205660	1	0.025691
SPLC1_S205680	1	0.025691
SPLC1_S206640	0	0
SPLC1_S206740	1	0.025691
SPLC1_S206750	1	0.025691
SPLC1_S206830	1	0.025691
SPLC1_S207160	1	0.025691
SPLC1_S207170	1	0.025691
SPLC1_S207250	1	0.025691
SPLC1_S207330	1	0.025691
SPLC1_S207430	1	0.025691
SPLC1_S207540	0	0
SPLC1_S207620	1	0.025691
SPLC1_S207840	0	0
SPLC1_S207880	1	0.025691
SPLC1_S207910	1	0.025691
SPLC1_S208050	0	0
SPLC1_S208090	0.375042	0.0096352
SPLC1_S208270	1	0.025691
SPLC1_S208290	1	0.025691
SPLC1_S208310	1	0.025691
SPLC1_S208410	1	0.025691
SPLC1_S208420	0	0
SPLC1_S208430	1	0.025691
SPLC1_S208490	1	0.025691
SPLC1_S208540	1	0.025691
SPLC1_S208620	1	0.025691
SPLC1_S208850	1	0.025691
SPLC1_S208880	1	0.025691
SPLC1_S208990	1	0.025691
SPLC1_S209000	0	0
SPLC1_S220030	0	0
SPLC1_S220070	-9.65777e-16	-2.48118e-17
SPLC1_S220110	1	0.025691
SPLC1_S220120	1	0.025691
SPLC1_S220270	1	0.025691
SPLC1_S220380	1	0.025691
SPLC1_S220390	1	0.025691
SPLC1_S220400	1	0.025691
SPLC1_S230230	0	0
SPLC1_S230240	0	0
SPLC1_S230280	1	0.025691
SPLC1_S230640	1	0.025691
SPLC1_S230690	1	0.025691
SPLC1_S230720	1	0.025691
SPLC1_S230870	1	0.025691
SPLC1_S230880	1	0.025691
SPLC1_S230930	1	0.025691
SPLC1_S231030	0	0
SPLC1_S231040	1	0.025691
SPLC1_S231060	0	0
SPLC1_S240060	1	0.025691
SPLC1_S240080	1	0.025691
SPLC1_S240160	1	0.025691
SPLC1_S240290	1	0.025691
SPLC1_S240360	1	0.025691
SPLC1_S240370	1	0.025691
SPLC1_S240980	0	0
SPLC1_S241000	0	0
SPLC1_S241020	1	0.025691
SPLC1_S241030	1	0.025691
SPLC1_S250050	1	0.025691
SPLC1_S260440	1	0.025691
SPLC1_S260530	1	0.025691
SPLC1_S260550	1	0.025691
SPLC1_S260590	1	0.025691
SPLC1_S260600	1	0.025691
SPLC1_S260640	0	0
SPLC1_S260960	0	0
SPLC1_S270030	1	0.025691
SPLC1_S270060	1	0.025691
SPLC1_S270130	1	0.025691
SPLC1_S270220	0	0
SPLC1_S270240	1	0.025691
SPLC1_S270280	0	0
SPLC1_S270380	1	0.025691
SPLC1_S270410	1	0.025691
SPLC1_S270520	0	0
SPLC1_S270610	1	0.025691
SPLC1_S270730	1	0.025691
SPLC1_S270940	1	0.025691
SPLC1_S270990	0	0
SPLC1_S271260	1	0.025691
SPLC1_S271300	1	0.025691
SPLC1_S271360	1	0.025691
SPLC1_S271370	0.926744	0.023809
SPLC1_S271390	0.926744	0.023809
SPLC1_S271400	1	0.025691
SPLC1_S271490	1	0.025691
SPLC1_S271500	1	0.025691
SPLC1_S300010	1	0.025691
SPLC1_S300140	0	0
SPLC1_S300220	-8.225e-13	-2.11308e-14
SPLC1_S300250	1	0.025691
SPLC1_S300410	1	0.025691
SPLC1_S300540	1	0.025691
SPLC1_S300750	1	0.025691
SPLC1_S300760	1	0.025691
SPLC1_S300770	1	0.025691
SPLC1_S300790	1	0.025691
SPLC1_S300800	1	0.025691
SPLC1_S300830	1	0.025691
SPLC1_S300840	1	0.025691
SPLC1_S310140	1	0.025691
SPLC1_S310270	1	0.025691
SPLC1_S310280	1	0.025691
SPLC1_S310290	0	0
SPLC1_S310300	1	0.025691
SPLC1_S310370	1	0.025691
SPLC1_S310410	-3.35527e-32	-8.62003e-34
SPLC1_S310420	1	0.025691
SPLC1_S320150	1	0.025691
SPLC1_S340060	0	0
SPLC1_S340070	1	0.025691
SPLC1_S340090	1	0.025691
SPLC1_S340110	1	0.025691
SPLC1_S360100	1	0.025691
SPLC1_S360220	1	0.025691
SPLC1_S360240	1	0.025691
SPLC1_S360250	1	0.025691
SPLC1_S360260	1	0.025691
SPLC1_S360270	1	0.025691
SPLC1_S360280	1	0.025691
SPLC1_S360430	0	0
SPLC1_S360470	1	0.025691
SPLC1_S360500	1	0.025691
SPLC1_S360520	8.59274e-16	2.20756e-17
SPLC1_S360630	1	0.025691
SPLC1_S360640	1	0.025691
SPLC1_S360660	1	0.025691
SPLC1_S360760	9.89342e-11	2.54172e-12
SPLC1_S360810	0	0
SPLC1_S360900	1	0.025691
SPLC1_S360950	1	0.025691
SPLC1_S361020	1	0.025691
SPLC1_S361150	1	0.025691
SPLC1_S361200	1	0.025691
SPLC1_S370070	-2.29208e-16	-5.88857e-18
SPLC1_S370330	1	0.025691
SPLC1_S370350	1	0.025691
SPLC1_S370380	1	0.025691
SPLC1_S370450	0	0
SPLC1_S370530	1	0.025691
SPLC1_S370610	0	0
SPLC1_S370630	1	0.025691
SPLC1_S370760	1	0.025691
SPLC1_S370780	1	0.025691
SPLC1_S370840	1	0.025691
SPLC1_S371170	1	0.025691
SPLC1_S371190	0	0
SPLC1_S371200	1	0.025691
SPLC1_S380120	0	0
SPLC1_S380230	1	0.025691
SPLC1_S380310	1	0.025691
SPLC1_S380320	1	0.025691
SPLC1_S410040	1	0.025691
SPLC1_S410050	0	0
SPLC1_S410060	0	0
SPLC1_S410470	7.81082e-15	2.00668e-16
SPLC1_S410570	1	0.025691
SPLC1_S410640	1	0.025691
SPLC1_S410760	1	0.025691
SPLC1_S410790	0	0
SPLC1_S410800	1	0.025691
SPLC1_S410810	1	0.025691
SPLC1_S410900	1	0.025691
SPLC1_S410910	0	0
SPLC1_S410940	1	0.025691
SPLC1_S410950	1	0.025691
SPLC1_S411020	1	0.025691
SPLC1_S411610	-2.78204e-15	-7.14733e-17
SPLC1_S411650	1	0.025691
SPLC1_S411660	1	0.025691
SPLC1_S411740	0	0
SPLC1_S411890	1	0.025691
SPLC1_S411960	1	0.025691
SPLC1_S411970	1	0.025691
SPLC1_S420250	0	0
SPLC1_S420300	1	0.025691
SPLC1_S420400	1	0.025691
SPLC1_S430070	1	0.025691
SPLC1_S430080	1	0.025691
SPLC1_S430090	1	0.025691
SPLC1_S430100	1	0.025691
SPLC1_S430110	1	0.025691
SPLC1_S430160	1	0.025691
SPLC1_S430300	1	0.025691
SPLC1_S430310	1	0.025691
SPLC1_S430370	1	0.025691
SPLC1_S430410	1	0.025691
SPLC1_S490020	1	0.025691
SPLC1_S490220	1	0.025691
SPLC1_S490230	1	0.025691
SPLC1_S490240	1	0.025691
SPLC1_S490260	1	0.025691
SPLC1_S490480	0	0
SPLC1_S500190	1	0.025691
SPLC1_S500230	0	0
SPLC1_S500470	1	0.025691
SPLC1_S500480	-2.27613e-11	-5.84761e-13
SPLC1_S500580	1	0.025691
SPLC1_S500600	1	0.025691
SPLC1_S500660	1	0.025691
SPLC1_S500760	0	0
SPLC1_S500810	0	0
SPLC1_S500870	1	0.025691
SPLC1_S500900	1	0.025691
SPLC1_S500920	1	0.025691
SPLC1_S501010	2.4095e-16	6.19024e-18
SPLC1_S501040	1	0.025691
SPLC1_S501050	1	0.025691
SPLC1_S501130	1	0.025691
SPLC1_S501150	1	0.025691
SPLC1_S501400	1	0.025691
SPLC1_S501440	2.92538e-12	7.51559e-14
SPLC1_S510050	1	0.025691
SPLC1_S510060	1	0.025691
SPLC1_S510120	1	0.025691
SPLC1_S510190	1	0.025691
SPLC1_S510200	1	0.025691
SPLC1_S510420	1	0.025691
SPLC1_S510440	1	0.025691
SPLC1_S510450	-1.36012e-32	-3.4943e-34
SPLC1_S510460	0	0
SPLC1_S510540	1	0.025691
SPLC1_S510640	1	0.025691
SPLC1_S510650	-7.81471e-10	-2.00768e-11
SPLC1_S510680	0	0
SPLC1_S510760	0	0
SPLC1_S510790	1	0.025691
SPLC1_S510920	1	0.025691
SPLC1_S510940	-3.35527e-32	-8.62003e-34
SPLC1_S510950	1	0.025691
SPLC1_S510970	0	0
SPLC1_S511050	1	0.025691
SPLC1_S511170	1	0.025691
SPLC1_S511270	-3.62935e-12	-9.32417e-14
SPLC1_S511380	1	0.025691
SPLC1_S520200	-1.53825e-15	-3.95191e-17
SPLC1_S520340	1	0.025691
SPLC1_S520370	1	0.025691
SPLC1_S520390	1	0.025691
SPLC1_S520490	1	0.025691
SPLC1_S520530	1	0.025691
SPLC1_S520850	1	0.025691
SPLC1_S520960	1	0.025691
SPLC1_S520970	0	0
SPLC1_S521120	1	0.025691
SPLC1_S530030	1	0.025691
SPLC1_S530050	1	0.025691
SPLC1_S530100	1	0.025691
SPLC1_S530110	1	0.025691
SPLC1_S530150	1	0.025691
SPLC1_S530160	1	0.025691
SPLC1_S530260	1	0.025691
SPLC1_S530330	0	0
SPLC1_S530380	1	0.025691
SPLC1_S530390	1	0.025691
SPLC1_S530420	1	0.025691
SPLC1_S530440	0	0
SPLC1_S530950	0	0
SPLC1_S531130	1	0.025691
SPLC1_S531320	0	0
SPLC1_S531380	0	0
SPLC1_S531400	1	0.025691
SPLC1_S531410	1	0.025691
SPLC1_S531530	1	0.025691
SPLC1_S531540	1	0.025691
SPLC1_S531590	0	0
SPLC1_S531620	1	0.025691
SPLC1_S532050	1	0.025691
SPLC1_S532080	1	0.025691
SPLC1_S532090	1	0.025691
SPLC1_S532100	1	0.025691
SPLC1_S532110	1	0.025691
SPLC1_S532120	0	0
SPLC1_S532130	0	0
SPLC1_S532270	1	0.025691
SPLC1_S532280	1	0.025691
SPLC1_S532300	1	0.025691
SPLC1_S532400	0.974689	0.0250407
SPLC1_S532490	1	0.025691
SPLC1_S532500	1	0.025691
SPLC1_S532560	1	0.025691
SPLC1_S532590	1.00003	0.0256917
SPLC1_S532800	1	0.025691
SPLC1_S533280	1	0.025691
SPLC1_S533290	1	0.025691
SPLC1_S533310	1	0.025691
SPLC1_S533360	1	0.025691
SPLC1_S533430	1	0.025691
SPLC1_S533470	1	0.025691
SPLC1_S533530	1	0.025691
SPLC1_S540310	1	0.025691
SPLC1_S540390	0	0
SPLC1_S540550	0	0
SPLC1_S540560	1	0.025691
SPLC1_S540580	1	0.025691
SPLC1_S540600	1	0.025691
SPLC1_S540710	1	0.025691
SPLC1_S540720	1	0.025691
SPLC1_S540730	1	0.025691
SPLC1_S540980	1	0.025691
SPLC1_S541070	1	0.025691
SPLC1_S541080	1	0.025691
SPLC1_S541100	1	0.025691
SPLC1_S541110	1	0.025691
SPLC1_S541200	1	0.025691
SPLC1_S541270	1	0.025691
SPLC1_S541290	1	0.025691
SPLC1_S541320	0	0
SPLC1_S541540	1	0.025691
SPLC1_S541580	2.94524e-10	7.56662e-12
SPLC1_S541610	1	0.025691
SPLC1_S541690	1	0.025691
SPLC1_S542100	1	0.025691
SPLC1_S542170	1	0.025691
SPLC1_S542330	1	0.025691
SPLC1_S542460	1	0.025691
SPLC1_S542660	0	0
SPLC1_S542700	1	0.025691
SPLC1_S542730	1	0.025691
SPLC1_S542910	1	0.025691
SPLC1_S542920	1	0.025691
SPLC1_S543010	1	0.025691
SPLC1_S543040	1	0.025691
SPLC1_S543050	1	0.025691
SPLC1_S543100	1	0.025691
SPLC1_S543110	1	0.025691
SPLC1_S543120	0	0
SPLC1_S543300	1	0.025691
SPLC1_S543360	1	0.025691
SPLC1_S543480	1	0.025691
SPLC1_S550060	1	0.025691
SPLC1_S550160	1	0.025691
SPLC1_S550190	1	0.025691
SPLC1_S550220	1	0.025691
SPLC1_S550230	1	0.025691
SPLC1_S550350	1	0.025691
SPLC1_S550360	1	0.025691
SPLC1_S550370	1	0.025691
SPLC1_S550590	8.59274e-16	2.20756e-17
SPLC1_S550630	0	0
SPLC1_S550710	1	0.025691
SPLC1_S550720	1	0.025691
SPLC1_S550730	1	0.025691
SPLC1_S550740	1	0.025691
SPLC1_S550750	1	0.025691
SPLC1_S550760	1	0.025691
SPLC1_S550770	0	0
SPLC1_S550780	1	0.025691
SPLC1_S550790	1	0.025691
SPLC1_S550850	-2.78204e-15	-7.14733e-17
SPLC1_S550960	1	0.025691
SPLC1_S550970	1	0.025691
SPLC1_S551030	-3.35527e-32	-8.62003e-34
SPLC1_S560040	0	0
SPLC1_S560160	1	0.025691
SPLC1_S560180	-3.35527e-32	-8.62003e-34
SPLC1_S560210	1.00003	0.0256917
SPLC1_S570050	1	0.025691
SPLC1_S580120	0	0
SPLC1_S590110	1	0.025691
SPLC1_S590310	1	0.025691
SPLC1_S590350	1	0.025691
SPLC1_S590360	1	0.025691
SPLC1_S590520	1	0.025691
SPLC1_S590610	0	0
SPLC1_S590650	0	0
SPLC1_S600190	4.80393e-13	1.23418e-14
SPLC1_S600220	-7.37688e-15	-1.8952e-16
SPLC1_S600230	0	0
SPLC1_S600270	1	0.025691
SPLC1_S600340	1	0.025691
SPLC1_S600360	1	0.025691
SPLC1_S600370	1	0.025691
SPLC1_S630020	1	0.025691
SPLC1_S630030	1	0.025691
SPLC1_S630120	0	0
SPLC1_S630130	1	0.025691
SPLC1_S630300	1	0.025691

## Sheet: Mixotrophy_FBA
Gene	grRatio	grRateKO	grRateWT
SPLC1_S010070	0	0	0.03343
SPLC1_S010340	1	0.03343
SPLC1_S010350	1.00001	0.0334302
SPLC1_S010390	0	0
SPLC1_S010400	0	0
SPLC1_S010410	1	0.03343
SPLC1_S010660	1.00001	0.0334302
SPLC1_S010850	1.00001	0.0334302
SPLC1_S010900	1.00001	0.0334302
SPLC1_S010910	1.00001	0.0334302
SPLC1_S010920	1.00001	0.0334302
SPLC1_S010960	1	0.03343
SPLC1_S010970	1	0.03343
SPLC1_S011230	1	0.03343
SPLC1_S011340	1	0.03343
SPLC1_S011370	1	0.03343
SPLC1_S011380	1	0.03343
SPLC1_S011430	0	0
SPLC1_S011790	0	0
SPLC1_S012010	1.00001	0.0334302
SPLC1_S020090	1.00001	0.0334302
SPLC1_S020120	1	0.03343
SPLC1_S020220	4.11621e-25	1.37605e-26
SPLC1_S030400	1	0.03343
SPLC1_S030420	1.78885e-12	5.98013e-14
SPLC1_S030460	1	0.03343
SPLC1_S030530	1	0.03343
SPLC1_S030600	1	0.03343
SPLC1_S030620	1	0.03343
SPLC1_S030940	1	0.03343
SPLC1_S031170	0	0
SPLC1_S031330	1	0.03343
SPLC1_S031390	0	0
SPLC1_S031410	1	0.03343
SPLC1_S031460	1	0.03343
SPLC1_S031510	1	0.03343
SPLC1_S031590	1.00001	0.0334302
SPLC1_S031640	1.00001	0.0334302
SPLC1_S031700	1.00001	0.0334302
SPLC1_S031710	1.00001	0.0334302
SPLC1_S031750	0	0
SPLC1_S031840	1.00001	0.0334302
SPLC1_S031920	1.00001	0.0334302
SPLC1_S032050	1	0.03343
SPLC1_S032070	1	0.03343
SPLC1_S032080	1	0.03343
SPLC1_S032090	1.00001	0.0334302
SPLC1_S032190	0	0
SPLC1_S032410	4.11621e-25	1.37605e-26
SPLC1_S032800	1	0.03343
SPLC1_S033210	1	0.03343
SPLC1_S033220	1	0.03343
SPLC1_S033230	1	0.03343
SPLC1_S033250	1	0.03343
SPLC1_S033260	1	0.03343
SPLC1_S033270	1	0.03343
SPLC1_S033300	1	0.03343
SPLC1_S033640	1	0.03343
SPLC1_S033730	1	0.03343
SPLC1_S034000	0	0
SPLC1_S034030	-4.59069e-25	-1.53467e-26
SPLC1_S040050	1	0.03343
SPLC1_S040060	1	0.03343
SPLC1_S040080	1	0.03343
SPLC1_S040290	1	0.03343
SPLC1_S040420	1.00001	0.0334302
SPLC1_S040600	1.00001	0.0334302
SPLC1_S040610	1	0.03343
SPLC1_S040710	1.00001	0.0334302
SPLC1_S040750	0	0
SPLC1_S040820	3.02479e-09	1.01119e-10
SPLC1_S040850	1.00001	0.0334302
SPLC1_S040940	-2.6727e-15	-8.93484e-17
SPLC1_S040990	1.00001	0.0334302
SPLC1_S041090	1	0.03343
SPLC1_S041140	1.00001	0.0334302
SPLC1_S041240	1.00001	0.0334302
SPLC1_S041260	1	0.03343
SPLC1_S041300	0	0
SPLC1_S041310	1.00001	0.0334302
SPLC1_S041420	1.00001	0.0334302
SPLC1_S041570	0	0
SPLC1_S041590	0	0
SPLC1_S041600	1.00001	0.0334302
SPLC1_S041660	1	0.03343
SPLC1_S041690	1	0.03343
SPLC1_S050100	1.00001	0.0334302
SPLC1_S051190	1.00001	0.0334302
SPLC1_S051380	1.00001	0.0334302
SPLC1_S051390	6.89819e-16	2.30606e-17
SPLC1_S051410	0	0
SPLC1_S051440	0	0
SPLC1_S051450	0	0
SPLC1_S051460	1.00001	0.0334302
SPLC1_S051980	1	0.03343
SPLC1_S052060	-4.36243e-26	-1.45836e-27
SPLC1_S060190	1.00001	0.0334302
SPLC1_S060560	1	0.03343
SPLC1_S060570	0	0
SPLC1_S060650	0	0
SPLC1_S060670	1	0.03343
SPLC1_S060690	1	0.03343
SPLC1_S060790	1	0.03343
SPLC1_S060820	1	0.03343
SPLC1_S060830	1.00001	0.0334302
SPLC1_S060840	1.00001	0.0334302
SPLC1_S060930	1.00001	0.0334302
SPLC1_S061020	0	0
SPLC1_S061030	1.59404e-24	5.32887e-26
SPLC1_S061040	1.59404e-24	5.32887e-26
SPLC1_S061590	1	0.03343
SPLC1_S080080	1	0.03343
SPLC1_S080100	1.00001	0.0334302
SPLC1_S080280	1.00001	0.0334302
SPLC1_S080460	1.00001	0.0334302
SPLC1_S080490	1.00001	0.0334302
SPLC1_S080750	1.00001	0.0334302
SPLC1_S080970	1	0.03343
SPLC1_S081020	1.00001	0.0334302
SPLC1_S081030	0	0
SPLC1_S081040	1.00001	0.0334302
SPLC1_S081150	1	0.03343
SPLC1_S081180	1	0.03343
SPLC1_S081200	0	0
SPLC1_S081360	1.00001	0.0334302
SPLC1_S081380	1	0.03343
SPLC1_S081430	1	0.03343
SPLC1_S081580	0.413764	0.0138321
SPLC1_S081680	1.00001	0.0334302
SPLC1_S081780	1.00001	0.0334302
SPLC1_S081830	1	0.03343
SPLC1_S081870	1	0.03343
SPLC1_S081880	1	0.03343
SPLC1_S081920	6.75109e-16	2.25689e-17
SPLC1_S081950	0	0
SPLC1_S082030	0	0
SPLC1_S082190	1.00001	0.0334302
SPLC1_S082380	0	0
SPLC1_S082520	1	0.03343
SPLC1_S082530	1	0.03343
SPLC1_S082540	1	0.03343
SPLC1_S082560	1.00001	0.0334302
SPLC1_S082650	1	0.03343
SPLC1_S082700	1	0.03343
SPLC1_S082720	1	0.03343
SPLC1_S082740	1	0.03343
SPLC1_S082790	1	0.03343
SPLC1_S082840	0	0
SPLC1_S083010	1.00001	0.0334302
SPLC1_S090270	1	0.03343
SPLC1_S090300	1	0.03343
SPLC1_S100220	1.00001	0.0334302
SPLC1_S100530	1	0.03343
SPLC1_S100600	1.00001	0.0334302
SPLC1_S100630	0	0
SPLC1_S100740	1.00001	0.0334302
SPLC1_S100750	1.00001	0.0334302
SPLC1_S100810	1	0.03343
SPLC1_S101070	1.00001	0.0334302
SPLC1_S101080	1.00001	0.0334302
SPLC1_S101160	1	0.03343
SPLC1_S101190	1	0.03343
SPLC1_S101300	1	0.03343
SPLC1_S101340	0	0
SPLC1_S101380	1	0.03343
SPLC1_S101440	0	0
SPLC1_S101590	1	0.03343
SPLC1_S101650	1	0.03343
SPLC1_S101740	-5.77988e-22	-1.93222e-23
SPLC1_S101750	1.00001	0.0334302
SPLC1_S101860	1.00001	0.0334302
SPLC1_S102020	1.00001	0.0334302
SPLC1_S102050	1	0.03343
SPLC1_S102090	1.00001	0.0334302
SPLC1_S102120	1.00001	0.0334302
SPLC1_S102150	1	0.03343
SPLC1_S102160	1.00001	0.0334302
SPLC1_S102200	-1.63679e-15	-5.47181e-17
SPLC1_S102280	1	0.03343
SPLC1_S102310	1.00001	0.0334302
SPLC1_S102320	1.00001	0.0334302
SPLC1_S102450	1	0.03343
SPLC1_S102460	1	0.03343
SPLC1_S102470	1	0.03343
SPLC1_S102580	1	0.03343
SPLC1_S102690	1.00001	0.0334302
SPLC1_S102740	0	0
SPLC1_S102760	1	0.03343
SPLC1_S102780	1.00001	0.0334302
SPLC1_S102790	1	0.03343
SPLC1_S102850	0	0
SPLC1_S102930	1	0.03343
SPLC1_S103180	1	0.03343
SPLC1_S103240	1	0.03343
SPLC1_S103260	5.16845e-30	1.72781e-31
SPLC1_S103300	1.00001	0.0334302
SPLC1_S130030	0	0
SPLC1_S130040	1.00001	0.0334302
SPLC1_S130230	1.00001	0.0334302
SPLC1_S130840	1	0.03343
SPLC1_S130890	1.00001	0.0334302
SPLC1_S130910	0	0
SPLC1_S130920	0	0
SPLC1_S130930	4.55809e-10	1.52377e-11
SPLC1_S130940	1	0.03343
SPLC1_S131000	1	0.03343
SPLC1_S140020	1	0.03343
SPLC1_S140030	1.00001	0.0334302
SPLC1_S140050	1	0.03343
SPLC1_S160190	1	0.03343
SPLC1_S170060	1	0.03343
SPLC1_S170310	1	0.03343
SPLC1_S170370	1	0.03343
SPLC1_S170480	1	0.03343
SPLC1_S170680	0	0
SPLC1_S170710	1	0.03343
SPLC1_S170720	1	0.03343
SPLC1_S170790	1	0.03343
SPLC1_S170820	1	0.03343
SPLC1_S170930	1	0.03343
SPLC1_S171090	1.00001	0.0334302
SPLC1_S171100	0	0
SPLC1_S171110	1	0.03343
SPLC1_S171140	1	0.03343
SPLC1_S171190	1	0.03343
SPLC1_S171200	1	0.03343
SPLC1_S171210	1	0.03343
SPLC1_S171250	1	0.03343
SPLC1_S171260	1	0.03343
SPLC1_S171270	1	0.03343
SPLC1_S171370	1	0.03343
SPLC1_S171440	1	0.03343
SPLC1_S171450	6.58164e-09	2.20024e-10
SPLC1_S171500	1.00001	0.0334302
SPLC1_S171610	1	0.03343
SPLC1_S180020	1	0.03343
SPLC1_S180050	1.00001	0.0334302
SPLC1_S190110	1	0.03343
SPLC1_S190140	1.00001	0.0334302
SPLC1_S190170	1.00001	0.0334302
SPLC1_S200080	1.00001	0.0334302
SPLC1_S200100	1	0.03343
SPLC1_S200280	1	0.03343
SPLC1_S200300	0	0
SPLC1_S200440	1	0.03343
SPLC1_S200450	1.00001	0.0334302
SPLC1_S200570	1.00001	0.0334302
SPLC1_S200600	1	0.03343
SPLC1_S200660	1.00001	0.0334302
SPLC1_S200780	1.00001	0.0334302
SPLC1_S200850	1	0.03343
SPLC1_S201180	0	0
SPLC1_S201230	1	0.03343
SPLC1_S201250	1.00001	0.0334302
SPLC1_S201260	1.00001	0.0334302
SPLC1_S201290	1.00001	0.0334302
SPLC1_S201360	1	0.03343
SPLC1_S201370	1	0.03343
SPLC1_S201410	1	0.03343
SPLC1_S201420	1	0.03343
SPLC1_S201430	1.00001	0.0334302
SPLC1_S201470	1	0.03343
SPLC1_S201820	1	0.03343
SPLC1_S202370	1.00001	0.0334302
SPLC1_S202380	1	0.03343
SPLC1_S202450	1.00001	0.0334302
SPLC1_S202510	1.00001	0.0334302
SPLC1_S202630	1.00001	0.0334302
SPLC1_S202710	4.11621e-25	1.37605e-26
SPLC1_S202810	0	0
SPLC1_S202860	1	0.03343
SPLC1_S203190	1	0.03343
SPLC1_S203270	1	0.03343
SPLC1_S203320	1	0.03343
SPLC1_S203470	1.00001	0.0334302
SPLC1_S203630	0	0
SPLC1_S203670	1	0.03343
SPLC1_S203680	1	0.03343
SPLC1_S203740	1	0.03343
SPLC1_S203780	0	0
SPLC1_S203790	1.00001	0.0334302
SPLC1_S203800	0	0
SPLC1_S203950	1	0.03343
SPLC1_S203960	1	0.03343
SPLC1_S203980	1	0.03343
SPLC1_S204370	0	0
SPLC1_S204510	3.02479e-09	1.01119e-10
SPLC1_S204530	0	0
SPLC1_S204580	0	0
SPLC1_S204600	1	0.03343
SPLC1_S204740	1	0.03343
SPLC1_S204800	1	0.03343
SPLC1_S204840	1.00001	0.0334302
SPLC1_S204970	1	0.03343
SPLC1_S205000	0	0
SPLC1_S205080	1.00001	0.0334302
SPLC1_S205280	1	0.03343
SPLC1_S205340	1.00001	0.0334302
SPLC1_S205350	1.00001	0.0334302
SPLC1_S205360	1.00001	0.0334302
SPLC1_S205370	1.00001	0.0334302
SPLC1_S205450	1	0.03343
SPLC1_S205470	-1.64748e-09	-5.50752e-11
SPLC1_S205550	1.00001	0.0334302
SPLC1_S205560	1.00001	0.0334302
SPLC1_S205570	1.00001	0.0334302
SPLC1_S205580	1.00001	0.0334302
SPLC1_S205590	1.00001	0.0334302
SPLC1_S205600	1.00001	0.0334302
SPLC1_S205620	1.00001	0.0334302
SPLC1_S205650	1	0.03343
SPLC1_S205660	1	0.03343
SPLC1_S205680	1.00001	0.0334302
SPLC1_S206640	0	0
SPLC1_S206740	1	0.03343
SPLC1_S206750	1.00001	0.0334302
SPLC1_S206830	1	0.03343
SPLC1_S207160	1	0.03343
SPLC1_S207170	1	0.03343
SPLC1_S207250	1.00001	0.0334302
SPLC1_S207330	1.00001	0.0334302
SPLC1_S207430	1	0.03343
SPLC1_S207540	0	0
SPLC1_S207620	1	0.03343
SPLC1_S207840	0	0
SPLC1_S207880	1.00001	0.0334302
SPLC1_S207910	1	0.03343
SPLC1_S208050	0	0
SPLC1_S208090	0.435212	0.0145491
SPLC1_S208270	1	0.03343
SPLC1_S208290	1.00001	0.0334302
SPLC1_S208310	1.00001	0.0334302
SPLC1_S208410	1.00001	0.0334302
SPLC1_S208420	0	0
SPLC1_S208430	1	0.03343
SPLC1_S208490	1.00001	0.0334302
SPLC1_S208540	1	0.03343
SPLC1_S208620	1	0.03343
SPLC1_S208850	1	0.03343
SPLC1_S208880	1	0.03343
SPLC1_S208990	1	0.03343
SPLC1_S209000	0	0
SPLC1_S220030	0	0
SPLC1_S220070	-1.31895e-16	-4.40925e-18
SPLC1_S220110	1	0.03343
SPLC1_S220120	1	0.03343
SPLC1_S220270	1.00001	0.0334302
SPLC1_S220380	1	0.03343
SPLC1_S220390	1	0.03343
SPLC1_S220400	1.00001	0.0334302
SPLC1_S230230	0	0
SPLC1_S230240	0	0
SPLC1_S230280	1.00001	0.0334302
SPLC1_S230640	1.00001	0.0334302
SPLC1_S230690	1	0.03343
SPLC1_S230720	1.00001	0.0334302
SPLC1_S230870	1	0.03343
SPLC1_S230880	1.00001	0.0334302
SPLC1_S230930	1.00001	0.0334302
SPLC1_S231030	0	0
SPLC1_S231040	1.00001	0.0334302
SPLC1_S231060	0	0
SPLC1_S240060	1	0.03343
SPLC1_S240080	1	0.03343
SPLC1_S240160	1	0.03343
SPLC1_S240290	1	0.03343
SPLC1_S240360	1.00001	0.0334302
SPLC1_S240370	1	0.03343
SPLC1_S240980	0	0
SPLC1_S241000	0	0
SPLC1_S241020	1	0.03343
SPLC1_S241030	1	0.03343
SPLC1_S250050	1	0.03343
SPLC1_S260440	1.00001	0.0334302
SPLC1_S260530	1	0.03343
SPLC1_S260550	1	0.03343
SPLC1_S260590	1	0.03343
SPLC1_S260600	1	0.03343
SPLC1_S260640	0	0
SPLC1_S260960	0	0
SPLC1_S270030	1.00001	0.0334302
SPLC1_S270060	1	0.03343
SPLC1_S270130	1	0.03343
SPLC1_S270220	0	0
SPLC1_S270240	1.00001	0.0334302
SPLC1_S270280	0	0
SPLC1_S270380	1.00001	0.0334302
SPLC1_S270410	1	0.03343
SPLC1_S270520	0	0
SPLC1_S270610	1	0.03343
SPLC1_S270730	1	0.03343
SPLC1_S270940	1.00001	0.0334302
SPLC1_S270990	0	0
SPLC1_S271260	1	0.03343
SPLC1_S271300	1.00001	0.0334302
SPLC1_S271360	1.00001	0.0334302
SPLC1_S271370	1.00001	0.0334302
SPLC1_S271390	1.00001	0.0334302
SPLC1_S271400	0	0
SPLC1_S271490	1.00001	0.0334302
SPLC1_S271500	1	0.03343
SPLC1_S300010	1.00001	0.0334302
SPLC1_S300140	0	0
SPLC1_S300220	0.489396	0.0163605
SPLC1_S300250	1.00001	0.0334302
SPLC1_S300410	1	0.03343
SPLC1_S300540	1	0.03343
SPLC1_S300750	1	0.03343
SPLC1_S300760	1	0.03343
SPLC1_S300770	1	0.03343
SPLC1_S300790	1	0.03343
SPLC1_S300800	1	0.03343
SPLC1_S300830	1.00001	0.0334302
SPLC1_S300840	1.00001	0.0334302
SPLC1_S310140	1.00001	0.0334302
SPLC1_S310270	1	0.03343
SPLC1_S310280	1.00001	0.0334302
SPLC1_S310290	0	0
SPLC1_S310300	1.00001	0.0334302
SPLC1_S310370	1	0.03343
SPLC1_S310410	0	0
SPLC1_S310420	1	0.03343
SPLC1_S320150	1	0.03343
SPLC1_S340060	0	0
SPLC1_S340070	1.00001	0.0334302
SPLC1_S340090	1	0.03343
SPLC1_S340110	1	0.03343
SPLC1_S360100	1	0.03343
SPLC1_S360220	1.00001	0.0334302
SPLC1_S360240	1.00001	0.0334302
SPLC1_S360250	1.00001	0.0334302
SPLC1_S360260	1.00001	0.0334302
SPLC1_S360270	1.00001	0.0334302
SPLC1_S360280	1.00001	0.0334302
SPLC1_S360430	0	0
SPLC1_S360470	1.00001	0.0334302
SPLC1_S360500	1.00001	0.0334302
SPLC1_S360520	1.7842e-19	5.96457e-21
SPLC1_S360630	1.00001	0.0334302
SPLC1_S360640	1	0.03343
SPLC1_S360660	1	0.03343
SPLC1_S360760	-2.24016e-27	-7.48884e-29
SPLC1_S360810	0	0
SPLC1_S360900	1.00001	0.0334302
SPLC1_S360950	1.00001	0.0334302
SPLC1_S361020	1	0.03343
SPLC1_S361150	1.00001	0.0334302
SPLC1_S361200	1.00001	0.0334302
SPLC1_S370070	0	0
SPLC1_S370330	1.00001	0.0334302
SPLC1_S370350	1.00001	0.0334302
SPLC1_S370380	1.00001	0.0334302
SPLC1_S370450	0	0
SPLC1_S370530	1.00001	0.0334302
SPLC1_S370610	0	0
SPLC1_S370630	1.00001	0.0334302
SPLC1_S370760	1.00001	0.0334302
SPLC1_S370780	1.00001	0.0334302
SPLC1_S370840	1	0.03343
SPLC1_S371170	1	0.03343
SPLC1_S371190	0	0
SPLC1_S371200	1.00001	0.0334302
SPLC1_S380120	0	0
SPLC1_S380230	1	0.03343
SPLC1_S380310	1.00001	0.0334302
SPLC1_S380320	1	0.03343
SPLC1_S410040	1	0.03343
SPLC1_S410050	0	0
SPLC1_S410060	1.59404e-24	5.32887e-26
SPLC1_S410470	1.7842e-19	5.96457e-21
SPLC1_S410570	1	0.03343
SPLC1_S410640	1	0.03343
SPLC1_S410760	1	0.03343
SPLC1_S410790	0	0
SPLC1_S410800	1.00001	0.0334302
SPLC1_S410810	1.00001	0.0334302
SPLC1_S410900	1	0.03343
SPLC1_S410910	0	0
SPLC1_S410940	1	0.03343
SPLC1_S410950	1.00001	0.0334302
SPLC1_S411020	1	0.03343
SPLC1_S411610	0	0
SPLC1_S411650	1	0.03343
SPLC1_S411660	1	0.03343
SPLC1_S411740	0	0
SPLC1_S411890	1	0.03343
SPLC1_S411960	1	0.03343
SPLC1_S411970	1	0.03343
SPLC1_S420250	0	0
SPLC1_S420300	1	0.03343
SPLC1_S420400	1	0.03343
SPLC1_S430070	1	0.03343
SPLC1_S430080	1	0.03343
SPLC1_S430090	1	0.03343
SPLC1_S430100	1.00001	0.0334302
SPLC1_S430110	1	0.03343
SPLC1_S430160	1	0.03343
SPLC1_S430300	1.00001	0.0334302
SPLC1_S430310	1	0.03343
SPLC1_S430370	1.00001	0.0334302
SPLC1_S430410	1	0.03343
SPLC1_S490020	1.00001	0.0334302
SPLC1_S490220	1	0.03343
SPLC1_S490230	1	0.03343
SPLC1_S490240	1	0.03343
SPLC1_S490260	1	0.03343
SPLC1_S490480	0	0
SPLC1_S500190	1	0.03343
SPLC1_S500230	0	0
SPLC1_S500470	1.00001	0.0334302
SPLC1_S500480	0.48732	0.0162911
SPLC1_S500580	1.00001	0.0334302
SPLC1_S500600	1.00001	0.0334302
SPLC1_S500660	1	0.03343
SPLC1_S500760	0	0
SPLC1_S500810	0	0
SPLC1_S500870	1.00001	0.0334302
SPLC1_S500900	1.00001	0.0334302
SPLC1_S500920	1	0.03343
SPLC1_S501010	-5.77988e-22	-1.93222e-23
SPLC1_S501040	1.00001	0.0334302
SPLC1_S501050	1.00001	0.0334302
SPLC1_S501130	1	0.03343
SPLC1_S501150	1.00001	0.0334302
SPLC1_S501400	1.00001	0.0334302
SPLC1_S501440	0.442885	0.0148057
SPLC1_S510050	1.00001	0.0334302
SPLC1_S510060	1	0.03343
SPLC1_S510120	1	0.03343
SPLC1_S510190	1	0.03343
SPLC1_S510200	1	0.03343
SPLC1_S510420	1.00001	0.0334302
SPLC1_S510440	1.00001	0.0334302
SPLC1_S510450	4.11621e-25	1.37605e-26
SPLC1_S510460	0	0
SPLC1_S510540	1.00001	0.0334302
SPLC1_S510640	1.00001	0.0334302
SPLC1_S510650	-1.73349e-09	-5.79506e-11
SPLC1_S510680	0	0
SPLC1_S510760	0	0
SPLC1_S510790	1	0.03343
SPLC1_S510920	1.00001	0.0334302
SPLC1_S510940	0	0
SPLC1_S510950	1	0.03343
SPLC1_S510970	0	0
SPLC1_S511050	1.00001	0.0334302
SPLC1_S511170	1.00001	0.0334302
SPLC1_S511270	0.459039	0.0153457
SPLC1_S511380	1	0.03343
SPLC1_S520200	-2.6727e-15	-8.93484e-17
SPLC1_S520340	1.00001	0.0334302
SPLC1_S520370	1.00001	0.0334302
SPLC1_S520390	1.00001	0.0334302
SPLC1_S520490	1.00001	0.0334302
SPLC1_S520530	1	0.03343
SPLC1_S520850	1.00001	0.0334302
SPLC1_S520960	1	0.03343
SPLC1_S520970	0	0
SPLC1_S521120	1.00001	0.0334302
SPLC1_S530030	1.00001	0.0334302
SPLC1_S530050	1.00001	0.0334302
SPLC1_S530100	1.00001	0.0334302
SPLC1_S530110	1.00001	0.0334302
SPLC1_S530150	1	0.03343
SPLC1_S530160	1	0.03343
SPLC1_S530260	1	0.03343
SPLC1_S530330	0	0
SPLC1_S530380	1	0.03343
SPLC1_S530390	1	0.03343
SPLC1_S530420	1.00001	0.0334302
SPLC1_S530440	0	0
SPLC1_S530950	0	0
SPLC1_S531130	1.00001	0.0334302
SPLC1_S531320	0	0
SPLC1_S531380	0	0
SPLC1_S531400	1	0.03343
SPLC1_S531410	1.00001	0.0334302
SPLC1_S531530	1	0.03343
SPLC1_S531540	1	0.03343
SPLC1_S531590	0	0
SPLC1_S531620	1.00001	0.0334302
SPLC1_S532050	1	0.03343
SPLC1_S532080	1	0.03343
SPLC1_S532090	1.00001	0.0334302
SPLC1_S532100	1	0.03343
SPLC1_S532110	1	0.03343
SPLC1_S532120	0	0
SPLC1_S532130	0	0
SPLC1_S532270	1.00001	0.0334302
SPLC1_S532280	1	0.03343
SPLC1_S532300	1.00001	0.0334302
SPLC1_S532400	1.00001	0.0334302
SPLC1_S532490	1	0.03343
SPLC1_S532500	1	0.03343
SPLC1_S532560	1	0.03343
SPLC1_S532590	1.00001	0.0334302
SPLC1_S532800	1	0.03343
SPLC1_S533280	1	0.03343
SPLC1_S533290	1	0.03343
SPLC1_S533310	1	0.03343
SPLC1_S533360	1	0.03343
SPLC1_S533430	1.00001	0.0334302
SPLC1_S533470	1	0.03343
SPLC1_S533530	1.00001	0.0334302
SPLC1_S540310	1	0.03343
SPLC1_S540390	0	0
SPLC1_S540550	0	0
SPLC1_S540560	1	0.03343
SPLC1_S540580	1	0.03343
SPLC1_S540600	1	0.03343
SPLC1_S540710	1.00001	0.0334302
SPLC1_S540720	1	0.03343
SPLC1_S540730	1	0.03343
SPLC1_S540980	1	0.03343
SPLC1_S541070	1.00001	0.0334302
SPLC1_S541080	1.00001	0.0334302
SPLC1_S541100	1.00001	0.0334302
SPLC1_S541110	1.00001	0.0334302
SPLC1_S541200	1	0.03343
SPLC1_S541270	1	0.03343
SPLC1_S541290	1	0.03343
SPLC1_S541320	0	0
SPLC1_S541540	1	0.03343
SPLC1_S541580	-1.64748e-09	-5.50752e-11
SPLC1_S541610	1	0.03343
SPLC1_S541690	1.00001	0.0334302
SPLC1_S542100	1	0.03343
SPLC1_S542170	1	0.03343
SPLC1_S542330	1	0.03343
SPLC1_S542460	1.00001	0.0334302
SPLC1_S542660	0	0
SPLC1_S542700	1.00001	0.0334302
SPLC1_S542730	1.00001	0.0334302
SPLC1_S542910	1.00001	0.0334302
SPLC1_S542920	1.00001	0.0334302
SPLC1_S543010	1.00001	0.0334302
SPLC1_S543040	1.00001	0.0334302
SPLC1_S543050	1.00001	0.0334302
SPLC1_S543100	1.00001	0.0334302
SPLC1_S543110	1	0.03343
SPLC1_S543120	0	0
SPLC1_S543300	1.00001	0.0334302
SPLC1_S543360	1.00001	0.0334302
SPLC1_S543480	1	0.03343
SPLC1_S550060	1	0.03343
SPLC1_S550160	1	0.03343
SPLC1_S550190	1	0.03343
SPLC1_S550220	1	0.03343
SPLC1_S550230	1	0.03343
SPLC1_S550350	1.00001	0.0334302
SPLC1_S550360	1.00001	0.0334302
SPLC1_S550370	1.00001	0.0334302
SPLC1_S550590	1.7842e-19	5.96457e-21
SPLC1_S550630	0	0
SPLC1_S550710	1.00001	0.0334302
SPLC1_S550720	1.00001	0.0334302
SPLC1_S550730	1	0.03343
SPLC1_S550740	1	0.03343
SPLC1_S550750	1	0.03343
SPLC1_S550760	1.00001	0.0334302
SPLC1_S550770	0	0
SPLC1_S550780	1	0.03343
SPLC1_S550790	1	0.03343
SPLC1_S550850	0	0
SPLC1_S550960	1.00001	0.0334302
SPLC1_S550970	1	0.03343
SPLC1_S551030	0	0
SPLC1_S560040	0	0
SPLC1_S560160	1	0.03343
SPLC1_S560180	0	0
SPLC1_S560210	1.00001	0.0334302
SPLC1_S570050	1.00001	0.0334302
SPLC1_S580120	0	0
SPLC1_S590110	1.00001	0.0334302
SPLC1_S590310	1	0.03343
SPLC1_S590350	1	0.03343
SPLC1_S590360	1.00001	0.0334302
SPLC1_S590520	1	0.03343
SPLC1_S590610	0	0
SPLC1_S590650	0	0
SPLC1_S600190	0.493672	0.0165035
SPLC1_S600220	0	0
SPLC1_S600230	0	0
SPLC1_S600270	1.00001	0.0334302
SPLC1_S600340	1.00001	0.0334302
SPLC1_S600360	1.00001	0.0334302
SPLC1_S600370	1	0.03343
SPLC1_S630020	1	0.03343
SPLC1_S630030	1	0.03343
SPLC1_S630120	0	0
SPLC1_S630130	1	0.03343
SPLC1_S630300	1.00001	0.0334302

## Sheet: Mixotrophy_lMOMA
Gene	grRatio	grRateKO	grRateWT
SPLC1_S010070	0	0	0.03343
SPLC1_S010340	1	0.03343
SPLC1_S010350	1	0.03343
SPLC1_S010390	0	0
SPLC1_S010400	0	0
SPLC1_S010410	1	0.03343
SPLC1_S010660	1	0.03343
SPLC1_S010850	1	0.03343
SPLC1_S010900	1	0.03343
SPLC1_S010910	1	0.03343
SPLC1_S010920	1	0.03343
SPLC1_S010960	1	0.03343
SPLC1_S010970	1	0.03343
SPLC1_S011230	1	0.03343
SPLC1_S011340	1	0.03343
SPLC1_S011370	1	0.03343
SPLC1_S011380	1	0.03343
SPLC1_S011430	0	0
SPLC1_S011790	0	0
SPLC1_S012010	1	0.03343
SPLC1_S020090	1	0.03343
SPLC1_S020120	1	0.03343
SPLC1_S020220	0	0
SPLC1_S030400	1	0.03343
SPLC1_S030420	1.22381e-11	4.09119e-13
SPLC1_S030460	1	0.03343
SPLC1_S030530	1	0.03343
SPLC1_S030600	1	0.03343
SPLC1_S030620	1	0.03343
SPLC1_S030940	1	0.03343
SPLC1_S031170	0	0
SPLC1_S031330	1	0.03343
SPLC1_S031390	0	0
SPLC1_S031410	1	0.03343
SPLC1_S031460	1	0.03343
SPLC1_S031510	1	0.03343
SPLC1_S031590	1	0.03343
SPLC1_S031640	1	0.03343
SPLC1_S031700	1	0.03343
SPLC1_S031710	1	0.03343
SPLC1_S031750	0	0
SPLC1_S031840	1	0.03343
SPLC1_S031920	1	0.03343
SPLC1_S032050	1	0.03343
SPLC1_S032070	1	0.03343
SPLC1_S032080	1	0.03343
SPLC1_S032090	1	0.03343
SPLC1_S032190	0	0
SPLC1_S032410	0	0
SPLC1_S032800	1	0.03343
SPLC1_S033210	1	0.03343
SPLC1_S033220	1	0.03343
SPLC1_S033230	1	0.03343
SPLC1_S033250	1	0.03343
SPLC1_S033260	1	0.03343
SPLC1_S033270	1	0.03343
SPLC1_S033300	1	0.03343
SPLC1_S033640	1	0.03343
SPLC1_S033730	1	0.03343
SPLC1_S034000	0	0
SPLC1_S034030	-3.77656e-15	-1.2625e-16
SPLC1_S040050	1	0.03343
SPLC1_S040060	1	0.03343
SPLC1_S040080	1	0.03343
SPLC1_S040290	1	0.03343
SPLC1_S040420	1	0.03343
SPLC1_S040600	1	0.03343
SPLC1_S040610	1	0.03343
SPLC1_S040710	1	0.03343
SPLC1_S040750	0	0
SPLC1_S040820	2.15265e-09	7.19632e-11
SPLC1_S040850	1	0.03343
SPLC1_S040940	3.35769e-17	1.12247e-18
SPLC1_S040990	1	0.03343
SPLC1_S041090	1	0.03343
SPLC1_S041140	1	0.03343
SPLC1_S041240	1	0.03343
SPLC1_S041260	1	0.03343
SPLC1_S041300	0	0
SPLC1_S041310	1	0.03343
SPLC1_S041420	1	0.03343
SPLC1_S041570	0	0
SPLC1_S041590	0	0
SPLC1_S041600	1	0.03343
SPLC1_S041660	1	0.03343
SPLC1_S041690	1	0.03343
SPLC1_S050100	1	0.03343
SPLC1_S051190	1	0.03343
SPLC1_S051380	1	0.03343
SPLC1_S051390	1.37018e-15	4.5805e-17
SPLC1_S051410	-8.05791e-34	-2.69376e-35
SPLC1_S051440	0	0
SPLC1_S051450	0	0
SPLC1_S051460	1	0.03343
SPLC1_S051980	1	0.03343
SPLC1_S052060	0	0
SPLC1_S060190	1	0.03343
SPLC1_S060560	1	0.03343
SPLC1_S060570	0	0
SPLC1_S060650	-1.83414e-15	-6.13151e-17
SPLC1_S060670	1	0.03343
SPLC1_S060690	1	0.03343
SPLC1_S060790	1	0.03343
SPLC1_S060820	1	0.03343
SPLC1_S060830	1	0.03343
SPLC1_S060840	1	0.03343
SPLC1_S060930	1	0.03343
SPLC1_S061020	0	0
SPLC1_S061030	0	0
SPLC1_S061040	0	0
SPLC1_S061590	1	0.03343
SPLC1_S080080	1	0.03343
SPLC1_S080100	1	0.03343
SPLC1_S080280	1	0.03343
SPLC1_S080460	1	0.03343
SPLC1_S080490	1	0.03343
SPLC1_S080750	1	0.03343
SPLC1_S080970	1	0.03343
SPLC1_S081020	1	0.03343
SPLC1_S081030	0	0
SPLC1_S081040	1	0.03343
SPLC1_S081150	1	0.03343
SPLC1_S081180	1	0.03343
SPLC1_S081200	0	0
SPLC1_S081360	1	0.03343
SPLC1_S081380	1	0.03343
SPLC1_S081430	1	0.03343
SPLC1_S081580	0.413764	0.0138321
SPLC1_S081680	1	0.03343
SPLC1_S081780	1	0.03343
SPLC1_S081830	1	0.03343
SPLC1_S081870	1	0.03343
SPLC1_S081880	1	0.03343
SPLC1_S081920	-1.66282e-15	-5.55882e-17
SPLC1_S081950	0	0
SPLC1_S082030	0	0
SPLC1_S082190	1	0.03343
SPLC1_S082380	0	0
SPLC1_S082520	1	0.03343
SPLC1_S082530	1	0.03343
SPLC1_S082540	1	0.03343
SPLC1_S082560	1	0.03343
SPLC1_S082650	1	0.03343
SPLC1_S082700	1	0.03343
SPLC1_S082720	1	0.03343
SPLC1_S082740	1	0.03343
SPLC1_S082790	1	0.03343
SPLC1_S082840	0	0
SPLC1_S083010	1	0.03343
SPLC1_S090270	1	0.03343
SPLC1_S090300	1	0.03343
SPLC1_S100220	1	0.03343
SPLC1_S100530	1	0.03343
SPLC1_S100600	1	0.03343
SPLC1_S100630	0	0
SPLC1_S100740	1	0.03343
SPLC1_S100750	1	0.03343
SPLC1_S100810	1	0.03343
SPLC1_S101070	1	0.03343
SPLC1_S101080	1	0.03343
SPLC1_S101160	1	0.03343
SPLC1_S101190	1	0.03343
SPLC1_S101300	1	0.03343
SPLC1_S101340	0	0
SPLC1_S101380	1	0.03343
SPLC1_S101440	0	0
SPLC1_S101590	1	0.03343
SPLC1_S101650	1	0.03343
SPLC1_S101740	1.83326e-16	6.1286e-18
SPLC1_S101750	1	0.03343
SPLC1_S101860	1	0.03343
SPLC1_S102020	1	0.03343
SPLC1_S102050	1	0.03343
SPLC1_S102090	1	0.03343
SPLC1_S102120	1	0.03343
SPLC1_S102150	1	0.03343
SPLC1_S102160	1	0.03343
SPLC1_S102200	1.0435e-16	3.48842e-18
SPLC1_S102280	1	0.03343
SPLC1_S102310	1	0.03343
SPLC1_S102320	1	0.03343
SPLC1_S102450	1	0.03343
SPLC1_S102460	1	0.03343
SPLC1_S102470	1	0.03343
SPLC1_S102580	1	0.03343
SPLC1_S102690	1	0.03343
SPLC1_S102740	0	0
SPLC1_S102760	1	0.03343
SPLC1_S102780	1	0.03343
SPLC1_S102790	1	0.03343
SPLC1_S102850	0	0
SPLC1_S102930	1	0.03343
SPLC1_S103180	1	0.03343
SPLC1_S103240	1	0.03343
SPLC1_S103260	-4.51668e-15	-1.50992e-16
SPLC1_S103300	1	0.03343
SPLC1_S130030	0	0
SPLC1_S130040	1	0.03343
SPLC1_S130230	1	0.03343
SPLC1_S130840	1	0.03343
SPLC1_S130890	1	0.03343
SPLC1_S130910	0	0
SPLC1_S130920	0	0
SPLC1_S130930	-5.31285e-10	-1.77608e-11
SPLC1_S130940	1	0.03343
SPLC1_S131000	1	0.03343
SPLC1_S140020	1	0.03343
SPLC1_S140030	1	0.03343
SPLC1_S140050	1	0.03343
SPLC1_S160190	1	0.03343
SPLC1_S170060	1	0.03343
SPLC1_S170310	1	0.03343
SPLC1_S170370	1	0.03343
SPLC1_S170480	1	0.03343
SPLC1_S170680	0	0
SPLC1_S170710	1	0.03343
SPLC1_S170720	1	0.03343
SPLC1_S170790	1	0.03343
SPLC1_S170820	1	0.03343
SPLC1_S170930	1	0.03343
SPLC1_S171090	1	0.03343
SPLC1_S171100	0	0
SPLC1_S171110	1	0.03343
SPLC1_S171140	1	0.03343
SPLC1_S171190	1	0.03343
SPLC1_S171200	1	0.03343
SPLC1_S171210	1	0.03343
SPLC1_S171250	1	0.03343
SPLC1_S171260	1	0.03343
SPLC1_S171270	1	0.03343
SPLC1_S171370	1	0.03343
SPLC1_S171440	1	0.03343
SPLC1_S171450	9.20586e-10	3.07752e-11
SPLC1_S171500	1	0.03343
SPLC1_S171610	1	0.03343
SPLC1_S180020	1	0.03343
SPLC1_S180050	1	0.03343
SPLC1_S190110	1	0.03343
SPLC1_S190140	1	0.03343
SPLC1_S190170	1	0.03343
SPLC1_S200080	1	0.03343
SPLC1_S200100	1	0.03343
SPLC1_S200280	1	0.03343
SPLC1_S200300	0	0
SPLC1_S200440	1	0.03343
SPLC1_S200450	1	0.03343
SPLC1_S200570	1	0.03343
SPLC1_S200600	1	0.03343
SPLC1_S200660	1	0.03343
SPLC1_S200780	1	0.03343
SPLC1_S200850	1	0.03343
SPLC1_S201180	0	0
SPLC1_S201230	1	0.03343
SPLC1_S201250	1	0.03343
SPLC1_S201260	1	0.03343
SPLC1_S201290	1	0.03343
SPLC1_S201360	1	0.03343
SPLC1_S201370	1	0.03343
SPLC1_S201410	1	0.03343
SPLC1_S201420	1	0.03343
SPLC1_S201430	1	0.03343
SPLC1_S201470	1	0.03343
SPLC1_S201820	1	0.03343
SPLC1_S202370	1	0.03343
SPLC1_S202380	1	0.03343
SPLC1_S202450	1	0.03343
SPLC1_S202510	1	0.03343
SPLC1_S202630	1	0.03343
SPLC1_S202710	0	0
SPLC1_S202810	0	0
SPLC1_S202860	1	0.03343
SPLC1_S203190	1	0.03343
SPLC1_S203270	1	0.03343
SPLC1_S203320	1	0.03343
SPLC1_S203470	1	0.03343
SPLC1_S203630	0	0
SPLC1_S203670	1	0.03343
SPLC1_S203680	1	0.03343
SPLC1_S203740	1	0.03343
SPLC1_S203780	0	0
SPLC1_S203790	1	0.03343
SPLC1_S203800	0	0
SPLC1_S203950	1	0.03343
SPLC1_S203960	1	0.03343
SPLC1_S203980	1	0.03343
SPLC1_S204370	0	0
SPLC1_S204510	2.15265e-09	7.19632e-11
SPLC1_S204530	0	0
SPLC1_S204580	0	0
SPLC1_S204600	1	0.03343
SPLC1_S204740	1	0.03343
SPLC1_S204800	1	0.03343
SPLC1_S204840	1	0.03343
SPLC1_S204970	1	0.03343
SPLC1_S205000	-8.05791e-34	-2.69376e-35
SPLC1_S205080	1	0.03343
SPLC1_S205280	1	0.03343
SPLC1_S205340	1	0.03343
SPLC1_S205350	1	0.03343
SPLC1_S205360	1	0.03343
SPLC1_S205370	1	0.03343
SPLC1_S205450	1	0.03343
SPLC1_S205470	5.06923e-10	1.69464e-11
SPLC1_S205550	1	0.03343
SPLC1_S205560	1	0.03343
SPLC1_S205570	1	0.03343
SPLC1_S205580	1	0.03343
SPLC1_S205590	1	0.03343
SPLC1_S205600	1	0.03343
SPLC1_S205620	1	0.03343
SPLC1_S205650	1	0.03343
SPLC1_S205660	1	0.03343
SPLC1_S205680	1	0.03343
SPLC1_S206640	0	0
SPLC1_S206740	1	0.03343
SPLC1_S206750	1	0.03343
SPLC1_S206830	1	0.03343
SPLC1_S207160	1	0.03343
SPLC1_S207170	1	0.03343
SPLC1_S207250	1	0.03343
SPLC1_S207330	1	0.03343
SPLC1_S207430	1	0.03343
SPLC1_S207540	0	0
SPLC1_S207620	1	0.03343
SPLC1_S207840	0	0
SPLC1_S207880	1	0.03343
SPLC1_S207910	1	0.03343
SPLC1_S208050	0	0
SPLC1_S208090	0.435212	0.0145491
SPLC1_S208270	1	0.03343
SPLC1_S208290	1	0.03343
SPLC1_S208310	1	0.03343
SPLC1_S208410	1	0.03343
SPLC1_S208420	0	0
SPLC1_S208430	1	0.03343
SPLC1_S208490	1	0.03343
SPLC1_S208540	1	0.03343
SPLC1_S208620	1	0.03343
SPLC1_S208850	1	0.03343
SPLC1_S208880	1	0.03343
SPLC1_S208990	1	0.03343
SPLC1_S209000	0	0
SPLC1_S220030	0	0
SPLC1_S220070	2.97148e-16	9.93365e-18
SPLC1_S220110	1	0.03343
SPLC1_S220120	1	0.03343
SPLC1_S220270	1	0.03343
SPLC1_S220380	1	0.03343
SPLC1_S220390	1	0.03343
SPLC1_S220400	1	0.03343
SPLC1_S230230	0	0
SPLC1_S230240	0	0
SPLC1_S230280	1	0.03343
SPLC1_S230640	1	0.03343
SPLC1_S230690	1	0.03343
SPLC1_S230720	1	0.03343
SPLC1_S230870	1	0.03343
SPLC1_S230880	1	0.03343
SPLC1_S230930	1	0.03343
SPLC1_S231030	0	0
SPLC1_S231040	1	0.03343
SPLC1_S231060	0	0
SPLC1_S240060	1	0.03343
SPLC1_S240080	1	0.03343
SPLC1_S240160	1	0.03343
SPLC1_S240290	1	0.03343
SPLC1_S240360	1	0.03343
SPLC1_S240370	1	0.03343
SPLC1_S240980	0	0
SPLC1_S241000	0	0
SPLC1_S241020	1	0.03343
SPLC1_S241030	1	0.03343
SPLC1_S250050	1	0.03343
SPLC1_S260440	1	0.03343
SPLC1_S260530	1	0.03343
SPLC1_S260550	1	0.03343
SPLC1_S260590	1	0.03343
SPLC1_S260600	1	0.03343
SPLC1_S260640	0	0
SPLC1_S260960	0	0
SPLC1_S270030	1	0.03343
SPLC1_S270060	1	0.03343
SPLC1_S270130	1	0.03343
SPLC1_S270220	0	0
SPLC1_S270240	1	0.03343
SPLC1_S270280	0	0
SPLC1_S270380	1	0.03343
SPLC1_S270410	1	0.03343
SPLC1_S270520	0	0
SPLC1_S270610	1	0.03343
SPLC1_S270730	1	0.03343
SPLC1_S270940	1	0.03343
SPLC1_S270990	0	0
SPLC1_S271260	1	0.03343
SPLC1_S271300	1	0.03343
SPLC1_S271360	1	0.03343
SPLC1_S271370	1	0.03343
SPLC1_S271390	1	0.03343
SPLC1_S271400	0	0
SPLC1_S271490	1	0.03343
SPLC1_S271500	1	0.03343
SPLC1_S300010	1	0.03343
SPLC1_S300140	0	0
SPLC1_S300220	0.489396	0.0163605
SPLC1_S300250	1	0.03343
SPLC1_S300410	1	0.03343
SPLC1_S300540	1	0.03343
SPLC1_S300750	1	0.03343
SPLC1_S300760	1	0.03343
SPLC1_S300770	1	0.03343
SPLC1_S300790	1	0.03343
SPLC1_S300800	1	0.03343
SPLC1_S300830	1	0.03343
SPLC1_S300840	1	0.03343
SPLC1_S310140	1	0.03343
SPLC1_S310270	1	0.03343
SPLC1_S310280	1	0.03343
SPLC1_S310290	0	0
SPLC1_S310300	1	0.03343
SPLC1_S310370	1	0.03343
SPLC1_S310410	-8.05791e-34	-2.69376e-35
SPLC1_S310420	1	0.03343
SPLC1_S320150	1	0.03343
SPLC1_S340060	0	0
SPLC1_S340070	1	0.03343
SPLC1_S340090	1	0.03343
SPLC1_S340110	1	0.03343
SPLC1_S360100	1	0.03343
SPLC1_S360220	1	0.03343
SPLC1_S360240	1	0.03343
SPLC1_S360250	1	0.03343
SPLC1_S360260	1	0.03343
SPLC1_S360270	1	0.03343
SPLC1_S360280	1	0.03343
SPLC1_S360430	0	0
SPLC1_S360470	1	0.03343
SPLC1_S360500	1	0.03343
SPLC1_S360520	1.49907e-16	5.01138e-18
SPLC1_S360630	1	0.03343
SPLC1_S360640	1	0.03343
SPLC1_S360660	1	0.03343
SPLC1_S360760	-4.28751e-11	-1.43332e-12
SPLC1_S360810	0	0
SPLC1_S360900	1	0.03343
SPLC1_S360950	1	0.03343
SPLC1_S361020	1	0.03343
SPLC1_S361150	1	0.03343
SPLC1_S361200	1	0.03343
SPLC1_S370070	5.20104e-16	1.73871e-17
SPLC1_S370330	1	0.03343
SPLC1_S370350	1	0.03343
SPLC1_S370380	1	0.03343
SPLC1_S370450	0	0
SPLC1_S370530	1	0.03343
SPLC1_S370610	0	0
SPLC1_S370630	1	0.03343
SPLC1_S370760	1	0.03343
SPLC1_S370780	1	0.03343
SPLC1_S370840	1	0.03343
SPLC1_S371170	1	0.03343
SPLC1_S371190	0	0
SPLC1_S371200	1	0.03343
SPLC1_S380120	0	0
SPLC1_S380230	1	0.03343
SPLC1_S380310	1	0.03343
SPLC1_S380320	1	0.03343
SPLC1_S410040	1	0.03343
SPLC1_S410050	0	0
SPLC1_S410060	0	0
SPLC1_S410470	1.19062e-15	3.98023e-17
SPLC1_S410570	1	0.03343
SPLC1_S410640	1	0.03343
SPLC1_S410760	1	0.03343
SPLC1_S410790	0	0
SPLC1_S410800	1	0.03343
SPLC1_S410810	1	0.03343
SPLC1_S410900	1	0.03343
SPLC1_S410910	0	0
SPLC1_S410940	1	0.03343
SPLC1_S410950	1	0.03343
SPLC1_S411020	1	0.03343
SPLC1_S411610	-1.86004e-16	-6.2181e-18
SPLC1_S411650	1	0.03343
SPLC1_S411660	1	0.03343
SPLC1_S411740	0	0
SPLC1_S411890	1	0.03343
SPLC1_S411960	1	0.03343
SPLC1_S411970	1	0.03343
SPLC1_S420250	0	0
SPLC1_S420300	1	0.03343
SPLC1_S420400	1	0.03343
SPLC1_S430070	1	0.03343
SPLC1_S430080	1	0.03343
SPLC1_S430090	1	0.03343
SPLC1_S430100	1	0.03343
SPLC1_S430110	1	0.03343
SPLC1_S430160	1	0.03343
SPLC1_S430300	1	0.03343
SPLC1_S430310	1	0.03343
SPLC1_S430370	1	0.03343
SPLC1_S430410	1	0.03343
SPLC1_S490020	1	0.03343
SPLC1_S490220	1	0.03343
SPLC1_S490230	1	0.03343
SPLC1_S490240	1	0.03343
SPLC1_S490260	1	0.03343
SPLC1_S490480	0	0
SPLC1_S500190	1	0.03343
SPLC1_S500230	0	0
SPLC1_S500470	1	0.03343
SPLC1_S500480	0.48732	0.0162911
SPLC1_S500580	1	0.03343
SPLC1_S500600	1	0.03343
SPLC1_S500660	1	0.03343
SPLC1_S500760	0	0
SPLC1_S500810	0	0
SPLC1_S500870	1	0.03343
SPLC1_S500900	1	0.03343
SPLC1_S500920	1	0.03343
SPLC1_S501010	-3.49398e-17	-1.16804e-18
SPLC1_S501040	1	0.03343
SPLC1_S501050	1	0.03343
SPLC1_S501130	1	0.03343
SPLC1_S501150	1	0.03343
SPLC1_S501400	1	0.03343
SPLC1_S501440	0.442885	0.0148057
SPLC1_S510050	1	0.03343
SPLC1_S510060	1	0.03343
SPLC1_S510120	1	0.03343
SPLC1_S510190	1	0.03343
SPLC1_S510200	1	0.03343
SPLC1_S510420	1	0.03343
SPLC1_S510440	1	0.03343
SPLC1_S510450	0	0
SPLC1_S510460	0	0
SPLC1_S510540	1	0.03343
SPLC1_S510640	1	0.03343
SPLC1_S510650	-1.3796e-09	-4.61201e-11
SPLC1_S510680	0	0
SPLC1_S510760	0	0
SPLC1_S510790	1	0.03343
SPLC1_S510920	1	0.03343
SPLC1_S510940	-8.05791e-34	-2.69376e-35
SPLC1_S510950	1	0.03343
SPLC1_S510970	0	0
SPLC1_S511050	1	0.03343
SPLC1_S511170	1	0.03343
SPLC1_S511270	0.459039	0.0153457
SPLC1_S511380	1	0.03343
SPLC1_S520200	3.35769e-17	1.12247e-18
SPLC1_S520340	1	0.03343
SPLC1_S520370	1	0.03343
SPLC1_S520390	1	0.03343
SPLC1_S520490	1	0.03343
SPLC1_S520530	1	0.03343
SPLC1_S520850	1	0.03343
SPLC1_S520960	1	0.03343
SPLC1_S520970	0	0
SPLC1_S521120	1	0.03343
SPLC1_S530030	1	0.03343
SPLC1_S530050	1	0.03343
SPLC1_S530100	1	0.03343
SPLC1_S530110	1	0.03343
SPLC1_S530150	1	0.03343
SPLC1_S530160	1	0.03343
SPLC1_S530260	1	0.03343
SPLC1_S530330	0	0
SPLC1_S530380	1	0.03343
SPLC1_S530390	1	0.03343
SPLC1_S530420	1	0.03343
SPLC1_S530440	0	0
SPLC1_S530950	0	0
SPLC1_S531130	1	0.03343
SPLC1_S531320	0	0
SPLC1_S531380	0	0
SPLC1_S531400	1	0.03343
SPLC1_S531410	1	0.03343
SPLC1_S531530	1	0.03343
SPLC1_S531540	1	0.03343
SPLC1_S531590	0	0
SPLC1_S531620	1	0.03343
SPLC1_S532050	1	0.03343
SPLC1_S532080	1	0.03343
SPLC1_S532090	1	0.03343
SPLC1_S532100	1	0.03343
SPLC1_S532110	1	0.03343
SPLC1_S532120	0	0
SPLC1_S532130	0	0
SPLC1_S532270	1	0.03343
SPLC1_S532280	1	0.03343
SPLC1_S532300	1	0.03343
SPLC1_S532400	1	0.03343
SPLC1_S532490	1	0.03343
SPLC1_S532500	1	0.03343
SPLC1_S532560	1	0.03343
SPLC1_S532590	1	0.03343
SPLC1_S532800	1	0.03343
SPLC1_S533280	1	0.03343
SPLC1_S533290	1	0.03343
SPLC1_S533310	1	0.03343
SPLC1_S533360	1	0.03343
SPLC1_S533430	1	0.03343
SPLC1_S533470	1	0.03343
SPLC1_S533530	1	0.03343
SPLC1_S540310	1	0.03343
SPLC1_S540390	0	0
SPLC1_S540550	0	0
SPLC1_S540560	1	0.03343
SPLC1_S540580	1	0.03343
SPLC1_S540600	1	0.03343
SPLC1_S540710	1	0.03343
SPLC1_S540720	1	0.03343
SPLC1_S540730	1	0.03343
SPLC1_S540980	1	0.03343
SPLC1_S541070	1	0.03343
SPLC1_S541080	1	0.03343
SPLC1_S541100	1	0.03343
SPLC1_S541110	1	0.03343
SPLC1_S541200	1	0.03343
SPLC1_S541270	1	0.03343
SPLC1_S541290	1	0.03343
SPLC1_S541320	0	0
SPLC1_S541540	1	0.03343
SPLC1_S541580	5.06923e-10	1.69464e-11
SPLC1_S541610	1	0.03343
SPLC1_S541690	1	0.03343
SPLC1_S542100	1	0.03343
SPLC1_S542170	1	0.03343
SPLC1_S542330	1	0.03343
SPLC1_S542460	1	0.03343
SPLC1_S542660	0	0
SPLC1_S542700	1	0.03343
SPLC1_S542730	1	0.03343
SPLC1_S542910	1	0.03343
SPLC1_S542920	1	0.03343
SPLC1_S543010	1	0.03343
SPLC1_S543040	1	0.03343
SPLC1_S543050	1	0.03343
SPLC1_S543100	1	0.03343
SPLC1_S543110	1	0.03343
SPLC1_S543120	0	0
SPLC1_S543300	1	0.03343
SPLC1_S543360	1	0.03343
SPLC1_S543480	1	0.03343
SPLC1_S550060	1	0.03343
SPLC1_S550160	1	0.03343
SPLC1_S550190	1	0.03343
SPLC1_S550220	1	0.03343
SPLC1_S550230	1	0.03343
SPLC1_S550350	1	0.03343
SPLC1_S550360	1	0.03343
SPLC1_S550370	1	0.03343
SPLC1_S550590	1.49907e-16	5.01138e-18
SPLC1_S550630	0	0
SPLC1_S550710	1	0.03343
SPLC1_S550720	1	0.03343
SPLC1_S550730	1	0.03343
SPLC1_S550740	1	0.03343
SPLC1_S550750	1	0.03343
SPLC1_S550760	1	0.03343
SPLC1_S550770	0	0
SPLC1_S550780	1	0.03343
SPLC1_S550790	1	0.03343
SPLC1_S550850	-1.86004e-16	-6.2181e-18
SPLC1_S550960	1	0.03343
SPLC1_S550970	1	0.03343
SPLC1_S551030	-8.05791e-34	-2.69376e-35
SPLC1_S560040	0	0
SPLC1_S560160	1	0.03343
SPLC1_S560180	-8.05791e-34	-2.69376e-35
SPLC1_S560210	1.00001	0.0334302
SPLC1_S570050	1	0.03343
SPLC1_S580120	0	0
SPLC1_S590110	1	0.03343
SPLC1_S590310	1	0.03343
SPLC1_S590350	1	0.03343
SPLC1_S590360	1	0.03343
SPLC1_S590520	1	0.03343
SPLC1_S590610	0	0
SPLC1_S590650	0	0
SPLC1_S600190	0.493672	0.0165035
SPLC1_S600220	7.35337e-15	2.45823e-16
SPLC1_S600230	0	0
SPLC1_S600270	1	0.03343
SPLC1_S600340	1	0.03343
SPLC1_S600360	1	0.03343
SPLC1_S600370	1	0.03343
SPLC1_S630020	1	0.03343
SPLC1_S630030	1	0.03343
SPLC1_S630120	0	0
SPLC1_S630130	1	0.03343
SPLC1_S630300	1	0.03343
