# Supplementary material for: iAK692: A genome-scale metabolic model of Spirulina platensis C1
Source: BMC Syst Biol. 2012 Jun 15;6:71. doi: 10.1186/1752-0509-6-71 (PMC3430566; doi:10.1186/1752-0509-6-71)
Supplement: Additional file 5 — SBML Model for the autotrophic simulation.This file contains the stoichiometric iAK692 model in the SBML format with all of the constraints needed for simulation using the COBRA toolbox. [file 1752-0509-6-71-S5.xml]

<sbml xmlns="http://www.sbml.org/sbml/level2" level="2" version="1" xmlns:html="http://www.w3.org/1999/xhtml">
<model id="iAK692_autotrophy.xml" name="iAK692_autotrophy.xml">
<listOfUnitDefinitions>
	<unitDefinition id="mmol_per_mmolDryCell_per_hr">
		<listOfUnits>
			<unit kind="mole" scale="-3"/>
			<unit kind="gram" exponent="-1"/>
			<unit kind="second" multiplier=".00027777" exponent="-1"/>
		</listOfUnits>
	</unitDefinition>
</listOfUnitDefinitions>
<listOfCompartments>
	<compartment id="Extra_organism2"/>
	<compartment id="Extra_organism" outside="Extra_organism2"/>

	<compartment id="Cytosol" outside="Extra_organism"/>
</listOfCompartments>
<listOfSpecies>
	<species id="M_alpha-D-glucose_c" name="M_alpha-D-glucose" compartment="Cytosol" charge="1" boundaryCondition="false"/>
	<species id="M_ATP_c" name="M_ATP" compartment="Cytosol" charge="1" boundaryCondition="false"/>
	<species id="M_alpha-D-glucose-6-phosphate_c" name="M_alpha-D-glucose-6-phosphate" compartment="Cytosol" charge="1" boundaryCondition="false"/>
	<species id="M_ADP_c" name="M_ADP" compartment="Cytosol" charge="1" boundaryCondition="false"/>
	<species id="M_H+_c" name="M_H+" compartment="Cytosol" charge="1" boundaryCondition="false"/>
	<species id="M_beta-D-glucose_c" name="M_beta-D-glucose" compartment="Cytosol" charge="1" boundaryCondition="false"/>
	<species id="M_beta-D-glucose-6-phosphate_c" name="M_beta-D-glucose-6-phosphate" compartment="Cytosol" charge="1" boundaryCondition="false"/>
	<species id="M_D-fructose-1,6-bisphosphate_c" name="M_D-fructose-1,6-bisphosphate" compartment="Cytosol" charge="1" boundaryCondition="false"/>
	<species id="M_H2O_c" name="M_H2O" compartment="Cytosol" charge="1" boundaryCondition="false"/>
	<species id="M_fructose-6-phosphate_c" name="M_fructose-6-phosphate" compartment="Cytosol" charge="1" boundaryCondition="false"/>
	<species id="M_phosphate_c" name="M_phosphate" compartment="Cytosol" charge="1" boundaryCondition="false"/>
	<species id="M_CTP_c" name="M_CTP" compartment="Cytosol" charge="1" boundaryCondition="false"/>
	<species id="M_CDP_c" name="M_CDP" compartment="Cytosol" charge="1" boundaryCondition="false"/>
	<species id="M_UTP_c" name="M_UTP" compartment="Cytosol" charge="1" boundaryCondition="false"/>
	<species id="M_UDP_c" name="M_UDP" compartment="Cytosol" charge="1" boundaryCondition="false"/>
	<species id="M_ITP_c" name="M_ITP" compartment="Cytosol" charge="1" boundaryCondition="false"/>
	<species id="M_IDP_c" name="M_IDP" compartment="Cytosol" charge="1" boundaryCondition="false"/>
	<species id="M_dihydroxy-acetone-phosphate_c" name="M_dihydroxy-acetone-phosphate" compartment="Cytosol" charge="1" boundaryCondition="false"/>
	<species id="M_D-glyceraldehyde-3-phosphate_c" name="M_D-glyceraldehyde-3-phosphate" compartment="Cytosol" charge="1" boundaryCondition="false"/>
	<species id="M_NAD+_c" name="M_NAD+" compartment="Cytosol" charge="1" boundaryCondition="false"/>
	<species id="M_1,3-diphosphateglycerate_c" name="M_1,3-diphosphateglycerate" compartment="Cytosol" charge="1" boundaryCondition="false"/>
	<species id="M_NADH_c" name="M_NADH" compartment="Cytosol" charge="1" boundaryCondition="false"/>
	<species id="M_3-phosphoglycerate_c" name="M_3-phosphoglycerate" compartment="Cytosol" charge="1" boundaryCondition="false"/>
	<species id="M_2-phosphoglycerate_c" name="M_2-phosphoglycerate" compartment="Cytosol" charge="1" boundaryCondition="false"/>
	<species id="M_phosphoenolpyruvate_c" name="M_phosphoenolpyruvate" compartment="Cytosol" charge="1" boundaryCondition="false"/>
	<species id="M_pyruvate_c" name="M_pyruvate" compartment="Cytosol" charge="1" boundaryCondition="false"/>
	<species id="M_AMP_c" name="M_AMP" compartment="Cytosol" charge="1" boundaryCondition="false"/>
	<species id="M_1,4-alpha-D-glucan_c" name="M_1,4-alpha-D-glucan" compartment="Cytosol" charge="1" boundaryCondition="false"/>
	<species id="M_Maltohexaose_c" name="M_Maltohexaose" compartment="Cytosol" charge="1" boundaryCondition="false"/>
	<species id="M_glycogen_c" name="M_glycogen" compartment="Cytosol" charge="1" boundaryCondition="false"/>
	<species id="M_alpha-D-glucose-1-phosphate_c" name="M_alpha-D-glucose-1-phosphate" compartment="Cytosol" charge="1" boundaryCondition="false"/>
	<species id="M_limit dextrin_c" name="M_limit dextrin" compartment="Cytosol" charge="1" boundaryCondition="false"/>
	<species id="M_branching-glycogen_c" name="M_branching-glycogen" compartment="Cytosol" charge="1" boundaryCondition="false"/>
	<species id="M_ADP-D-glucose_c" name="M_ADP-D-glucose" compartment="Cytosol" charge="1" boundaryCondition="false"/>
	<species id="M_diphosphate_c" name="M_diphosphate" compartment="Cytosol" charge="1" boundaryCondition="false"/>
	<species id="M_UDP-D-glucose_c" name="M_UDP-D-glucose" compartment="Cytosol" charge="1" boundaryCondition="false"/>
	<species id="M_1,4-beta-D-glucan_c" name="M_1,4-beta-D-glucan" compartment="Cytosol" charge="1" boundaryCondition="false"/>
	<species id="M_D-ribose-1-phosphate_c" name="M_D-ribose-1-phosphate" compartment="Cytosol" charge="1" boundaryCondition="false"/>
	<species id="M_D-ribose-5-phosphate_c" name="M_D-ribose-5-phosphate" compartment="Cytosol" charge="1" boundaryCondition="false"/>
	<species id="M_NADP+_c" name="M_NADP+" compartment="Cytosol" charge="1" boundaryCondition="false"/>
	<species id="M_D-glucono-delta-lactone-6-phosphate_c" name="M_D-glucono-delta-lactone-6-phosphate" compartment="Cytosol" charge="1" boundaryCondition="false"/>
	<species id="M_NADPH_c" name="M_NADPH" compartment="Cytosol" charge="1" boundaryCondition="false"/>
	<species id="M_6-phospho-D-gluconate_c" name="M_6-phospho-D-gluconate" compartment="Cytosol" charge="1" boundaryCondition="false"/>
	<species id="M_D-ribulose-5-phosphate_c" name="M_D-ribulose-5-phosphate" compartment="Cytosol" charge="1" boundaryCondition="false"/>
	<species id="M_CO2_c" name="M_CO2" compartment="Cytosol" charge="1" boundaryCondition="false"/>
	<species id="M_D-xylulose-5-phosphate_c" name="M_D-xylulose-5-phosphate" compartment="Cytosol" charge="1" boundaryCondition="false"/>
	<species id="M_D-sedoheptulose-7-phosphate_c" name="M_D-sedoheptulose-7-phosphate" compartment="Cytosol" charge="1" boundaryCondition="false"/>
	<species id="M_D-erythrose-4-phosphate_c" name="M_D-erythrose-4-phosphate" compartment="Cytosol" charge="1" boundaryCondition="false"/>
	<species id="M_acetylphosphate_c" name="M_acetylphosphate" compartment="Cytosol" charge="1" boundaryCondition="false"/>
	<species id="M_deoxyribose-5-phosphate_c" name="M_deoxyribose-5-phosphate" compartment="Cytosol" charge="1" boundaryCondition="false"/>
	<species id="M_acetaldehyde_c" name="M_acetaldehyde" compartment="Cytosol" charge="1" boundaryCondition="false"/>
	<species id="M_2-Dehydro-3-deoxy-D-gluconate 6-phosphate_c" name="M_2-Dehydro-3-deoxy-D-gluconate 6-phosphate" compartment="Cytosol" charge="1" boundaryCondition="false"/>
	<species id="M_oxaloacetate_c" name="M_oxaloacetate" compartment="Cytosol" charge="1" boundaryCondition="false"/>
	<species id="M_acetyl-CoA_c" name="M_acetyl-CoA" compartment="Cytosol" charge="1" boundaryCondition="false"/>
	<species id="M_citrate_c" name="M_citrate" compartment="Cytosol" charge="1" boundaryCondition="false"/>
	<species id="M_coenzyme A_c" name="M_coenzyme A" compartment="Cytosol" charge="1" boundaryCondition="false"/>
	<species id="M_malate_c" name="M_malate" compartment="Cytosol" charge="1" boundaryCondition="false"/>
	<species id="M_cis-aconitate_c" name="M_cis-aconitate" compartment="Cytosol" charge="1" boundaryCondition="false"/>
	<species id="M_isocitrate_c" name="M_isocitrate" compartment="Cytosol" charge="1" boundaryCondition="false"/>
	<species id="M_alpha-ketoglutarate_c" name="M_alpha-ketoglutarate" compartment="Cytosol" charge="1" boundaryCondition="false"/>
	<species id="M_fumarate_c" name="M_fumarate" compartment="Cytosol" charge="1" boundaryCondition="false"/>
	<species id="M_FADH2_c" name="M_FADH2" compartment="Cytosol" charge="1" boundaryCondition="false"/>
	<species id="M_FAD_c" name="M_FAD" compartment="Cytosol" charge="1" boundaryCondition="false"/>
	<species id="M_succinate_c" name="M_succinate" compartment="Cytosol" charge="1" boundaryCondition="false"/>
	<species id="M_succinyl-CoA_c" name="M_succinyl-CoA" compartment="Cytosol" charge="1" boundaryCondition="false"/>
	<species id="M_S-adenosyl-L-methionine_c" name="M_S-adenosyl-L-methionine" compartment="Cytosol" charge="1" boundaryCondition="false"/>
	<species id="M_dihydroflavodoxin_c" name="M_dihydroflavodoxin" compartment="Cytosol" charge="1" boundaryCondition="false"/>
	<species id="M_formate-C-acetyltransferase-glycine_c" name="M_formate-C-acetyltransferase-glycine" compartment="Cytosol" charge="1" boundaryCondition="false"/>
	<species id="M_5'-deoxyadenosine_c" name="M_5'-deoxyadenosine" compartment="Cytosol" charge="1" boundaryCondition="false"/>
	<species id="M_L-methionine_c" name="M_L-methionine" compartment="Cytosol" charge="1" boundaryCondition="false"/>
	<species id="M_flavodoxin semiquinone_c" name="M_flavodoxin semiquinone" compartment="Cytosol" charge="1" boundaryCondition="false"/>
	<species id="M_formate-C-acetyltransferase-glycin-2-yl-radical_c" name="M_formate-C-acetyltransferase-glycin-2-yl-radical" compartment="Cytosol" charge="1" boundaryCondition="false"/>
	<species id="M_formate_c" name="M_formate" compartment="Cytosol" charge="1" boundaryCondition="false"/>
	<species id="M_L-lactate_c" name="M_L-lactate" compartment="Cytosol" charge="1" boundaryCondition="false"/>
	<species id="M_acetate_c" name="M_acetate" compartment="Cytosol" charge="1" boundaryCondition="false"/>
	<species id="M_ethanol_c" name="M_ethanol" compartment="Cytosol" charge="1" boundaryCondition="false"/>
	<species id="M_oxidized ferredoxin_c" name="M_oxidized ferredoxin" compartment="Cytosol" charge="1" boundaryCondition="false"/>
	<species id="M_reduced ferredoxin_c" name="M_reduced ferredoxin" compartment="Cytosol" charge="1" boundaryCondition="false"/>
	<species id="M_CO2entry_c" name="M_CO2entry" compartment="Cytosol" charge="1" boundaryCondition="false"/>
	<species id="M_2-oxobutanoate_c" name="M_2-oxobutanoate" compartment="Cytosol" charge="1" boundaryCondition="false"/>
	<species id="M_2-aceto-2-hydroxy-butyrate_c" name="M_2-aceto-2-hydroxy-butyrate" compartment="Cytosol" charge="1" boundaryCondition="false"/>
	<species id="M_2,3-dihydroxy-3-methylvalerate_c" name="M_2,3-dihydroxy-3-methylvalerate" compartment="Cytosol" charge="1" boundaryCondition="false"/>
	<species id="M_2-keto-3-methyl-valerate_c" name="M_2-keto-3-methyl-valerate" compartment="Cytosol" charge="1" boundaryCondition="false"/>
	<species id="M_2-acetolactate_c" name="M_2-acetolactate" compartment="Cytosol" charge="1" boundaryCondition="false"/>
	<species id="M_2,3-Dihydroxy-isovalerate_c" name="M_2,3-Dihydroxy-isovalerate" compartment="Cytosol" charge="1" boundaryCondition="false"/>
	<species id="M_2-oxoisovalerate_c" name="M_2-oxoisovalerate" compartment="Cytosol" charge="1" boundaryCondition="false"/>
	<species id="M_L-glutamate_c" name="M_L-glutamate" compartment="Cytosol" charge="1" boundaryCondition="false"/>
	<species id="M_L-valine_c" name="M_L-valine" compartment="Cytosol" charge="1" boundaryCondition="false"/>
	<species id="M_L-alanine_c" name="M_L-alanine" compartment="Cytosol" charge="1" boundaryCondition="false"/>
	<species id="M_D-alanine_c" name="M_D-alanine" compartment="Cytosol" charge="1" boundaryCondition="false"/>
	<species id="M_L-aspartate_c" name="M_L-aspartate" compartment="Cytosol" charge="1" boundaryCondition="false"/>
	<species id="M_L-glutamine_c" name="M_L-glutamine" compartment="Cytosol" charge="1" boundaryCondition="false"/>
	<species id="M_L-asparagine_c" name="M_L-asparagine" compartment="Cytosol" charge="1" boundaryCondition="false"/>
	<species id="M_NH4+_c" name="M_NH4+" compartment="Cytosol" charge="1" boundaryCondition="false"/>
	<species id="M_beta-alanine_c" name="M_beta-alanine" compartment="Cytosol" charge="1" boundaryCondition="false"/>
	<species id="M_protein-L-cysteine_c" name="M_protein-L-cysteine" compartment="Cytosol" charge="1" boundaryCondition="false"/>
	<species id="M_L-cysteine_c" name="M_L-cysteine" compartment="Cytosol" charge="1" boundaryCondition="false"/>
	<species id="M_protein-S-sulfanylcysteine_c" name="M_protein-S-sulfanylcysteine" compartment="Cytosol" charge="1" boundaryCondition="false"/>
	<species id="M_L-isoleucine_c" name="M_L-isoleucine" compartment="Cytosol" charge="1" boundaryCondition="false"/>
	<species id="M_4-Methyl-2-oxopentanoate_c" name="M_4-Methyl-2-oxopentanoate" compartment="Cytosol" charge="1" boundaryCondition="false"/>
	<species id="M_L-leucine_c" name="M_L-leucine" compartment="Cytosol" charge="1" boundaryCondition="false"/>
	<species id="M_3-isopropylmalate_c" name="M_3-isopropylmalate" compartment="Cytosol" charge="1" boundaryCondition="false"/>
	<species id="M_2-isopropyl-3-oxosuccinate_c" name="M_2-isopropyl-3-oxosuccinate" compartment="Cytosol" charge="1" boundaryCondition="false"/>
	<species id="M_(2S)-2-isopropylmalate_c" name="M_(2S)-2-isopropylmalate" compartment="Cytosol" charge="1" boundaryCondition="false"/>
	<species id="M_2-isopropylmaleate_c" name="M_2-isopropylmaleate" compartment="Cytosol" charge="1" boundaryCondition="false"/>
	<species id="M_L-threonine_c" name="M_L-threonine" compartment="Cytosol" charge="1" boundaryCondition="false"/>
	<species id="M_3-Hydroxy-isobutyrate_c" name="M_3-Hydroxy-isobutyrate" compartment="Cytosol" charge="1" boundaryCondition="false"/>
	<species id="M_Methylmalonate-semialdehyde_c" name="M_Methylmalonate-semialdehyde" compartment="Cytosol" charge="1" boundaryCondition="false"/>
	<species id="M_5-phosphoribosyl 1-pyrophosphate_c" name="M_5-phosphoribosyl 1-pyrophosphate" compartment="Cytosol" charge="1" boundaryCondition="false"/>
	<species id="M_phosphoribosyl-ATP_c" name="M_phosphoribosyl-ATP" compartment="Cytosol" charge="1" boundaryCondition="false"/>
	<species id="M_phosphoribosyl-AMP_c" name="M_phosphoribosyl-AMP" compartment="Cytosol" charge="1" boundaryCondition="false"/>
	<species id="M_phosphoribosylformiminoAICAR-phosphate_c" name="M_phosphoribosylformiminoAICAR-phosphate" compartment="Cytosol" charge="1" boundaryCondition="false"/>
	<species id="M_phosphoribulosylformimino-AICAR-P_c" name="M_phosphoribulosylformimino-AICAR-P" compartment="Cytosol" charge="1" boundaryCondition="false"/>
	<species id="M_D-erythro-imidazole-glycerol-phosphate_c" name="M_D-erythro-imidazole-glycerol-phosphate" compartment="Cytosol" charge="1" boundaryCondition="false"/>
	<species id="M_5-Amino-1-(5-Phospho-D-ribosyl)imidazole-4-carboxamide_c" name="M_5-Amino-1-(5-Phospho-D-ribosyl)imidazole-4-carboxamide" compartment="Cytosol" charge="1" boundaryCondition="false"/>
	<species id="M_3-(Imidazol-4-yl)-2-oxopropyl-phosphate_c" name="M_3-(Imidazol-4-yl)-2-oxopropyl-phosphate" compartment="Cytosol" charge="1" boundaryCondition="false"/>
	<species id="M_L-histidinol-phosphate_c" name="M_L-histidinol-phosphate" compartment="Cytosol" charge="1" boundaryCondition="false"/>
	<species id="M_histidinol_c" name="M_histidinol" compartment="Cytosol" charge="1" boundaryCondition="false"/>
	<species id="M_histidinal_c" name="M_histidinal" compartment="Cytosol" charge="1" boundaryCondition="false"/>
	<species id="M_L-histidine_c" name="M_L-histidine" compartment="Cytosol" charge="1" boundaryCondition="false"/>
	<species id="M_reduced glutaredoxin_c" name="M_reduced glutaredoxin" compartment="Cytosol" charge="1" boundaryCondition="false"/>
	<species id="M_phosphoadenosine-5'-phosphosulfate_c" name="M_phosphoadenosine-5'-phosphosulfate" compartment="Cytosol" charge="1" boundaryCondition="false"/>
	<species id="M_oxidized glutaredoxin_c" name="M_oxidized glutaredoxin" compartment="Cytosol" charge="1" boundaryCondition="false"/>
	<species id="M_adenosine-3',5'-bisphosphate_c" name="M_adenosine-3',5'-bisphosphate" compartment="Cytosol" charge="1" boundaryCondition="false"/>
	<species id="M_SO3_c" name="M_SO3" compartment="Cytosol" charge="1" boundaryCondition="false"/>
	<species id="M_Cys-Gly_c" name="M_Cys-Gly" compartment="Cytosol" charge="1" boundaryCondition="false"/>
	<species id="M_glycine_c" name="M_glycine" compartment="Cytosol" charge="1" boundaryCondition="false"/>
	<species id="M_L-glutamate-5-phosphate_c" name="M_L-glutamate-5-phosphate" compartment="Cytosol" charge="1" boundaryCondition="false"/>
	<species id="M_L-glutamate-gamma-semialdehyde_c" name="M_L-glutamate-gamma-semialdehyde" compartment="Cytosol" charge="1" boundaryCondition="false"/>
	<species id="M_pyrroline 5-carboxylate_c" name="M_pyrroline 5-carboxylate" compartment="Cytosol" charge="1" boundaryCondition="false"/>
	<species id="M_L-proline_c" name="M_L-proline" compartment="Cytosol" charge="1" boundaryCondition="false"/>
	<species id="M_N-acetyl-L-glutamate_c" name="M_N-acetyl-L-glutamate" compartment="Cytosol" charge="1" boundaryCondition="false"/>
	<species id="M_N-acetylglutamyl-phosphate_c" name="M_N-acetylglutamyl-phosphate" compartment="Cytosol" charge="1" boundaryCondition="false"/>
	<species id="M_N-acetyl-L-glutamate-5-semialdehyde_c" name="M_N-acetyl-L-glutamate-5-semialdehyde" compartment="Cytosol" charge="1" boundaryCondition="false"/>
	<species id="M_N-acetyl-L-ornithine_c" name="M_N-acetyl-L-ornithine" compartment="Cytosol" charge="1" boundaryCondition="false"/>
	<species id="M_L-ornithine_c" name="M_L-ornithine" compartment="Cytosol" charge="1" boundaryCondition="false"/>
	<species id="M_HCO3-_c" name="M_HCO3-" compartment="Cytosol" charge="1" boundaryCondition="false"/>
	<species id="M_carbamoyl-phosphate_c" name="M_carbamoyl-phosphate" compartment="Cytosol" charge="1" boundaryCondition="false"/>
	<species id="M_citrulline_c" name="M_citrulline" compartment="Cytosol" charge="1" boundaryCondition="false"/>
	<species id="M_L-arginino-succinate_c" name="M_L-arginino-succinate" compartment="Cytosol" charge="1" boundaryCondition="false"/>
	<species id="M_L-arginine_c" name="M_L-arginine" compartment="Cytosol" charge="1" boundaryCondition="false"/>
	<species id="M_agmatine_c" name="M_agmatine" compartment="Cytosol" charge="1" boundaryCondition="false"/>
	<species id="M_urea_c" name="M_urea" compartment="Cytosol" charge="1" boundaryCondition="false"/>
	<species id="M_putrescine_c" name="M_putrescine" compartment="Cytosol" charge="1" boundaryCondition="false"/>
	<species id="M_4-aminobutanal_c" name="M_4-aminobutanal" compartment="Cytosol" charge="1" boundaryCondition="false"/>
	<species id="M_S-adenosyl-L-methioninamine_c" name="M_S-adenosyl-L-methioninamine" compartment="Cytosol" charge="1" boundaryCondition="false"/>
	<species id="M_spermidine_c" name="M_spermidine" compartment="Cytosol" charge="1" boundaryCondition="false"/>
	<species id="M_5'-methylthioadenosine_c" name="M_5'-methylthioadenosine" compartment="Cytosol" charge="1" boundaryCondition="false"/>
	<species id="M_4-aminobutanoate_c" name="M_4-aminobutanoate" compartment="Cytosol" charge="1" boundaryCondition="false"/>
	<species id="M_succinate-semialdehyde_c" name="M_succinate-semialdehyde" compartment="Cytosol" charge="1" boundaryCondition="false"/>
	<species id="M_glutathionylspermidine_c" name="M_glutathionylspermidine" compartment="Cytosol" charge="1" boundaryCondition="false"/>
	<species id="M_reduced-glutathione_c" name="M_reduced-glutathione" compartment="Cytosol" charge="1" boundaryCondition="false"/>
	<species id="M_L-serine_c" name="M_L-serine" compartment="Cytosol" charge="1" boundaryCondition="false"/>
	<species id="M_3-phospho-hydroxypyruvate_c" name="M_3-phospho-hydroxypyruvate" compartment="Cytosol" charge="1" boundaryCondition="false"/>
	<species id="M_3-phospho-serine_c" name="M_3-phospho-serine" compartment="Cytosol" charge="1" boundaryCondition="false"/>
	<species id="M_5,10-methylene-THF_c" name="M_5,10-methylene-THF" compartment="Cytosol" charge="1" boundaryCondition="false"/>
	<species id="M_tetrahydrofolate_c" name="M_tetrahydrofolate" compartment="Cytosol" charge="1" boundaryCondition="false"/>
	<species id="M_O-acetyl-L-serine_c" name="M_O-acetyl-L-serine" compartment="Cytosol" charge="1" boundaryCondition="false"/>
	<species id="M_H2S_c" name="M_H2S" compartment="Cytosol" charge="1" boundaryCondition="false"/>
	<species id="M_SO4_c" name="M_SO4" compartment="Cytosol" charge="1" boundaryCondition="false"/>
	<species id="M_adenosine-5'-phosphosulfate_c" name="M_adenosine-5'-phosphosulfate" compartment="Cytosol" charge="1" boundaryCondition="false"/>
	<species id="M_reduced thioredoxin_c" name="M_reduced thioredoxin" compartment="Cytosol" charge="1" boundaryCondition="false"/>
	<species id="M_oxidized thioredoxin_c" name="M_oxidized thioredoxin" compartment="Cytosol" charge="1" boundaryCondition="false"/>
	<species id="M_glycerate_c" name="M_glycerate" compartment="Cytosol" charge="1" boundaryCondition="false"/>
	<species id="M_L-homoserine_c" name="M_L-homoserine" compartment="Cytosol" charge="1" boundaryCondition="false"/>
	<species id="M_O-phospho-L-homoserine_c" name="M_O-phospho-L-homoserine" compartment="Cytosol" charge="1" boundaryCondition="false"/>
	<species id="M_L-aspartate-semialdehyde_c" name="M_L-aspartate-semialdehyde" compartment="Cytosol" charge="1" boundaryCondition="false"/>
	<species id="M_L-aspartyl-4-phosphate_c" name="M_L-aspartyl-4-phosphate" compartment="Cytosol" charge="1" boundaryCondition="false"/>
	<species id="M_L-2,3-dihydrodipicolinate_c" name="M_L-2,3-dihydrodipicolinate" compartment="Cytosol" charge="1" boundaryCondition="false"/>
	<species id="M_tetrahydrodipicolinate_c" name="M_tetrahydrodipicolinate" compartment="Cytosol" charge="1" boundaryCondition="false"/>
	<species id="M_L,L-diaminopimelate_c" name="M_L,L-diaminopimelate" compartment="Cytosol" charge="1" boundaryCondition="false"/>
	<species id="M_meso-diaminopimelate_c" name="M_meso-diaminopimelate" compartment="Cytosol" charge="1" boundaryCondition="false"/>
	<species id="M_L-lysine_c" name="M_L-lysine" compartment="Cytosol" charge="1" boundaryCondition="false"/>
	<species id="M_cadaverine_c" name="M_cadaverine" compartment="Cytosol" charge="1" boundaryCondition="false"/>
	<species id="M_3-deoxy-D-arabino-heptulosonate-7-phosphate_c" name="M_3-deoxy-D-arabino-heptulosonate-7-phosphate" compartment="Cytosol" charge="1" boundaryCondition="false"/>
	<species id="M_3-dehydroquinate_c" name="M_3-dehydroquinate" compartment="Cytosol" charge="1" boundaryCondition="false"/>
	<species id="M_3-dehydro-shikimate_c" name="M_3-dehydro-shikimate" compartment="Cytosol" charge="1" boundaryCondition="false"/>
	<species id="M_shikimate_c" name="M_shikimate" compartment="Cytosol" charge="1" boundaryCondition="false"/>
	<species id="M_shikimate-5-phosphate_c" name="M_shikimate-5-phosphate" compartment="Cytosol" charge="1" boundaryCondition="false"/>
	<species id="M_5-enolpyruvyl-shikimate-3-phosphate_c" name="M_5-enolpyruvyl-shikimate-3-phosphate" compartment="Cytosol" charge="1" boundaryCondition="false"/>
	<species id="M_chorismate_c" name="M_chorismate" compartment="Cytosol" charge="1" boundaryCondition="false"/>
	<species id="M_prephenate_c" name="M_prephenate" compartment="Cytosol" charge="1" boundaryCondition="false"/>
	<species id="M_anthranilate_c" name="M_anthranilate" compartment="Cytosol" charge="1" boundaryCondition="false"/>
	<species id="M_p-hydroxyphenylpyruvate_c" name="M_p-hydroxyphenylpyruvate" compartment="Cytosol" charge="1" boundaryCondition="false"/>
	<species id="M_phenylpyruvate_c" name="M_phenylpyruvate" compartment="Cytosol" charge="1" boundaryCondition="false"/>
	<species id="M_L-phenylalanine_c" name="M_L-phenylalanine" compartment="Cytosol" charge="1" boundaryCondition="false"/>
	<species id="M_L-tyrosine_c" name="M_L-tyrosine" compartment="Cytosol" charge="1" boundaryCondition="false"/>
	<species id="M_indole-3-glycerol-phosphate_c" name="M_indole-3-glycerol-phosphate" compartment="Cytosol" charge="1" boundaryCondition="false"/>
	<species id="M_L-tryptophan_c" name="M_L-tryptophan" compartment="Cytosol" charge="1" boundaryCondition="false"/>
	<species id="M_N-(5'-phosphoribosyl)-anthranilate_c" name="M_N-(5'-phosphoribosyl)-anthranilate" compartment="Cytosol" charge="1" boundaryCondition="false"/>
	<species id="M_1-(o-carboxyphenylamino)-1'-deoxyribulose-5'-phosphate_c" name="M_1-(o-carboxyphenylamino)-1'-deoxyribulose-5'-phosphate" compartment="Cytosol" charge="1" boundaryCondition="false"/>
	<species id="M_O-succinyl-L-homoserine_c" name="M_O-succinyl-L-homoserine" compartment="Cytosol" charge="1" boundaryCondition="false"/>
	<species id="M_cystathionine_c" name="M_cystathionine" compartment="Cytosol" charge="1" boundaryCondition="false"/>
	<species id="M_L-homocysteine_c" name="M_L-homocysteine" compartment="Cytosol" charge="1" boundaryCondition="false"/>
	<species id="M_5-methyl-THF_c" name="M_5-methyl-THF" compartment="Cytosol" charge="1" boundaryCondition="false"/>
	<species id="M_(R)-pantothenate_c" name="M_(R)-pantothenate" compartment="Cytosol" charge="1" boundaryCondition="false"/>
	<species id="M_D-4'-phosphopantothenate_c" name="M_D-4'-phosphopantothenate" compartment="Cytosol" charge="1" boundaryCondition="false"/>
	<species id="M_R-4'-phosphopantothenoyl-L-cysteine_c" name="M_R-4'-phosphopantothenoyl-L-cysteine" compartment="Cytosol" charge="1" boundaryCondition="false"/>
	<species id="M_CMP_c" name="M_CMP" compartment="Cytosol" charge="1" boundaryCondition="false"/>
	<species id="M_pantetheine 4'-phosphate_c" name="M_pantetheine 4'-phosphate" compartment="Cytosol" charge="1" boundaryCondition="false"/>
	<species id="M_dephospho-CoA_c" name="M_dephospho-CoA" compartment="Cytosol" charge="1" boundaryCondition="false"/>
	<species id="M_uroporphyrinogen-III_c" name="M_uroporphyrinogen-III" compartment="Cytosol" charge="1" boundaryCondition="false"/>
	<species id="M_S-adenosyl-L-homocysteine_c" name="M_S-adenosyl-L-homocysteine" compartment="Cytosol" charge="1" boundaryCondition="false"/>
	<species id="M_precorrin-1_c" name="M_precorrin-1" compartment="Cytosol" charge="1" boundaryCondition="false"/>
	<species id="M_precorrin-2_c" name="M_precorrin-2" compartment="Cytosol" charge="1" boundaryCondition="false"/>
	<species id="M_sirohydrochlorin_c" name="M_sirohydrochlorin" compartment="Cytosol" charge="1" boundaryCondition="false"/>
	<species id="M_Fe2+_c" name="M_Fe2+" compartment="Cytosol" charge="1" boundaryCondition="false"/>
	<species id="M_siroheme_c" name="M_siroheme" compartment="Cytosol" charge="1" boundaryCondition="false"/>
	<species id="M_2-octaprenyl-6-methoxy-1,4-benzoquinone_c" name="M_2-octaprenyl-6-methoxy-1,4-benzoquinone" compartment="Cytosol" charge="1" boundaryCondition="false"/>
	<species id="M_2-octaprenyl-3-methyl-6-methoxy-1,4-benzoquinone_c" name="M_2-octaprenyl-3-methyl-6-methoxy-1,4-benzoquinone" compartment="Cytosol" charge="1" boundaryCondition="false"/>
	<species id="M_2-octaprenyl-6-hydroxyphenol_c" name="M_2-octaprenyl-6-hydroxyphenol" compartment="Cytosol" charge="1" boundaryCondition="false"/>
	<species id="M_2-octaprenyl-6-methoxyphenol_c" name="M_2-octaprenyl-6-methoxyphenol" compartment="Cytosol" charge="1" boundaryCondition="false"/>
	<species id="M_pimeloyl-CoA_c" name="M_pimeloyl-CoA" compartment="Cytosol" charge="1" boundaryCondition="false"/>
	<species id="M_7-keto-8-aminopelargonate_c" name="M_7-keto-8-aminopelargonate" compartment="Cytosol" charge="1" boundaryCondition="false"/>
	<species id="M_7,8-diaminopelargonate_c" name="M_7,8-diaminopelargonate" compartment="Cytosol" charge="1" boundaryCondition="false"/>
	<species id="M_dethiobiotin_c" name="M_dethiobiotin" compartment="Cytosol" charge="1" boundaryCondition="false"/>
	<species id="M_sulfur_c" name="M_sulfur" compartment="Cytosol" charge="1" boundaryCondition="false"/>
	<species id="M_biotin_c" name="M_biotin" compartment="Cytosol" charge="1" boundaryCondition="false"/>
	<species id="M_coproporphyrinogen III_c" name="M_coproporphyrinogen III" compartment="Cytosol" charge="1" boundaryCondition="false"/>
	<species id="M_O2_c" name="M_O2" compartment="Cytosol" charge="1" boundaryCondition="false"/>
	<species id="M_protoporphyrinogen IX_c" name="M_protoporphyrinogen IX" compartment="Cytosol" charge="1" boundaryCondition="false"/>
	<species id="M_protoporphyrin IX_c" name="M_protoporphyrin IX" compartment="Cytosol" charge="1" boundaryCondition="false"/>
	<species id="M_H2O2_c" name="M_H2O2" compartment="Cytosol" charge="1" boundaryCondition="false"/>
	<species id="M_protoheme IX_c" name="M_protoheme IX" compartment="Cytosol" charge="1" boundaryCondition="false"/>
	<species id="M_GTP_c" name="M_GTP" compartment="Cytosol" charge="1" boundaryCondition="false"/>
	<species id="M_2,5-diamino-6-(ribosylamino)-4-(3H)-pyrimidinone 5'-phosphate_c" name="M_2,5-diamino-6-(ribosylamino)-4-(3H)-pyrimidinone 5'-phosphate" compartment="Cytosol" charge="1" boundaryCondition="false"/>
	<species id="M_5-amino-6-(5'-phosphoribosylamino)uracil_c" name="M_5-amino-6-(5'-phosphoribosylamino)uracil" compartment="Cytosol" charge="1" boundaryCondition="false"/>
	<species id="M_5-amino-6-(5'-phosphoribitylamino)uracil_c" name="M_5-amino-6-(5'-phosphoribitylamino)uracil" compartment="Cytosol" charge="1" boundaryCondition="false"/>
	<species id="M_5-amino-6-ribitylamino-2,4(1H,3H)-pyrimidinedione_c" name="M_5-amino-6-ribitylamino-2,4(1H,3H)-pyrimidinedione" compartment="Cytosol" charge="1" boundaryCondition="false"/>
	<species id="M_3,4-dihydroxy-2-butanone-4-P_c" name="M_3,4-dihydroxy-2-butanone-4-P" compartment="Cytosol" charge="1" boundaryCondition="false"/>
	<species id="M_6,7-dimethyl-8-(1-D-ribityl)lumazine_c" name="M_6,7-dimethyl-8-(1-D-ribityl)lumazine" compartment="Cytosol" charge="1" boundaryCondition="false"/>
	<species id="M_riboflavin_c" name="M_riboflavin" compartment="Cytosol" charge="1" boundaryCondition="false"/>
	<species id="M_FMN_c" name="M_FMN" compartment="Cytosol" charge="1" boundaryCondition="false"/>
	<species id="M_tRNAGlu_c" name="M_tRNAGlu" compartment="Cytosol" charge="1" boundaryCondition="false"/>
	<species id="M_L-glutamyl-tRNAGlu_c" name="M_L-glutamyl-tRNAGlu" compartment="Cytosol" charge="1" boundaryCondition="false"/>
	<species id="M_glutamate-1-semialdehyde_c" name="M_glutamate-1-semialdehyde" compartment="Cytosol" charge="1" boundaryCondition="false"/>
	<species id="M_5-amino-levulinate_c" name="M_5-amino-levulinate" compartment="Cytosol" charge="1" boundaryCondition="false"/>
	<species id="M_porphobilinogen_c" name="M_porphobilinogen" compartment="Cytosol" charge="1" boundaryCondition="false"/>
	<species id="M_hydroxymethylbilane_c" name="M_hydroxymethylbilane" compartment="Cytosol" charge="1" boundaryCondition="false"/>
	<species id="M_7,8-dihydroneopterin 3'-triphosphate_c" name="M_7,8-dihydroneopterin 3'-triphosphate" compartment="Cytosol" charge="1" boundaryCondition="false"/>
	<species id="M_triphosphate_c" name="M_triphosphate" compartment="Cytosol" charge="1" boundaryCondition="false"/>
	<species id="M_6-Pyruvoyltetrahydropterin_c" name="M_6-Pyruvoyltetrahydropterin" compartment="Cytosol" charge="1" boundaryCondition="false"/>
	<species id="M_dihydroneopterin-phosphate_c" name="M_dihydroneopterin-phosphate" compartment="Cytosol" charge="1" boundaryCondition="false"/>
	<species id="M_dihydro-neo-pterin_c" name="M_dihydro-neo-pterin" compartment="Cytosol" charge="1" boundaryCondition="false"/>
	<species id="M_glycolaldehyde_c" name="M_glycolaldehyde" compartment="Cytosol" charge="1" boundaryCondition="false"/>
	<species id="M_6-hydroxymethyl-dihydropterin_c" name="M_6-hydroxymethyl-dihydropterin" compartment="Cytosol" charge="1" boundaryCondition="false"/>
	<species id="M_2-amino-4-hydroxy-6-hydroxymethyl-7,8-dihydropteridine-diphosphate_c" name="M_2-amino-4-hydroxy-6-hydroxymethyl-7,8-dihydropteridine-diphosphate" compartment="Cytosol" charge="1" boundaryCondition="false"/>
	<species id="M_4-amino-4-deoxychorismate_c" name="M_4-amino-4-deoxychorismate" compartment="Cytosol" charge="1" boundaryCondition="false"/>
	<species id="M_p-aminobenzoate_c" name="M_p-aminobenzoate" compartment="Cytosol" charge="1" boundaryCondition="false"/>
	<species id="M_7,8-dihydropteroate_c" name="M_7,8-dihydropteroate" compartment="Cytosol" charge="1" boundaryCondition="false"/>
	<species id="M_7,8-dihydrofolate_c" name="M_7,8-dihydrofolate" compartment="Cytosol" charge="1" boundaryCondition="false"/>
	<species id="M_2-dehydropantoate_c" name="M_2-dehydropantoate" compartment="Cytosol" charge="1" boundaryCondition="false"/>
	<species id="M_L-pantoate_c" name="M_L-pantoate" compartment="Cytosol" charge="1" boundaryCondition="false"/>
	<species id="M_1-deoxy-D-xylulose 5-phosphate_c" name="M_1-deoxy-D-xylulose 5-phosphate" compartment="Cytosol" charge="1" boundaryCondition="false"/>
	<species id="M_2-C-methyl-D-erythritol-4-phosphate_c" name="M_2-C-methyl-D-erythritol-4-phosphate" compartment="Cytosol" charge="1" boundaryCondition="false"/>
	<species id="M_4-(cytidine 5'-diphospho)-2-C-methyl-D-erythritol_c" name="M_4-(cytidine 5'-diphospho)-2-C-methyl-D-erythritol" compartment="Cytosol" charge="1" boundaryCondition="false"/>
	<species id="M_2-phospho-4-(cytidine 5'-diphospho)-2-C-methyl-D-erythritol_c" name="M_2-phospho-4-(cytidine 5'-diphospho)-2-C-methyl-D-erythritol" compartment="Cytosol" charge="1" boundaryCondition="false"/>
	<species id="M_2-C-methyl-D-erythritol-2,4-cyclodiphosphate_c" name="M_2-C-methyl-D-erythritol-2,4-cyclodiphosphate" compartment="Cytosol" charge="1" boundaryCondition="false"/>
	<species id="M_1-hydroxy-2-methyl-2-(E)-butenyl 4-diphosphate_c" name="M_1-hydroxy-2-methyl-2-(E)-butenyl 4-diphosphate" compartment="Cytosol" charge="1" boundaryCondition="false"/>
	<species id="M_Delta3-isopentenyl-PP_c" name="M_Delta3-isopentenyl-PP" compartment="Cytosol" charge="1" boundaryCondition="false"/>
	<species id="M_dimethylallyl-PP_c" name="M_dimethylallyl-PP" compartment="Cytosol" charge="1" boundaryCondition="false"/>
	<species id="M_geranyl-PP_c" name="M_geranyl-PP" compartment="Cytosol" charge="1" boundaryCondition="false"/>
	<species id="M_trans,trans-farnesyl-diphosphate_c" name="M_trans,trans-farnesyl-diphosphate" compartment="Cytosol" charge="1" boundaryCondition="false"/>
	<species id="M_undecaprenyl-diphosphate_c" name="M_undecaprenyl-diphosphate" compartment="Cytosol" charge="1" boundaryCondition="false"/>
	<species id="M_all-trans-octaprenyl-diphosphate_c" name="M_all-trans-octaprenyl-diphosphate" compartment="Cytosol" charge="1" boundaryCondition="false"/>
	<species id="M_4-hydroxybenzoate_c" name="M_4-hydroxybenzoate" compartment="Cytosol" charge="1" boundaryCondition="false"/>
	<species id="M_3-octaprenyl-4-hydroxybenzoate_c" name="M_3-octaprenyl-4-hydroxybenzoate" compartment="Cytosol" charge="1" boundaryCondition="false"/>
	<species id="M_2-octaprenylphenol_c" name="M_2-octaprenylphenol" compartment="Cytosol" charge="1" boundaryCondition="false"/>
	<species id="M_hydroxymethylpyrimidine-phosphate_c" name="M_hydroxymethylpyrimidine-phosphate" compartment="Cytosol" charge="1" boundaryCondition="false"/>
	<species id="M_4-amino-5-hydroxymethyl-2-methylpyrimidine-pyrophosphate_c" name="M_4-amino-5-hydroxymethyl-2-methylpyrimidine-pyrophosphate" compartment="Cytosol" charge="1" boundaryCondition="false"/>
	<species id="M_5-aminoimidazole ribonucleotide_c" name="M_5-aminoimidazole ribonucleotide" compartment="Cytosol" charge="1" boundaryCondition="false"/>
	<species id="M_4-methyl-5-(beta-hydroxyethyl)thiazole-phosphate_c" name="M_4-methyl-5-(beta-hydroxyethyl)thiazole-phosphate" compartment="Cytosol" charge="1" boundaryCondition="false"/>
	<species id="M_4-hydroxybenzyl alcohol_c" name="M_4-hydroxybenzyl alcohol" compartment="Cytosol" charge="1" boundaryCondition="false"/>
	<species id="M_thiamine-phosphate_c" name="M_thiamine-phosphate" compartment="Cytosol" charge="1" boundaryCondition="false"/>
	<species id="M_thiamine-diphosphate_c" name="M_thiamine-diphosphate" compartment="Cytosol" charge="1" boundaryCondition="false"/>
	<species id="M_isochorismate_c" name="M_isochorismate" compartment="Cytosol" charge="1" boundaryCondition="false"/>
	<species id="M_2-succinyl-6-hydroxy-2,4-cyclohexadiene-1-carboxylate_c" name="M_2-succinyl-6-hydroxy-2,4-cyclohexadiene-1-carboxylate" compartment="Cytosol" charge="1" boundaryCondition="false"/>
	<species id="M_O-succinylbenzoate_c" name="M_O-succinylbenzoate" compartment="Cytosol" charge="1" boundaryCondition="false"/>
	<species id="M_O-succinylbenzoyl-CoA_c" name="M_O-succinylbenzoyl-CoA" compartment="Cytosol" charge="1" boundaryCondition="false"/>
	<species id="M_1,4-dihydroxy-2-naphthoate_c" name="M_1,4-dihydroxy-2-naphthoate" compartment="Cytosol" charge="1" boundaryCondition="false"/>
	<species id="M_demethylmenaquinone-8_c" name="M_demethylmenaquinone-8" compartment="Cytosol" charge="1" boundaryCondition="false"/>
	<species id="M_iminoaspartate_c" name="M_iminoaspartate" compartment="Cytosol" charge="1" boundaryCondition="false"/>
	<species id="M_quinolinate_c" name="M_quinolinate" compartment="Cytosol" charge="1" boundaryCondition="false"/>
	<species id="M_nicotinate-mononucleotide_c" name="M_nicotinate-mononucleotide" compartment="Cytosol" charge="1" boundaryCondition="false"/>
	<species id="M_nicotinate_c" name="M_nicotinate" compartment="Cytosol" charge="1" boundaryCondition="false"/>
	<species id="M_dimethylbenzimidazole_c" name="M_dimethylbenzimidazole" compartment="Cytosol" charge="1" boundaryCondition="false"/>
	<species id="M_alpha-ribazole-5'-P_c" name="M_alpha-ribazole-5'-P" compartment="Cytosol" charge="1" boundaryCondition="false"/>
	<species id="M_alpha-ribazole_c" name="M_alpha-ribazole" compartment="Cytosol" charge="1" boundaryCondition="false"/>
	<species id="M_reduced-riboflavin_c" name="M_reduced-riboflavin" compartment="Cytosol" charge="1" boundaryCondition="false"/>
	<species id="M_Fe3+_c" name="M_Fe3+" compartment="Cytosol" charge="1" boundaryCondition="false"/>
	<species id="M_oxidized-glutathione_c" name="M_oxidized-glutathione" compartment="Cytosol" charge="1" boundaryCondition="false"/>
	<species id="M_L-gamma-glutamylcysteine_c" name="M_L-gamma-glutamylcysteine" compartment="Cytosol" charge="1" boundaryCondition="false"/>
	<species id="M_FMNH2_c" name="M_FMNH2" compartment="Cytosol" charge="1" boundaryCondition="false"/>
	<species id="M_guanosine-3'-diphosphate-5'-triphosphate_c" name="M_guanosine-3'-diphosphate-5'-triphosphate" compartment="Cytosol" charge="1" boundaryCondition="false"/>
	<species id="M_guanosine-5'-diphosphate,3'-diphosphate_c" name="M_guanosine-5'-diphosphate,3'-diphosphate" compartment="Cytosol" charge="1" boundaryCondition="false"/>
	<species id="M_GDP_c" name="M_GDP" compartment="Cytosol" charge="1" boundaryCondition="false"/>
	<species id="M_3-demethylubiquinone-8_c" name="M_3-demethylubiquinone-8" compartment="Cytosol" charge="1" boundaryCondition="false"/>
	<species id="M_methylglyoxal_c" name="M_methylglyoxal" compartment="Cytosol" charge="1" boundaryCondition="false"/>
	<species id="M_S-lactoyl-glutathione_c" name="M_S-lactoyl-glutathione" compartment="Cytosol" charge="1" boundaryCondition="false"/>
	<species id="M_D-lactate_c" name="M_D-lactate" compartment="Cytosol" charge="1" boundaryCondition="false"/>
	<species id="M_5,10-methenyl-THF_c" name="M_5,10-methenyl-THF" compartment="Cytosol" charge="1" boundaryCondition="false"/>
	<species id="M_N10-formyl-THF_c" name="M_N10-formyl-THF" compartment="Cytosol" charge="1" boundaryCondition="false"/>
	<species id="M_cyanate_c" name="M_cyanate" compartment="Cytosol" charge="1" boundaryCondition="false"/>
	<species id="M_carbamate_c" name="M_carbamate" compartment="Cytosol" charge="1" boundaryCondition="false"/>
	<species id="M_adenine_c" name="M_adenine" compartment="Cytosol" charge="1" boundaryCondition="false"/>
	<species id="M_adenosine_c" name="M_adenosine" compartment="Cytosol" charge="1" boundaryCondition="false"/>
	<species id="M_guanosine_c" name="M_guanosine" compartment="Cytosol" charge="1" boundaryCondition="false"/>
	<species id="M_guanine_c" name="M_guanine" compartment="Cytosol" charge="1" boundaryCondition="false"/>
	<species id="M_GMP_c" name="M_GMP" compartment="Cytosol" charge="1" boundaryCondition="false"/>
	<species id="M_dUTP_c" name="M_dUTP" compartment="Cytosol" charge="1" boundaryCondition="false"/>
	<species id="M_dUMP_c" name="M_dUMP" compartment="Cytosol" charge="1" boundaryCondition="false"/>
	<species id="M_dTDP_c" name="M_dTDP" compartment="Cytosol" charge="1" boundaryCondition="false"/>
	<species id="M_dTTP_c" name="M_dTTP" compartment="Cytosol" charge="1" boundaryCondition="false"/>
	<species id="M_dGDP_c" name="M_dGDP" compartment="Cytosol" charge="1" boundaryCondition="false"/>
	<species id="M_dGTP_c" name="M_dGTP" compartment="Cytosol" charge="1" boundaryCondition="false"/>
	<species id="M_dUDP_c" name="M_dUDP" compartment="Cytosol" charge="1" boundaryCondition="false"/>
	<species id="M_dCDP_c" name="M_dCDP" compartment="Cytosol" charge="1" boundaryCondition="false"/>
	<species id="M_dCTP_c" name="M_dCTP" compartment="Cytosol" charge="1" boundaryCondition="false"/>
	<species id="M_dADP_c" name="M_dADP" compartment="Cytosol" charge="1" boundaryCondition="false"/>
	<species id="M_dATP_c" name="M_dATP" compartment="Cytosol" charge="1" boundaryCondition="false"/>
	<species id="M_dCMP_c" name="M_dCMP" compartment="Cytosol" charge="1" boundaryCondition="false"/>
	<species id="M_UMP_c" name="M_UMP" compartment="Cytosol" charge="1" boundaryCondition="false"/>
	<species id="M_inosine_c" name="M_inosine" compartment="Cytosol" charge="1" boundaryCondition="false"/>
	<species id="M_dTMP_c" name="M_dTMP" compartment="Cytosol" charge="1" boundaryCondition="false"/>
	<species id="M_dAMP_c" name="M_dAMP" compartment="Cytosol" charge="1" boundaryCondition="false"/>
	<species id="M_uridine_c" name="M_uridine" compartment="Cytosol" charge="1" boundaryCondition="false"/>
	<species id="M_dGMP_c" name="M_dGMP" compartment="Cytosol" charge="1" boundaryCondition="false"/>
	<species id="M_deamino-NAD+_c" name="M_deamino-NAD+" compartment="Cytosol" charge="1" boundaryCondition="false"/>
	<species id="M_xanthine_c" name="M_xanthine" compartment="Cytosol" charge="1" boundaryCondition="false"/>
	<species id="M_cAMP_c" name="M_cAMP" compartment="Cytosol" charge="1" boundaryCondition="false"/>
	<species id="M_cGMP_c" name="M_cGMP" compartment="Cytosol" charge="1" boundaryCondition="false"/>
	<species id="M_uracil_c" name="M_uracil" compartment="Cytosol" charge="1" boundaryCondition="false"/>
	<species id="M_cytosine_c" name="M_cytosine" compartment="Cytosol" charge="1" boundaryCondition="false"/>
	<species id="M_N-carbamoyl-L-aspartate_c" name="M_N-carbamoyl-L-aspartate" compartment="Cytosol" charge="1" boundaryCondition="false"/>
	<species id="M_dihydroorotate_c" name="M_dihydroorotate" compartment="Cytosol" charge="1" boundaryCondition="false"/>
	<species id="M_orotate_c" name="M_orotate" compartment="Cytosol" charge="1" boundaryCondition="false"/>
	<species id="M_orotidine-5'-phosphate_c" name="M_orotidine-5'-phosphate" compartment="Cytosol" charge="1" boundaryCondition="false"/>
	<species id="M_adenylo-succinate_c" name="M_adenylo-succinate" compartment="Cytosol" charge="1" boundaryCondition="false"/>
	<species id="M_IMP_c" name="M_IMP" compartment="Cytosol" charge="1" boundaryCondition="false"/>
	<species id="M_5'-phosphoribosyl-4-(N-succinocarboxamide)-5-aminoimidazole_c" name="M_5'-phosphoribosyl-4-(N-succinocarboxamide)-5-aminoimidazole" compartment="Cytosol" charge="1" boundaryCondition="false"/>
	<species id="M_xanthosine-5-phosphate_c" name="M_xanthosine-5-phosphate" compartment="Cytosol" charge="1" boundaryCondition="false"/>
	<species id="M_phosphoribosyl-formamido-carboxamide_c" name="M_phosphoribosyl-formamido-carboxamide" compartment="Cytosol" charge="1" boundaryCondition="false"/>
	<species id="M_5-phospho-beta-D-ribosyl-amine_c" name="M_5-phospho-beta-D-ribosyl-amine" compartment="Cytosol" charge="1" boundaryCondition="false"/>
	<species id="M_5-phospho-ribosyl-glycineamide_c" name="M_5-phospho-ribosyl-glycineamide" compartment="Cytosol" charge="1" boundaryCondition="false"/>
	<species id="M_5'-phosphoribosyl-N-formylglycineamide_c" name="M_5'-phosphoribosyl-N-formylglycineamide" compartment="Cytosol" charge="1" boundaryCondition="false"/>
	<species id="M_5-phosphoribosyl-N-formylglycineamidine_c" name="M_5-phosphoribosyl-N-formylglycineamidine" compartment="Cytosol" charge="1" boundaryCondition="false"/>
	<species id="M_5-amino-1-(5-phospho-D-ribosyl)imidazole-4-carboxylate_c" name="M_5-amino-1-(5-phospho-D-ribosyl)imidazole-4-carboxylate" compartment="Cytosol" charge="1" boundaryCondition="false"/>
	<species id="M_D-ribose_c" name="M_D-ribose" compartment="Cytosol" charge="1" boundaryCondition="false"/>
	<species id="M_N5-carboxyaminoimidazole ribonucleotide_c" name="M_N5-carboxyaminoimidazole ribonucleotide" compartment="Cytosol" charge="1" boundaryCondition="false"/>
	<species id="M_ribose-1,5-bisphosphate_c" name="M_ribose-1,5-bisphosphate" compartment="Cytosol" charge="1" boundaryCondition="false"/>
	<species id="M_ubiquinone-8_c" name="M_ubiquinone-8" compartment="Cytosol" charge="1" boundaryCondition="false"/>
	<species id="M_ubiquinol-8_c" name="M_ubiquinol-8" compartment="Cytosol" charge="1" boundaryCondition="false"/>
	<species id="M_dTDP-D-glucose_c" name="M_dTDP-D-glucose" compartment="Cytosol" charge="1" boundaryCondition="false"/>
	<species id="M_dTDP-4-dehydro-6-deoxy-D-glucose_c" name="M_dTDP-4-dehydro-6-deoxy-D-glucose" compartment="Cytosol" charge="1" boundaryCondition="false"/>
	<species id="M_dTDP-4-dehydro-6-deoxy-L-mannose_c" name="M_dTDP-4-dehydro-6-deoxy-L-mannose" compartment="Cytosol" charge="1" boundaryCondition="false"/>
	<species id="M_dTDP-alpha-L-rhamnose_c" name="M_dTDP-alpha-L-rhamnose" compartment="Cytosol" charge="1" boundaryCondition="false"/>
	<species id="M_UDP-N-acetyl-D-glucosamine_c" name="M_UDP-N-acetyl-D-glucosamine" compartment="Cytosol" charge="1" boundaryCondition="false"/>
	<species id="M_UDP-GlcNAc-enolpyruvate_c" name="M_UDP-GlcNAc-enolpyruvate" compartment="Cytosol" charge="1" boundaryCondition="false"/>
	<species id="M_UDP-N-acetylmuramate_c" name="M_UDP-N-acetylmuramate" compartment="Cytosol" charge="1" boundaryCondition="false"/>
	<species id="M_UDP-N-acetylmuramoyl-L-alanine_c" name="M_UDP-N-acetylmuramoyl-L-alanine" compartment="Cytosol" charge="1" boundaryCondition="false"/>
	<species id="M_D-glutamate_c" name="M_D-glutamate" compartment="Cytosol" charge="1" boundaryCondition="false"/>
	<species id="M_UDP-N-acetylmuramoyl-L-alanyl-D-glutamate_c" name="M_UDP-N-acetylmuramoyl-L-alanyl-D-glutamate" compartment="Cytosol" charge="1" boundaryCondition="false"/>
	<species id="M_UDP-N-acetylmuramoyl-L-alanyl-D-gamma-glutamyl-meso-2,6-diaminopimelate_c" name="M_UDP-N-acetylmuramoyl-L-alanyl-D-gamma-glutamyl-meso-2,6-diaminopimelate" compartment="Cytosol" charge="1" boundaryCondition="false"/>
	<species id="M_D-alanyl-D-alanine_c" name="M_D-alanyl-D-alanine" compartment="Cytosol" charge="1" boundaryCondition="false"/>
	<species id="M_UDP-N-acetylmuramoyl-L-alanyl-D-glutamyl-meso-2,6-diaminopimelyl-D-alanyl-D-alanine_c" name="M_UDP-N-acetylmuramoyl-L-alanyl-D-glutamyl-meso-2,6-diaminopimelyl-D-alanyl-D-alanine" compartment="Cytosol" charge="1" boundaryCondition="false"/>
	<species id="M_undecaprenyl-phosphate_c" name="M_undecaprenyl-phosphate" compartment="Cytosol" charge="1" boundaryCondition="false"/>
	<species id="M_N-acetylmuramoyl-L-alanyl-D-glutamyl-meso-2,6-diaminopimelyl-D-alanyl-D-alanine-diphosphoundecaprenol_c" name="M_N-acetylmuramoyl-L-alanyl-D-glutamyl-meso-2,6-diaminopimelyl-D-alanyl-D-alanine-diphosphoundecaprenol" compartment="Cytosol" charge="1" boundaryCondition="false"/>
	<species id="M_peptidoglycan_c" name="M_peptidoglycan" compartment="Cytosol" charge="1" boundaryCondition="false"/>
	<species id="M_UDP-N-acetyl-D-mannosamine_c" name="M_UDP-N-acetyl-D-mannosamine" compartment="Cytosol" charge="1" boundaryCondition="false"/>
	<species id="M_undecaprenyl-N-acetyl-alpha-D-glucosaminyl-pyrophosphate_c" name="M_undecaprenyl-N-acetyl-alpha-D-glucosaminyl-pyrophosphate" compartment="Cytosol" charge="1" boundaryCondition="false"/>
	<species id="M_UDP-N-acetyl-beta-D-mannosaminouronate_c" name="M_UDP-N-acetyl-beta-D-mannosaminouronate" compartment="Cytosol" charge="1" boundaryCondition="false"/>
	<species id="M_dTDP-D-fucosamine_c" name="M_dTDP-D-fucosamine" compartment="Cytosol" charge="1" boundaryCondition="false"/>
	<species id="M_dTDP-4-acetamido-4,6-dideoxy-D-galactose_c" name="M_dTDP-4-acetamido-4,6-dideoxy-D-galactose" compartment="Cytosol" charge="1" boundaryCondition="false"/>
	<species id="M_UDP-D-glucuronate_c" name="M_UDP-D-glucuronate" compartment="Cytosol" charge="1" boundaryCondition="false"/>
	<species id="M_D-glucosamine-6-phosphate_c" name="M_D-glucosamine-6-phosphate" compartment="Cytosol" charge="1" boundaryCondition="false"/>
	<species id="M_D-glucosamine 1-phosphate_c" name="M_D-glucosamine 1-phosphate" compartment="Cytosol" charge="1" boundaryCondition="false"/>
	<species id="M_N-acetyl-glucosamine-1-phosphate_c" name="M_N-acetyl-glucosamine-1-phosphate" compartment="Cytosol" charge="1" boundaryCondition="false"/>
	<species id="M_alpha-D-mannose-1-phosphate_c" name="M_alpha-D-mannose-1-phosphate" compartment="Cytosol" charge="1" boundaryCondition="false"/>
	<species id="M_GDP-D-mannose_c" name="M_GDP-D-mannose" compartment="Cytosol" charge="1" boundaryCondition="false"/>
	<species id="M_GDP-4-dehydro-6-deoxy-D-mannose_c" name="M_GDP-4-dehydro-6-deoxy-D-mannose" compartment="Cytosol" charge="1" boundaryCondition="false"/>
	<species id="M_GDP-L-fucose_c" name="M_GDP-L-fucose" compartment="Cytosol" charge="1" boundaryCondition="false"/>
	<species id="M_D-myo-inositol (3)-monophosphate_c" name="M_D-myo-inositol (3)-monophosphate" compartment="Cytosol" charge="1" boundaryCondition="false"/>
	<species id="M_myo-inositol_c" name="M_myo-inositol" compartment="Cytosol" charge="1" boundaryCondition="false"/>
	<species id="M_D-fructose_c" name="M_D-fructose" compartment="Cytosol" charge="1" boundaryCondition="false"/>
	<species id="M_sucrose_c" name="M_sucrose" compartment="Cytosol" charge="1" boundaryCondition="false"/>
	<species id="M_L-ribulose-5-phosphate_c" name="M_L-ribulose-5-phosphate" compartment="Cytosol" charge="1" boundaryCondition="false"/>
	<species id="M_sn-glycerol-3-phosphate_c" name="M_sn-glycerol-3-phosphate" compartment="Cytosol" charge="1" boundaryCondition="false"/>
	<species id="M_glycerol_c" name="M_glycerol" compartment="Cytosol" charge="1" boundaryCondition="false"/>
	<species id="M_dihydroxy-acetone_c" name="M_dihydroxy-acetone" compartment="Cytosol" charge="1" boundaryCondition="false"/>
	<species id="M_mannose-6-phosphate_c" name="M_mannose-6-phosphate" compartment="Cytosol" charge="1" boundaryCondition="false"/>
	<species id="M_N-acetyl-D-glucosamine-6-phosphate_c" name="M_N-acetyl-D-glucosamine-6-phosphate" compartment="Cytosol" charge="1" boundaryCondition="false"/>
	<species id="M_D-sedoheptulose-1,7-bisphosphate_c" name="M_D-sedoheptulose-1,7-bisphosphate" compartment="Cytosol" charge="1" boundaryCondition="false"/>
	<species id="M_deoxyribose-1-phosphate_c" name="M_deoxyribose-1-phosphate" compartment="Cytosol" charge="1" boundaryCondition="false"/>
	<species id="M_maltose_c" name="M_maltose" compartment="Cytosol" charge="1" boundaryCondition="false"/>
	<species id="M_trehalose 6-phosphate_c" name="M_trehalose 6-phosphate" compartment="Cytosol" charge="1" boundaryCondition="false"/>
	<species id="M_trehalose_c" name="M_trehalose" compartment="Cytosol" charge="1" boundaryCondition="false"/>
	<species id="M_alpha-D-galactose 1-phosphate_c" name="M_alpha-D-galactose 1-phosphate" compartment="Cytosol" charge="1" boundaryCondition="false"/>
	<species id="M_UDP-galactose_c" name="M_UDP-galactose" compartment="Cytosol" charge="1" boundaryCondition="false"/>
	<species id="M_2-phosphoglycolate_c" name="M_2-phosphoglycolate" compartment="Cytosol" charge="1" boundaryCondition="false"/>
	<species id="M_glycolate_c" name="M_glycolate" compartment="Cytosol" charge="1" boundaryCondition="false"/>
	<species id="M_glyoxylate_c" name="M_glyoxylate" compartment="Cytosol" charge="1" boundaryCondition="false"/>
	<species id="M_hydroxypyruvate_c" name="M_hydroxypyruvate" compartment="Cytosol" charge="1" boundaryCondition="false"/>
	<species id="M_CDPglucose_c" name="M_CDPglucose" compartment="Cytosol" charge="1" boundaryCondition="false"/>
	<species id="M_CDP-4-dehydro-6-deoxy-D-glucose_c" name="M_CDP-4-dehydro-6-deoxy-D-glucose" compartment="Cytosol" charge="1" boundaryCondition="false"/>
	<species id="M_(R)-3-hydroxymyristoyl-ACP_c" name="M_(R)-3-hydroxymyristoyl-ACP" compartment="Cytosol" charge="1" boundaryCondition="false"/>
	<species id="M_UDP-3-O-(3-hydroxymyristoyl)-N-acetylglucosamine_c" name="M_UDP-3-O-(3-hydroxymyristoyl)-N-acetylglucosamine" compartment="Cytosol" charge="1" boundaryCondition="false"/>
	<species id="M_acyl-carrier-protein_c" name="M_acyl-carrier-protein" compartment="Cytosol" charge="1" boundaryCondition="false"/>
	<species id="M_UDP-3-O-(3-hydroxytetradecanoyl)-D-glucosamine_c" name="M_UDP-3-O-(3-hydroxytetradecanoyl)-D-glucosamine" compartment="Cytosol" charge="1" boundaryCondition="false"/>
	<species id="M_UDP-2,3-bis(3-hydroxymyristoyl)glucosamine_c" name="M_UDP-2,3-bis(3-hydroxymyristoyl)glucosamine" compartment="Cytosol" charge="1" boundaryCondition="false"/>
	<species id="M_2,3-bis(3-hydroxymyristoyl)-beta-D-glucosaminyl 1-phosphate_c" name="M_2,3-bis(3-hydroxymyristoyl)-beta-D-glucosaminyl 1-phosphate" compartment="Cytosol" charge="1" boundaryCondition="false"/>
	<species id="M_lipid A disaccharide_c" name="M_lipid A disaccharide" compartment="Cytosol" charge="1" boundaryCondition="false"/>
	<species id="M_malonyl-CoA_c" name="M_malonyl-CoA" compartment="Cytosol" charge="1" boundaryCondition="false"/>
	<species id="M_malonyl-ACP_c" name="M_malonyl-ACP" compartment="Cytosol" charge="1" boundaryCondition="false"/>
	<species id="M_acetyl-ACP_c" name="M_acetyl-ACP" compartment="Cytosol" charge="1" boundaryCondition="false"/>
	<species id="M_acetoacetyl-ACP_c" name="M_acetoacetyl-ACP" compartment="Cytosol" charge="1" boundaryCondition="false"/>
	<species id="M_Butyryl-ACP (n-C4:0ACP)_c" name="M_Butyryl-ACP (n-C4:0ACP)" compartment="Cytosol" charge="1" boundaryCondition="false"/>
	<species id="M_3-Oxohexanoyl-[acyl-carrier protein]_c" name="M_3-Oxohexanoyl-[acyl-carrier protein]" compartment="Cytosol" charge="1" boundaryCondition="false"/>
	<species id="M_Hexanoyl-ACP (n-C6:0ACP)_c" name="M_Hexanoyl-ACP (n-C6:0ACP)" compartment="Cytosol" charge="1" boundaryCondition="false"/>
	<species id="M_3-Oxooctanoyl-[acyl-carrier protein]_c" name="M_3-Oxooctanoyl-[acyl-carrier protein]" compartment="Cytosol" charge="1" boundaryCondition="false"/>
	<species id="M_Octanoyl-ACP (n-C8:0ACP)_c" name="M_Octanoyl-ACP (n-C8:0ACP)" compartment="Cytosol" charge="1" boundaryCondition="false"/>
	<species id="M_3-Oxodecanoyl-[acyl-carrier protein]_c" name="M_3-Oxodecanoyl-[acyl-carrier protein]" compartment="Cytosol" charge="1" boundaryCondition="false"/>
	<species id="M_Decanoyl-ACP (n-C10:0ACP)_c" name="M_Decanoyl-ACP (n-C10:0ACP)" compartment="Cytosol" charge="1" boundaryCondition="false"/>
	<species id="M_3-Oxododecanoyl-[acyl-carrier protein]_c" name="M_3-Oxododecanoyl-[acyl-carrier protein]" compartment="Cytosol" charge="1" boundaryCondition="false"/>
	<species id="M_Dodecanoyl-ACP (n-C12:0ACP)_c" name="M_Dodecanoyl-ACP (n-C12:0ACP)" compartment="Cytosol" charge="1" boundaryCondition="false"/>
	<species id="M_3-Oxotetradecanoyl-[acyl-carrier protein]_c" name="M_3-Oxotetradecanoyl-[acyl-carrier protein]" compartment="Cytosol" charge="1" boundaryCondition="false"/>
	<species id="M_Myristoyl-ACP (n-C14:0ACP)_c" name="M_Myristoyl-ACP (n-C14:0ACP)" compartment="Cytosol" charge="1" boundaryCondition="false"/>
	<species id="M_3-Oxohexadecanoyl-[acyl-carrier protein]_c" name="M_3-Oxohexadecanoyl-[acyl-carrier protein]" compartment="Cytosol" charge="1" boundaryCondition="false"/>
	<species id="M_Palmitoyl-ACP (n-C16:0ACP)_c" name="M_Palmitoyl-ACP (n-C16:0ACP)" compartment="Cytosol" charge="1" boundaryCondition="false"/>
	<species id="M_3-Oxooctadecanoyl-[acyl-carrier protein]_c" name="M_3-Oxooctadecanoyl-[acyl-carrier protein]" compartment="Cytosol" charge="1" boundaryCondition="false"/>
	<species id="M_(3R)-3-Hydroxyacyl-[acyl-carrier protein]_c" name="M_(3R)-3-Hydroxyacyl-[acyl-carrier protein]" compartment="Cytosol" charge="1" boundaryCondition="false"/>
	<species id="M_(R)-3-Hydroxyhexanoyl-[acyl-carrier protein]_c" name="M_(R)-3-Hydroxyhexanoyl-[acyl-carrier protein]" compartment="Cytosol" charge="1" boundaryCondition="false"/>
	<species id="M_(R)-3-Hydroxyoctanoyl-[acyl-carrier protein]_c" name="M_(R)-3-Hydroxyoctanoyl-[acyl-carrier protein]" compartment="Cytosol" charge="1" boundaryCondition="false"/>
	<species id="M_(R)-3-Hydroxydecanoyl-[acyl-carrier protein]_c" name="M_(R)-3-Hydroxydecanoyl-[acyl-carrier protein]" compartment="Cytosol" charge="1" boundaryCondition="false"/>
	<species id="M_(R)-3-Hydroxydodecanoyl-[acyl-carrier protein]_c" name="M_(R)-3-Hydroxydodecanoyl-[acyl-carrier protein]" compartment="Cytosol" charge="1" boundaryCondition="false"/>
	<species id="M_R-3-hydroxypalmitoyl-[acyl-carrier protein]_c" name="M_R-3-hydroxypalmitoyl-[acyl-carrier protein]" compartment="Cytosol" charge="1" boundaryCondition="false"/>
	<species id="M_(R)-3-Hydroxyoctadecanoyl-[acyl-carrier protein]_c" name="M_(R)-3-Hydroxyoctadecanoyl-[acyl-carrier protein]" compartment="Cytosol" charge="1" boundaryCondition="false"/>
	<species id="M_But-2-enoyl-[acyl-carrier protein]_c" name="M_But-2-enoyl-[acyl-carrier protein]" compartment="Cytosol" charge="1" boundaryCondition="false"/>
	<species id="M_trans-Hex-2-enoyl-[acyl-carrier protein]_c" name="M_trans-Hex-2-enoyl-[acyl-carrier protein]" compartment="Cytosol" charge="1" boundaryCondition="false"/>
	<species id="M_trans-Oct-2-enoyl-[acyl-carrier protein]_c" name="M_trans-Oct-2-enoyl-[acyl-carrier protein]" compartment="Cytosol" charge="1" boundaryCondition="false"/>
	<species id="M_trans-Dec-2-enoyl-[acyl-carrier protein]_c" name="M_trans-Dec-2-enoyl-[acyl-carrier protein]" compartment="Cytosol" charge="1" boundaryCondition="false"/>
	<species id="M_trans-Dodec-2-enoyl-[acyl-carrier protein]_c" name="M_trans-Dodec-2-enoyl-[acyl-carrier protein]" compartment="Cytosol" charge="1" boundaryCondition="false"/>
	<species id="M_trans-Tetradec-2-enoyl-[acyl-carrier protein]_c" name="M_trans-Tetradec-2-enoyl-[acyl-carrier protein]" compartment="Cytosol" charge="1" boundaryCondition="false"/>
	<species id="M_trans-Hexadec-2-enoyl-[acyl-carrier protein]_c" name="M_trans-Hexadec-2-enoyl-[acyl-carrier protein]" compartment="Cytosol" charge="1" boundaryCondition="false"/>
	<species id="M_trans-octadec-2-enoyl-[acyl-carrier protein]_c" name="M_trans-octadec-2-enoyl-[acyl-carrier protein]" compartment="Cytosol" charge="1" boundaryCondition="false"/>
	<species id="M_Octadecanoyl-ACP (n-C18:0ACP)_c" name="M_Octadecanoyl-ACP (n-C18:0ACP)" compartment="Cytosol" charge="1" boundaryCondition="false"/>
	<species id="M_acetoacetyl-CoA_c" name="M_acetoacetyl-CoA" compartment="Cytosol" charge="1" boundaryCondition="false"/>
	<species id="M_tRNAala_c" name="M_tRNAala" compartment="Cytosol" charge="1" boundaryCondition="false"/>
	<species id="M_L-alanyl-tRNAala_c" name="M_L-alanyl-tRNAala" compartment="Cytosol" charge="1" boundaryCondition="false"/>
	<species id="M_tRNAphe_c" name="M_tRNAphe" compartment="Cytosol" charge="1" boundaryCondition="false"/>
	<species id="M_L-phenylalanyl-tRNAphe_c" name="M_L-phenylalanyl-tRNAphe" compartment="Cytosol" charge="1" boundaryCondition="false"/>
	<species id="M_tRNAlys_c" name="M_tRNAlys" compartment="Cytosol" charge="1" boundaryCondition="false"/>
	<species id="M_L-lysyl-tRNAlys_c" name="M_L-lysyl-tRNAlys" compartment="Cytosol" charge="1" boundaryCondition="false"/>
	<species id="M_tRNAgly_c" name="M_tRNAgly" compartment="Cytosol" charge="1" boundaryCondition="false"/>
	<species id="M_glycyl-tRNAgly_c" name="M_glycyl-tRNAgly" compartment="Cytosol" charge="1" boundaryCondition="false"/>
	<species id="M_tRNAile_c" name="M_tRNAile" compartment="Cytosol" charge="1" boundaryCondition="false"/>
	<species id="M_L-isoleucyl-tRNAile_c" name="M_L-isoleucyl-tRNAile" compartment="Cytosol" charge="1" boundaryCondition="false"/>
	<species id="M_tRNApro_c" name="M_tRNApro" compartment="Cytosol" charge="1" boundaryCondition="false"/>
	<species id="M_L-prolyl-tRNApro_c" name="M_L-prolyl-tRNApro" compartment="Cytosol" charge="1" boundaryCondition="false"/>
	<species id="M_tRNAcys_c" name="M_tRNAcys" compartment="Cytosol" charge="1" boundaryCondition="false"/>
	<species id="M_L-cysteinyl-tRNAcys_c" name="M_L-cysteinyl-tRNAcys" compartment="Cytosol" charge="1" boundaryCondition="false"/>
	<species id="M_tRNAleu_c" name="M_tRNAleu" compartment="Cytosol" charge="1" boundaryCondition="false"/>
	<species id="M_L-leucyl-tRNAleu_c" name="M_L-leucyl-tRNAleu" compartment="Cytosol" charge="1" boundaryCondition="false"/>
	<species id="M_tRNAgln_c" name="M_tRNAgln" compartment="Cytosol" charge="1" boundaryCondition="false"/>
	<species id="M_L-glutaminyl-tRNAgln_c" name="M_L-glutaminyl-tRNAgln" compartment="Cytosol" charge="1" boundaryCondition="false"/>
	<species id="M_tRNAser_c" name="M_tRNAser" compartment="Cytosol" charge="1" boundaryCondition="false"/>
	<species id="M_L-seryl-tRNAser_c" name="M_L-seryl-tRNAser" compartment="Cytosol" charge="1" boundaryCondition="false"/>
	<species id="M_tRNAasn_c" name="M_tRNAasn" compartment="Cytosol" charge="1" boundaryCondition="false"/>
	<species id="M_L-asparaginyl-tRNAasn_c" name="M_L-asparaginyl-tRNAasn" compartment="Cytosol" charge="1" boundaryCondition="false"/>
	<species id="M_tRNAtyr_c" name="M_tRNAtyr" compartment="Cytosol" charge="1" boundaryCondition="false"/>
	<species id="M_L-tyrosyl-tRNAtyr_c" name="M_L-tyrosyl-tRNAtyr" compartment="Cytosol" charge="1" boundaryCondition="false"/>
	<species id="M_tRNAthr_c" name="M_tRNAthr" compartment="Cytosol" charge="1" boundaryCondition="false"/>
	<species id="M_L-threonyl-tRNAthr_c" name="M_L-threonyl-tRNAthr" compartment="Cytosol" charge="1" boundaryCondition="false"/>
	<species id="M_tRNAasp_c" name="M_tRNAasp" compartment="Cytosol" charge="1" boundaryCondition="false"/>
	<species id="M_L-aspartyl-tRNAasp_c" name="M_L-aspartyl-tRNAasp" compartment="Cytosol" charge="1" boundaryCondition="false"/>
	<species id="M_tRNAarg_c" name="M_tRNAarg" compartment="Cytosol" charge="1" boundaryCondition="false"/>
	<species id="M_L-arginyl-tRNAarg_c" name="M_L-arginyl-tRNAarg" compartment="Cytosol" charge="1" boundaryCondition="false"/>
	<species id="M_tRNAmet_c" name="M_tRNAmet" compartment="Cytosol" charge="1" boundaryCondition="false"/>
	<species id="M_L-methionyl-tRNAmet_c" name="M_L-methionyl-tRNAmet" compartment="Cytosol" charge="1" boundaryCondition="false"/>
	<species id="M_tRNAhis_c" name="M_tRNAhis" compartment="Cytosol" charge="1" boundaryCondition="false"/>
	<species id="M_L-histidyl-tRNAhis_c" name="M_L-histidyl-tRNAhis" compartment="Cytosol" charge="1" boundaryCondition="false"/>
	<species id="M_L-methionyl-tRNAfmet_c" name="M_L-methionyl-tRNAfmet" compartment="Cytosol" charge="1" boundaryCondition="false"/>
	<species id="M_10-formyl-tetrahydrofolate_c" name="M_10-formyl-tetrahydrofolate" compartment="Cytosol" charge="1" boundaryCondition="false"/>
	<species id="M_N-formyl-L-methionyl-tRNAfmet_c" name="M_N-formyl-L-methionyl-tRNAfmet" compartment="Cytosol" charge="1" boundaryCondition="false"/>
	<species id="M_tRNAtrp_c" name="M_tRNAtrp" compartment="Cytosol" charge="1" boundaryCondition="false"/>
	<species id="M_L-tryptophanyl-tRNAtrp_c" name="M_L-tryptophanyl-tRNAtrp" compartment="Cytosol" charge="1" boundaryCondition="false"/>
	<species id="M_tRNAval_c" name="M_tRNAval" compartment="Cytosol" charge="1" boundaryCondition="false"/>
	<species id="M_L-valyl-tRNAval_c" name="M_L-valyl-tRNAval" compartment="Cytosol" charge="1" boundaryCondition="false"/>
	<species id="M_O2-_c" name="M_O2-" compartment="Cytosol" charge="1" boundaryCondition="false"/>
	<species id="M_Selenide_c" name="M_Selenide" compartment="Cytosol" charge="1" boundaryCondition="false"/>
	<species id="M_selenophosphate_c" name="M_selenophosphate" compartment="Cytosol" charge="1" boundaryCondition="false"/>
	<species id="M_H2CO3_c" name="M_H2CO3" compartment="Cytosol" charge="1" boundaryCondition="false"/>
	<species id="M_4-hydroxyphenylacetate_c" name="M_4-hydroxyphenylacetate" compartment="Cytosol" charge="1" boundaryCondition="false"/>
	<species id="M_3,4-dihydroxyphenylacetate_c" name="M_3,4-dihydroxyphenylacetate" compartment="Cytosol" charge="1" boundaryCondition="false"/>
	<species id="M_2-hydroxy-5-carboxymethylmuconate semialdehyde_c" name="M_2-hydroxy-5-carboxymethylmuconate semialdehyde" compartment="Cytosol" charge="1" boundaryCondition="false"/>
	<species id="M_5-carboxymethyl-2-hydroxymuconate_c" name="M_5-carboxymethyl-2-hydroxymuconate" compartment="Cytosol" charge="1" boundaryCondition="false"/>
	<species id="M_5-carboxy-2-oxohept-3-enedioate_c" name="M_5-carboxy-2-oxohept-3-enedioate" compartment="Cytosol" charge="1" boundaryCondition="false"/>
	<species id="M_2-hydroxyhepta-2,4-dienedioate_c" name="M_2-hydroxyhepta-2,4-dienedioate" compartment="Cytosol" charge="1" boundaryCondition="false"/>
	<species id="M_4-hydroxy-2-ketopimelate_c" name="M_4-hydroxy-2-ketopimelate" compartment="Cytosol" charge="1" boundaryCondition="false"/>
	<species id="M_formamide_c" name="M_formamide" compartment="Cytosol" charge="1" boundaryCondition="false"/>
	<species id="M_Hexanoyl-CoA (n-C6:0CoA)_c" name="M_Hexanoyl-CoA (n-C6:0CoA)" compartment="Cytosol" charge="1" boundaryCondition="false"/>
	<species id="M_Hexanoyl(n-C6:0)_c" name="M_Hexanoyl(n-C6:0)" compartment="Cytosol" charge="1" boundaryCondition="false"/>
	<species id="M_trans-Hex-2-enoyl-CoA_c" name="M_trans-Hex-2-enoyl-CoA" compartment="Cytosol" charge="1" boundaryCondition="false"/>
	<species id="M_Co2+_c" name="M_Co2+" compartment="Cytosol" charge="1" boundaryCondition="false"/>
	<species id="M_cobalt-precorrin-2_c" name="M_cobalt-precorrin-2" compartment="Cytosol" charge="1" boundaryCondition="false"/>
	<species id="M_cobalt-precorrin-3_c" name="M_cobalt-precorrin-3" compartment="Cytosol" charge="1" boundaryCondition="false"/>
	<species id="M_cobalt-precorrin-4_c" name="M_cobalt-precorrin-4" compartment="Cytosol" charge="1" boundaryCondition="false"/>
	<species id="M_cobalt-precorrin-5A_c" name="M_cobalt-precorrin-5A" compartment="Cytosol" charge="1" boundaryCondition="false"/>
	<species id="M_cobalt-precorrin-5B_c" name="M_cobalt-precorrin-5B" compartment="Cytosol" charge="1" boundaryCondition="false"/>
	<species id="M_cobalt-precorrin-6A_c" name="M_cobalt-precorrin-6A" compartment="Cytosol" charge="1" boundaryCondition="false"/>
	<species id="M_cobalt-precorrin-6B_c" name="M_cobalt-precorrin-6B" compartment="Cytosol" charge="1" boundaryCondition="false"/>
	<species id="M_cobalt-precorrin-7_c" name="M_cobalt-precorrin-7" compartment="Cytosol" charge="1" boundaryCondition="false"/>
	<species id="M_cobalt-precorrin-8x_c" name="M_cobalt-precorrin-8x" compartment="Cytosol" charge="1" boundaryCondition="false"/>
	<species id="M_cobyrinate_c" name="M_cobyrinate" compartment="Cytosol" charge="1" boundaryCondition="false"/>
	<species id="M_cob(II)yrinic acid a,c-diamide_c" name="M_cob(II)yrinic acid a,c-diamide" compartment="Cytosol" charge="1" boundaryCondition="false"/>
	<species id="M_cob(I)yrinic acid a,c-diamide_c" name="M_cob(I)yrinic acid a,c-diamide" compartment="Cytosol" charge="1" boundaryCondition="false"/>
	<species id="M_adenosyl-cobyrinate acid a,c-diamide_c" name="M_adenosyl-cobyrinate acid a,c-diamide" compartment="Cytosol" charge="1" boundaryCondition="false"/>
	<species id="M_adenosyl-cobyrate_c" name="M_adenosyl-cobyrate" compartment="Cytosol" charge="1" boundaryCondition="false"/>
	<species id="M_(R)-1-amino-2-propanol O-2-phosphate_c" name="M_(R)-1-amino-2-propanol O-2-phosphate" compartment="Cytosol" charge="1" boundaryCondition="false"/>
	<species id="M_adenosyl-cobinamide-phosphate_c" name="M_adenosyl-cobinamide-phosphate" compartment="Cytosol" charge="1" boundaryCondition="false"/>
	<species id="M_adenosylcobinamide-GDP_c" name="M_adenosylcobinamide-GDP" compartment="Cytosol" charge="1" boundaryCondition="false"/>
	<species id="M_coenzymeB12_c" name="M_coenzymeB12" compartment="Cytosol" charge="1" boundaryCondition="false"/>
	<species id="M_cob(I)alamin_c" name="M_cob(I)alamin" compartment="Cytosol" charge="1" boundaryCondition="false"/>
	<species id="M_precorrin-3A_c" name="M_precorrin-3A" compartment="Cytosol" charge="1" boundaryCondition="false"/>
	<species id="M_precorrin-3B_c" name="M_precorrin-3B" compartment="Cytosol" charge="1" boundaryCondition="false"/>
	<species id="M_precorrin-4_c" name="M_precorrin-4" compartment="Cytosol" charge="1" boundaryCondition="false"/>
	<species id="M_precorrin-5_c" name="M_precorrin-5" compartment="Cytosol" charge="1" boundaryCondition="false"/>
	<species id="M_precorrin-6A_c" name="M_precorrin-6A" compartment="Cytosol" charge="1" boundaryCondition="false"/>
	<species id="M_precorrin-6B_c" name="M_precorrin-6B" compartment="Cytosol" charge="1" boundaryCondition="false"/>
	<species id="M_precorrin-8x_c" name="M_precorrin-8x" compartment="Cytosol" charge="1" boundaryCondition="false"/>
	<species id="M_hydrogenobyrinate_c" name="M_hydrogenobyrinate" compartment="Cytosol" charge="1" boundaryCondition="false"/>
	<species id="M_hydrogenobyrinate a,c-diamide_c" name="M_hydrogenobyrinate a,c-diamide" compartment="Cytosol" charge="1" boundaryCondition="false"/>
	<species id="M_reduced cytochrome c_c" name="M_reduced cytochrome c" compartment="Cytosol" charge="1" boundaryCondition="false"/>
	<species id="M_oxidized cytochrome c_c" name="M_oxidized cytochrome c" compartment="Cytosol" charge="1" boundaryCondition="false"/>
	<species id="M_arsenate_c" name="M_arsenate" compartment="Cytosol" charge="1" boundaryCondition="false"/>
	<species id="M_arsenite_c" name="M_arsenite" compartment="Cytosol" charge="1" boundaryCondition="false"/>
	<species id="M_D-ribulose-1,5-bisphosphate_c" name="M_D-ribulose-1,5-bisphosphate" compartment="Cytosol" charge="1" boundaryCondition="false"/>
	<species id="M_geranylgeranyl-diphosphate_c" name="M_geranylgeranyl-diphosphate" compartment="Cytosol" charge="1" boundaryCondition="false"/>
	<species id="M_prephytoene-diphosphate_c" name="M_prephytoene-diphosphate" compartment="Cytosol" charge="1" boundaryCondition="false"/>
	<species id="M_phytoene_c" name="M_phytoene" compartment="Cytosol" charge="1" boundaryCondition="false"/>
	<species id="M_phytofluene_c" name="M_phytofluene" compartment="Cytosol" charge="1" boundaryCondition="false"/>
	<species id="M_zeta-carotene_c" name="M_zeta-carotene" compartment="Cytosol" charge="1" boundaryCondition="false"/>
	<species id="M_neurosporene_c" name="M_neurosporene" compartment="Cytosol" charge="1" boundaryCondition="false"/>
	<species id="M_trans-lycopene_c" name="M_trans-lycopene" compartment="Cytosol" charge="1" boundaryCondition="false"/>
	<species id="M_gamma-carotene_c" name="M_gamma-carotene" compartment="Cytosol" charge="1" boundaryCondition="false"/>
	<species id="M_beta-carotene_c" name="M_beta-carotene" compartment="Cytosol" charge="1" boundaryCondition="false"/>
	<species id="M_beta-cryptoxanthin_c" name="M_beta-cryptoxanthin" compartment="Cytosol" charge="1" boundaryCondition="false"/>
	<species id="M_zeaxanthin_c" name="M_zeaxanthin" compartment="Cytosol" charge="1" boundaryCondition="false"/>
	<species id="M_delta-carotene_c" name="M_delta-carotene" compartment="Cytosol" charge="1" boundaryCondition="false"/>
	<species id="M_alpha-carotene_c" name="M_alpha-carotene" compartment="Cytosol" charge="1" boundaryCondition="false"/>
	<species id="M_zeinoxanthin_c" name="M_zeinoxanthin" compartment="Cytosol" charge="1" boundaryCondition="false"/>
	<species id="M_chlorophyllide a_c" name="M_chlorophyllide a" compartment="Cytosol" charge="1" boundaryCondition="false"/>
	<species id="M_phytyl-PP_c" name="M_phytyl-PP" compartment="Cytosol" charge="1" boundaryCondition="false"/>
	<species id="M_chlorophyll a_c" name="M_chlorophyll a" compartment="Cytosol" charge="1" boundaryCondition="false"/>
	<species id="M_Mg2+_c" name="M_Mg2+" compartment="Cytosol" charge="1" boundaryCondition="false"/>
	<species id="M_Mg-protoporphyrin_c" name="M_Mg-protoporphyrin" compartment="Cytosol" charge="1" boundaryCondition="false"/>
	<species id="M_Mg-protoporphyrin-monomethyl-ester_c" name="M_Mg-protoporphyrin-monomethyl-ester" compartment="Cytosol" charge="1" boundaryCondition="false"/>
	<species id="M_131-hydroxy-magnesium-protoporphyrin IX 13-monomethyl ester_c" name="M_131-hydroxy-magnesium-protoporphyrin IX 13-monomethyl ester" compartment="Cytosol" charge="1" boundaryCondition="false"/>
	<species id="M_131-oxo-magnesium-protoporphyrin IX 13-monomethyl ester_c" name="M_131-oxo-magnesium-protoporphyrin IX 13-monomethyl ester" compartment="Cytosol" charge="1" boundaryCondition="false"/>
	<species id="M_divinyl protochlorophyllide a_c" name="M_divinyl protochlorophyllide a" compartment="Cytosol" charge="1" boundaryCondition="false"/>
	<species id="M_monovinyl protochlorophyllide a_c" name="M_monovinyl protochlorophyllide a" compartment="Cytosol" charge="1" boundaryCondition="false"/>
	<species id="M_creatinine_c" name="M_creatinine" compartment="Cytosol" charge="1" boundaryCondition="false"/>
	<species id="M_creatine_c" name="M_creatine" compartment="Cytosol" charge="1" boundaryCondition="false"/>
	<species id="M_a phenol_c" name="M_a phenol" compartment="Cytosol" charge="1" boundaryCondition="false"/>
	<species id="M_an aryl-sulfate_c" name="M_an aryl-sulfate" compartment="Cytosol" charge="1" boundaryCondition="false"/>
	<species id="M_N5-formyl-THF_c" name="M_N5-formyl-THF" compartment="Cytosol" charge="1" boundaryCondition="false"/>
	<species id="M_5-oxoproline_c" name="M_5-oxoproline" compartment="Cytosol" charge="1" boundaryCondition="false"/>
	<species id="M_R-S-glutathione_c" name="M_R-S-glutathione" compartment="Cytosol" charge="1" boundaryCondition="false"/>
	<species id="M_R-X_c" name="M_R-X" compartment="Cytosol" charge="1" boundaryCondition="false"/>
	<species id="M_H-X_c" name="M_H-X" compartment="Cytosol" charge="1" boundaryCondition="false"/>
	<species id="M_H-protein-(lipoyl)lysine_c" name="M_H-protein-(lipoyl)lysine" compartment="Cytosol" charge="1" boundaryCondition="false"/>
	<species id="M_H-protein-S-(aminomethyldihydrolipoyl)lysine_c" name="M_H-protein-S-(aminomethyldihydrolipoyl)lysine" compartment="Cytosol" charge="1" boundaryCondition="false"/>
	<species id="M_H-protein-(dihydrolipoyl)lysine_c" name="M_H-protein-(dihydrolipoyl)lysine" compartment="Cytosol" charge="1" boundaryCondition="false"/>
	<species id="M_1,2-diacylglycerol_c" name="M_1,2-diacylglycerol" compartment="Cytosol" charge="1" boundaryCondition="false"/>
	<species id="M_monoglucosyldiacylglycerol_c" name="M_monoglucosyldiacylglycerol" compartment="Cytosol" charge="1" boundaryCondition="false"/>
	<species id="M_monogalactosyldiacylglycerol_c" name="M_monogalactosyldiacylglycerol" compartment="Cytosol" charge="1" boundaryCondition="false"/>
	<species id="M_digalactosyldiacylglycerol_c" name="M_digalactosyldiacylglycerol" compartment="Cytosol" charge="1" boundaryCondition="false"/>
	<species id="M_H2_c" name="M_H2" compartment="Cytosol" charge="1" boundaryCondition="false"/>
	<species id="M_acetol_c" name="M_acetol" compartment="Cytosol" charge="1" boundaryCondition="false"/>
	<species id="M_L-1,2-propanediol_c" name="M_L-1,2-propanediol" compartment="Cytosol" charge="1" boundaryCondition="false"/>
	<species id="M_NO3-_c" name="M_NO3-" compartment="Cytosol" charge="1" boundaryCondition="false"/>
	<species id="M_NO2-_c" name="M_NO2-" compartment="Cytosol" charge="1" boundaryCondition="false"/>
	<species id="M_4alpha-hydroxy-tetrahydrobiopterin_c" name="M_4alpha-hydroxy-tetrahydrobiopterin" compartment="Cytosol" charge="1" boundaryCondition="false"/>
	<species id="M_dihydrobiopterin_c" name="M_dihydrobiopterin" compartment="Cytosol" charge="1" boundaryCondition="false"/>
	<species id="M_biliverdin-IX-alpha_c" name="M_biliverdin-IX-alpha" compartment="Cytosol" charge="1" boundaryCondition="false"/>
	<species id="M_CO_c" name="M_CO" compartment="Cytosol" charge="1" boundaryCondition="false"/>
	<species id="M_(3Z)-phycocyanobilin_c" name="M_(3Z)-phycocyanobilin" compartment="Cytosol" charge="1" boundaryCondition="false"/>
	<species id="M_demethylphylloquinone_c" name="M_demethylphylloquinone" compartment="Cytosol" charge="1" boundaryCondition="false"/>
	<species id="M_phylloquinone_c" name="M_phylloquinone" compartment="Cytosol" charge="1" boundaryCondition="false"/>
	<species id="M_dihydrogeranylgeranyl-PP_c" name="M_dihydrogeranylgeranyl-PP" compartment="Cytosol" charge="1" boundaryCondition="false"/>
	<species id="M_tetrahydrogeranylgeranyl-PP_c" name="M_tetrahydrogeranylgeranyl-PP" compartment="Cytosol" charge="1" boundaryCondition="false"/>
	<species id="M_homogentisate_c" name="M_homogentisate" compartment="Cytosol" charge="1" boundaryCondition="false"/>
	<species id="M_nonaprenyl-diphosphate_c" name="M_nonaprenyl-diphosphate" compartment="Cytosol" charge="1" boundaryCondition="false"/>
	<species id="M_2-methyl-6-solanyl-1,4-benzoquinone_c" name="M_2-methyl-6-solanyl-1,4-benzoquinone" compartment="Cytosol" charge="1" boundaryCondition="false"/>
	<species id="M_plastoquinone-9_c" name="M_plastoquinone-9" compartment="Cytosol" charge="1" boundaryCondition="false"/>
	<species id="M_4-phosphoerythronate_c" name="M_4-phosphoerythronate" compartment="Cytosol" charge="1" boundaryCondition="false"/>
	<species id="M_(3R)-3-hydroxy-2-oxo-4-phosphonooxybutanoate_c" name="M_(3R)-3-hydroxy-2-oxo-4-phosphonooxybutanoate" compartment="Cytosol" charge="1" boundaryCondition="false"/>
	<species id="M_4-(phosphonooxy)-threonine_c" name="M_4-(phosphonooxy)-threonine" compartment="Cytosol" charge="1" boundaryCondition="false"/>
	<species id="M_4-phospho-D-erythronate_c" name="M_4-phospho-D-erythronate" compartment="Cytosol" charge="1" boundaryCondition="false"/>
	<species id="M_(2S)-2-amino-3-oxo-4-phosphonooxybutanoate_c" name="M_(2S)-2-amino-3-oxo-4-phosphonooxybutanoate" compartment="Cytosol" charge="1" boundaryCondition="false"/>
	<species id="M_3-amino-2-oxopropyl-phosphate_c" name="M_3-amino-2-oxopropyl-phosphate" compartment="Cytosol" charge="1" boundaryCondition="false"/>
	<species id="M_pyridoxine-5'-phosphate_c" name="M_pyridoxine-5'-phosphate" compartment="Cytosol" charge="1" boundaryCondition="false"/>
	<species id="M_spermine_c" name="M_spermine" compartment="Cytosol" charge="1" boundaryCondition="false"/>
	<species id="M_UDP-sulfoquinovose_c" name="M_UDP-sulfoquinovose" compartment="Cytosol" charge="1" boundaryCondition="false"/>
	<species id="M_sulfoquinovosyldiacylglycerol_c" name="M_sulfoquinovosyldiacylglycerol" compartment="Cytosol" charge="1" boundaryCondition="false"/>
	<species id="M_UDP-N-acetyl-D-galactosamine_c" name="M_UDP-N-acetyl-D-galactosamine" compartment="Cytosol" charge="1" boundaryCondition="false"/>
	<species id="M_2-Methyl-6-phytylquinol_c" name="M_2-Methyl-6-phytylquinol" compartment="Cytosol" charge="1" boundaryCondition="false"/>
	<species id="M_2,3-Dimethyl-5-phytylquinol_c" name="M_2,3-Dimethyl-5-phytylquinol" compartment="Cytosol" charge="1" boundaryCondition="false"/>
	<species id="M_gamma-tocopherol_c" name="M_gamma-tocopherol" compartment="Cytosol" charge="1" boundaryCondition="false"/>
	<species id="M_alpha-tocopherol_c" name="M_alpha-tocopherol" compartment="Cytosol" charge="1" boundaryCondition="false"/>
	<species id="M_delta-tocopherol_c" name="M_delta-tocopherol" compartment="Cytosol" charge="1" boundaryCondition="false"/>
	<species id="M_beta-tocopherol_c" name="M_beta-tocopherol" compartment="Cytosol" charge="1" boundaryCondition="false"/>
	<species id="M_plastoquinol-1_c" name="M_plastoquinol-1" compartment="Cytosol" charge="1" boundaryCondition="false"/>
	<species id="M_H+_e" name="M_H+" compartment="Extra_organism" charge="1" boundaryCondition="false"/>
	<species id="M_oxidized plastocyanin_c" name="M_oxidized plastocyanin" compartment="Cytosol" charge="1" boundaryCondition="false"/>
	<species id="M_reduced plastocyanin_c" name="M_reduced plastocyanin" compartment="Cytosol" charge="1" boundaryCondition="false"/>
	<species id="M_UDP-xylose_c" name="M_UDP-xylose" compartment="Cytosol" charge="1" boundaryCondition="false"/>
	<species id="M_UDP-galacturonate_c" name="M_UDP-galacturonate" compartment="Cytosol" charge="1" boundaryCondition="false"/>
	<species id="M_BCCP-monomer_c" name="M_BCCP-monomer" compartment="Cytosol" charge="1" boundaryCondition="false"/>
	<species id="M_biotinylated BCCP-monomer_c" name="M_biotinylated BCCP-monomer" compartment="Cytosol" charge="1" boundaryCondition="false"/>
	<species id="M_N-acetylneuraminate_c" name="M_N-acetylneuraminate" compartment="Cytosol" charge="1" boundaryCondition="false"/>
	<species id="M_CMP-N-acetylneuraminate_c" name="M_CMP-N-acetylneuraminate" compartment="Cytosol" charge="1" boundaryCondition="false"/>
	<species id="M_CoB-CoM heterodisulfide_c" name="M_CoB-CoM heterodisulfide" compartment="Cytosol" charge="1" boundaryCondition="false"/>
	<species id="M_dihydromethanophenazine_c" name="M_dihydromethanophenazine" compartment="Cytosol" charge="1" boundaryCondition="false"/>
	<species id="M_methanophenazine_c" name="M_methanophenazine" compartment="Cytosol" charge="1" boundaryCondition="false"/>
	<species id="M_coenzyme B_c" name="M_coenzyme B" compartment="Cytosol" charge="1" boundaryCondition="false"/>
	<species id="M_coenzyme M_c" name="M_coenzyme M" compartment="Cytosol" charge="1" boundaryCondition="false"/>
	<species id="M_(2R)-O-Phospho-3-sulfolactate_c" name="M_(2R)-O-Phospho-3-sulfolactate" compartment="Cytosol" charge="1" boundaryCondition="false"/>
	<species id="M_(2R)-3-sulfolactate_c" name="M_(2R)-3-sulfolactate" compartment="Cytosol" charge="1" boundaryCondition="false"/>
	<species id="M_cis-octadec-11-enoyl-[acyl-carrier protein] (n-C18:1(9))_c" name="M_cis-octadec-11-enoyl-[acyl-carrier protein] (n-C18:1(9))" compartment="Cytosol" charge="1" boundaryCondition="false"/>
	<species id="M_linoleic-ACP_c" name="M_linoleic-ACP" compartment="Cytosol" charge="1" boundaryCondition="false"/>
	<species id="M_g-linolenic-ACP_c" name="M_g-linolenic-ACP" compartment="Cytosol" charge="1" boundaryCondition="false"/>
	<species id="M_cis-hexadec-9-enoyl-[acyl-carrier protein] (n-C16:1)_c" name="M_cis-hexadec-9-enoyl-[acyl-carrier protein] (n-C16:1)" compartment="Cytosol" charge="1" boundaryCondition="false"/>
	<species id="M_2-lysophosphatidate_c" name="M_2-lysophosphatidate" compartment="Cytosol" charge="1" boundaryCondition="false"/>
	<species id="M_phosphatidic-acid_c" name="M_phosphatidic-acid" compartment="Cytosol" charge="1" boundaryCondition="false"/>
	<species id="M_CDP-diacylglycerol_c" name="M_CDP-diacylglycerol" compartment="Cytosol" charge="1" boundaryCondition="false"/>
	<species id="M_L-1-phosphatidylglycerol-phosphate_c" name="M_L-1-phosphatidylglycerol-phosphate" compartment="Cytosol" charge="1" boundaryCondition="false"/>
	<species id="M_phosphatidylglycerol(C18:0,16:0)_c" name="M_phosphatidylglycerol(C18:0,16:0)" compartment="Cytosol" charge="1" boundaryCondition="false"/>
	<species id="M_cardiolipin_c" name="M_cardiolipin" compartment="Cytosol" charge="1" boundaryCondition="false"/>
	<species id="M_5-methyltetrahydropteroyltri-L-glutamate_c" name="M_5-methyltetrahydropteroyltri-L-glutamate" compartment="Cytosol" charge="1" boundaryCondition="false"/>
	<species id="M_tetrahydropteroyltri-L-glutamate_c" name="M_tetrahydropteroyltri-L-glutamate" compartment="Cytosol" charge="1" boundaryCondition="false"/>
	<species id="M_deoxyribonucleic acid_c" name="M_deoxyribonucleic acid" compartment="Cytosol" charge="1" boundaryCondition="false"/>
	<species id="M_DNA containing 5-methylcytosine_c" name="M_DNA containing 5-methylcytosine" compartment="Cytosol" charge="1" boundaryCondition="false"/>
	<species id="M_APF_c" name="M_APF" compartment="Cytosol" charge="1" boundaryCondition="false"/>
	<species id="M_O2pro_c" name="M_O2pro" compartment="Cytosol" charge="1" boundaryCondition="false"/>
	<species id="M_cyclitol_c" name="M_cyclitol" compartment="Cytosol" charge="1" boundaryCondition="false"/>
	<species id="M_exopolysaccharide_c" name="M_exopolysaccharide" compartment="Cytosol" charge="1" boundaryCondition="false"/>
	<species id="M_triglyceride_c" name="M_triglyceride" compartment="Cytosol" charge="1" boundaryCondition="false"/>
	<species id="M_carbohydrate_c" name="M_carbohydrate" compartment="Cytosol" charge="1" boundaryCondition="false"/>
	<species id="M_protein_c" name="M_protein" compartment="Cytosol" charge="1" boundaryCondition="false"/>
	<species id="M_lipid_c" name="M_lipid" compartment="Cytosol" charge="1" boundaryCondition="false"/>
	<species id="M_RNA_c" name="M_RNA" compartment="Cytosol" charge="1" boundaryCondition="false"/>
	<species id="M_DNA_c" name="M_DNA" compartment="Cytosol" charge="1" boundaryCondition="false"/>
	<species id="M_biomass_c" name="M_biomass" compartment="Cytosol" charge="1" boundaryCondition="false"/>
	<species id="M_biomass_e" name="M_biomass" compartment="Extra_organism" charge="1" boundaryCondition="false"/>
	<species id="M_biomass_b" name="M_biomass" compartment="Extra_organism2" charge="1" boundaryCondition="true"/>
	<species id="M_exopolysaccharide_e" name="M_exopolysaccharide" compartment="Extra_organism" charge="1" boundaryCondition="false"/>
	<species id="M_exopolysaccharide_b" name="M_exopolysaccharide" compartment="Extra_organism2" charge="1" boundaryCondition="true"/>
	<species id="M_APF_e" name="M_APF" compartment="Extra_organism" charge="1" boundaryCondition="false"/>
	<species id="M_APF_b" name="M_APF" compartment="Extra_organism2" charge="1" boundaryCondition="true"/>
	<species id="M_O2_e" name="M_O2" compartment="Extra_organism" charge="1" boundaryCondition="false"/>
	<species id="M_O2_b" name="M_O2" compartment="Extra_organism2" charge="1" boundaryCondition="true"/>
	<species id="M_O2pro_e" name="M_O2pro" compartment="Extra_organism" charge="1" boundaryCondition="false"/>
	<species id="M_O2pro_b" name="M_O2pro" compartment="Extra_organism2" charge="1" boundaryCondition="true"/>
	<species id="M_CO2_e" name="M_CO2" compartment="Extra_organism" charge="1" boundaryCondition="false"/>
	<species id="M_CO2_b" name="M_CO2" compartment="Extra_organism2" charge="1" boundaryCondition="true"/>
	<species id="M_HCO3_e" name="M_HCO3" compartment="Extra_organism" charge="1" boundaryCondition="false"/>
	<species id="M_HCO3_b" name="M_HCO3" compartment="Extra_organism2" charge="1" boundaryCondition="true"/>
	<species id="M_H+_b" name="M_H+" compartment="Extra_organism2" charge="1" boundaryCondition="true"/>
	<species id="M_H2O_e" name="M_H2O" compartment="Extra_organism" charge="1" boundaryCondition="false"/>
	<species id="M_H2O_b" name="M_H2O" compartment="Extra_organism2" charge="1" boundaryCondition="true"/>
	<species id="M_alpha-D-glucose_e" name="M_alpha-D-glucose" compartment="Extra_organism" charge="1" boundaryCondition="false"/>
	<species id="M_alpha-D-glucose_b" name="M_alpha-D-glucose" compartment="Extra_organism2" charge="1" boundaryCondition="true"/>
	<species id="M_beta-D-glucose_e" name="M_beta-D-glucose" compartment="Extra_organism" charge="1" boundaryCondition="false"/>
	<species id="M_beta-D-glucose_b" name="M_beta-D-glucose" compartment="Extra_organism2" charge="1" boundaryCondition="true"/>
	<species id="M_D-fructose_e" name="M_D-fructose" compartment="Extra_organism" charge="1" boundaryCondition="false"/>
	<species id="M_D-fructose_b" name="M_D-fructose" compartment="Extra_organism2" charge="1" boundaryCondition="true"/>
	<species id="M_D-Lactose_c" name="M_D-Lactose" compartment="Cytosol" charge="1" boundaryCondition="false"/>
	<species id="M_D-Lactose_e" name="M_D-Lactose" compartment="Extra_organism" charge="1" boundaryCondition="false"/>
	<species id="M_D-Lactose_b" name="M_D-Lactose" compartment="Extra_organism2" charge="1" boundaryCondition="true"/>
	<species id="M_D-galactose_c" name="M_D-galactose" compartment="Cytosol" charge="1" boundaryCondition="false"/>
	<species id="M_D-galactose_e" name="M_D-galactose" compartment="Extra_organism" charge="1" boundaryCondition="false"/>
	<species id="M_D-galactose_b" name="M_D-galactose" compartment="Extra_organism2" charge="1" boundaryCondition="true"/>
	<species id="M_maltose_e" name="M_maltose" compartment="Extra_organism" charge="1" boundaryCondition="false"/>
	<species id="M_maltose_b" name="M_maltose" compartment="Extra_organism2" charge="1" boundaryCondition="true"/>
	<species id="M_sucrose_e" name="M_sucrose" compartment="Extra_organism" charge="1" boundaryCondition="false"/>
	<species id="M_sucrose_b" name="M_sucrose" compartment="Extra_organism2" charge="1" boundaryCondition="true"/>
	<species id="M_citrate_e" name="M_citrate" compartment="Extra_organism" charge="1" boundaryCondition="false"/>
	<species id="M_citrate_b" name="M_citrate" compartment="Extra_organism2" charge="1" boundaryCondition="true"/>
	<species id="M_acetate_e" name="M_acetate" compartment="Extra_organism" charge="1" boundaryCondition="false"/>
	<species id="M_acetate_b" name="M_acetate" compartment="Extra_organism2" charge="1" boundaryCondition="true"/>
	<species id="M_phosphate_e" name="M_phosphate" compartment="Extra_organism" charge="1" boundaryCondition="false"/>
	<species id="M_phosphate_b" name="M_phosphate" compartment="Extra_organism2" charge="1" boundaryCondition="true"/>
	<species id="M_SO4_e" name="M_SO4" compartment="Extra_organism" charge="1" boundaryCondition="false"/>
	<species id="M_SO4_b" name="M_SO4" compartment="Extra_organism2" charge="1" boundaryCondition="true"/>
	<species id="M_NO3_e" name="M_NO3" compartment="Extra_organism" charge="1" boundaryCondition="false"/>
	<species id="M_NO3_b" name="M_NO3" compartment="Extra_organism2" charge="1" boundaryCondition="true"/>
	<species id="M_Mg2+_e" name="M_Mg2+" compartment="Extra_organism" charge="1" boundaryCondition="false"/>
	<species id="M_Mg2+_b" name="M_Mg2+" compartment="Extra_organism2" charge="1" boundaryCondition="true"/>
	<species id="M_Ca2+_c" name="M_Ca2+" compartment="Cytosol" charge="1" boundaryCondition="false"/>
	<species id="M_Ca2_e" name="M_Ca2" compartment="Extra_organism" charge="1" boundaryCondition="false"/>
	<species id="M_Ca2_b" name="M_Ca2" compartment="Extra_organism2" charge="1" boundaryCondition="true"/>
	<species id="M_Mo_c" name="M_Mo" compartment="Cytosol" charge="1" boundaryCondition="false"/>
	<species id="M_Mo_e" name="M_Mo" compartment="Extra_organism" charge="1" boundaryCondition="false"/>
	<species id="M_Na+_c" name="M_Na+" compartment="Cytosol" charge="1" boundaryCondition="false"/>
	<species id="M_Na_e" name="M_Na" compartment="Extra_organism" charge="1" boundaryCondition="false"/>
	<species id="M_K_e" name="M_K" compartment="Extra_organism" charge="1" boundaryCondition="false"/>
	<species id="M_K_b" name="M_K" compartment="Extra_organism2" charge="1" boundaryCondition="true"/>
	<species id="M_K+_c" name="M_K+" compartment="Cytosol" charge="1" boundaryCondition="false"/>
	<species id="M_Mn2+_c" name="M_Mn2+" compartment="Cytosol" charge="1" boundaryCondition="false"/>
	<species id="M_Mn2_e" name="M_Mn2" compartment="Extra_organism" charge="1" boundaryCondition="false"/>
	<species id="M_Mn2_b" name="M_Mn2" compartment="Extra_organism2" charge="1" boundaryCondition="true"/>
	<species id="M_NH4+_e" name="M_NH4+" compartment="Extra_organism" charge="1" boundaryCondition="false"/>
	<species id="M_NH4+_b" name="M_NH4+" compartment="Extra_organism2" charge="1" boundaryCondition="true"/>
	<species id="M_Cu2+_c" name="M_Cu2+" compartment="Cytosol" charge="1" boundaryCondition="false"/>
	<species id="M_Cu2_e" name="M_Cu2" compartment="Extra_organism" charge="1" boundaryCondition="false"/>
	<species id="M_Cu2_b" name="M_Cu2" compartment="Extra_organism2" charge="1" boundaryCondition="true"/>
	<species id="M_Fe2+_e" name="M_Fe2+" compartment="Extra_organism" charge="1" boundaryCondition="false"/>
	<species id="M_Fe2+_b" name="M_Fe2+" compartment="Extra_organism2" charge="1" boundaryCondition="true"/>
	<species id="M_H2_e" name="M_H2" compartment="Extra_organism" charge="1" boundaryCondition="false"/>
	<species id="M_H2_b" name="M_H2" compartment="Extra_organism2" charge="1" boundaryCondition="true"/>
	<species id="M_Co2_e" name="M_Co2" compartment="Extra_organism" charge="1" boundaryCondition="false"/>
	<species id="M_Co2_b" name="M_Co2" compartment="Extra_organism2" charge="1" boundaryCondition="true"/>
	<species id="M_Cd2+_c" name="M_Cd2+" compartment="Cytosol" charge="1" boundaryCondition="false"/>
	<species id="M_Cd2+_e" name="M_Cd2+" compartment="Extra_organism" charge="1" boundaryCondition="false"/>
	<species id="M_Cd2+_b" name="M_Cd2+" compartment="Extra_organism2" charge="1" boundaryCondition="true"/>
	<species id="M_Fe3+_e" name="M_Fe3+" compartment="Extra_organism" charge="1" boundaryCondition="false"/>
	<species id="M_Fe3+_b" name="M_Fe3+" compartment="Extra_organism2" charge="1" boundaryCondition="true"/>
	<species id="M_H2O2_e" name="M_H2O2" compartment="Extra_organism" charge="1" boundaryCondition="false"/>
	<species id="M_H2O2_b" name="M_H2O2" compartment="Extra_organism2" charge="1" boundaryCondition="true"/>
	<species id="M_H2S_e" name="M_H2S" compartment="Extra_organism" charge="1" boundaryCondition="false"/>
	<species id="M_H2S_b" name="M_H2S" compartment="Extra_organism2" charge="1" boundaryCondition="true"/>
	<species id="M_Hg2+_c" name="M_Hg2+" compartment="Cytosol" charge="1" boundaryCondition="false"/>
	<species id="M_Hg2_e" name="M_Hg2" compartment="Extra_organism" charge="1" boundaryCondition="false"/>
	<species id="M_Hg2_b" name="M_Hg2" compartment="Extra_organism2" charge="1" boundaryCondition="true"/>
	<species id="M_Ni2+_c" name="M_Ni2+" compartment="Cytosol" charge="1" boundaryCondition="false"/>
	<species id="M_Ni2_e" name="M_Ni2" compartment="Extra_organism" charge="1" boundaryCondition="false"/>
	<species id="M_Ni2_b" name="M_Ni2" compartment="Extra_organism2" charge="1" boundaryCondition="true"/>
	<species id="M_NO2_e" name="M_NO2" compartment="Extra_organism" charge="1" boundaryCondition="false"/>
	<species id="M_NO2_b" name="M_NO2" compartment="Extra_organism2" charge="1" boundaryCondition="true"/>
	<species id="M_O2-_e" name="M_O2-" compartment="Extra_organism" charge="1" boundaryCondition="false"/>
	<species id="M_O2-_b" name="M_O2-" compartment="Extra_organism2" charge="1" boundaryCondition="true"/>
	<species id="M_SO3_e" name="M_SO3" compartment="Extra_organism" charge="1" boundaryCondition="false"/>
	<species id="M_SO3_b" name="M_SO3" compartment="Extra_organism2" charge="1" boundaryCondition="true"/>
	<species id="M_adenine_e" name="M_adenine" compartment="Extra_organism" charge="1" boundaryCondition="false"/>
	<species id="M_adenine_b" name="M_adenine" compartment="Extra_organism2" charge="1" boundaryCondition="true"/>
	<species id="M_cytosine_e" name="M_cytosine" compartment="Extra_organism" charge="1" boundaryCondition="false"/>
	<species id="M_cytosine_b" name="M_cytosine" compartment="Extra_organism2" charge="1" boundaryCondition="true"/>
	<species id="M_uracil_e" name="M_uracil" compartment="Extra_organism" charge="1" boundaryCondition="false"/>
	<species id="M_uracil_b" name="M_uracil" compartment="Extra_organism2" charge="1" boundaryCondition="true"/>
	<species id="M_thymidine_c" name="M_thymidine" compartment="Cytosol" charge="1" boundaryCondition="false"/>
	<species id="M_thymidine_e" name="M_thymidine" compartment="Extra_organism" charge="1" boundaryCondition="false"/>
	<species id="M_thymidine_b" name="M_thymidine" compartment="Extra_organism2" charge="1" boundaryCondition="true"/>
	<species id="M_alpha-ketoglutarate_e" name="M_alpha-ketoglutarate" compartment="Extra_organism" charge="1" boundaryCondition="false"/>
	<species id="M_alpha-ketoglutarate_b" name="M_alpha-ketoglutarate" compartment="Extra_organism2" charge="1" boundaryCondition="true"/>
	<species id="M_succinate_e" name="M_succinate" compartment="Extra_organism" charge="1" boundaryCondition="false"/>
	<species id="M_succinate_b" name="M_succinate" compartment="Extra_organism2" charge="1" boundaryCondition="true"/>
	<species id="M_malate_e" name="M_malate" compartment="Extra_organism" charge="1" boundaryCondition="false"/>
	<species id="M_malate_b" name="M_malate" compartment="Extra_organism2" charge="1" boundaryCondition="true"/>
	<species id="M_fumarate_e" name="M_fumarate" compartment="Extra_organism" charge="1" boundaryCondition="false"/>
	<species id="M_fumarate_b" name="M_fumarate" compartment="Extra_organism2" charge="1" boundaryCondition="true"/>
	<species id="M_pyruvate_e" name="M_pyruvate" compartment="Extra_organism" charge="1" boundaryCondition="false"/>
	<species id="M_pyruvate_b" name="M_pyruvate" compartment="Extra_organism2" charge="1" boundaryCondition="true"/>
	<species id="M_ethanol_e" name="M_ethanol" compartment="Extra_organism" charge="1" boundaryCondition="false"/>
	<species id="M_ethanol_b" name="M_ethanol" compartment="Extra_organism2" charge="1" boundaryCondition="true"/>
	<species id="M_L-lactate_e" name="M_L-lactate" compartment="Extra_organism" charge="1" boundaryCondition="false"/>
	<species id="M_L-lactate_b" name="M_L-lactate" compartment="Extra_organism2" charge="1" boundaryCondition="true"/>
	<species id="M_D-ribose_e" name="M_D-ribose" compartment="Extra_organism" charge="1" boundaryCondition="false"/>
	<species id="M_D-ribose_b" name="M_D-ribose" compartment="Extra_organism2" charge="1" boundaryCondition="true"/>
	<species id="M_coenzymeB12_e" name="M_coenzymeB12" compartment="Extra_organism" charge="1" boundaryCondition="false"/>
	<species id="M_coenzymeB12_b" name="M_coenzymeB12" compartment="Extra_organism2" charge="1" boundaryCondition="true"/>
	<species id="M_thiamin_c" name="M_thiamin" compartment="Cytosol" charge="1" boundaryCondition="false"/>
	<species id="M_thiamin_e" name="M_thiamin" compartment="Extra_organism" charge="1" boundaryCondition="false"/>
	<species id="M_thiamin_b" name="M_thiamin" compartment="Extra_organism2" charge="1" boundaryCondition="true"/>
	<species id="M_L-isoleucine_e" name="M_L-isoleucine" compartment="Extra_organism" charge="1" boundaryCondition="false"/>
	<species id="M_L-isoleucine_b" name="M_L-isoleucine" compartment="Extra_organism2" charge="1" boundaryCondition="true"/>
	<species id="M_L-leucine_e" name="M_L-leucine" compartment="Extra_organism" charge="1" boundaryCondition="false"/>
	<species id="M_L-leucine_b" name="M_L-leucine" compartment="Extra_organism2" charge="1" boundaryCondition="true"/>
	<species id="M_L-lysine_e" name="M_L-lysine" compartment="Extra_organism" charge="1" boundaryCondition="false"/>
	<species id="M_L-lysine_b" name="M_L-lysine" compartment="Extra_organism2" charge="1" boundaryCondition="true"/>
	<species id="M_L-methionine_e" name="M_L-methionine" compartment="Extra_organism" charge="1" boundaryCondition="false"/>
	<species id="M_L-methionine_b" name="M_L-methionine" compartment="Extra_organism2" charge="1" boundaryCondition="true"/>
	<species id="M_L-phenylalanine_e" name="M_L-phenylalanine" compartment="Extra_organism" charge="1" boundaryCondition="false"/>
	<species id="M_L-phenylalanine_b" name="M_L-phenylalanine" compartment="Extra_organism2" charge="1" boundaryCondition="true"/>
	<species id="M_L-threonine_e" name="M_L-threonine" compartment="Extra_organism" charge="1" boundaryCondition="false"/>
	<species id="M_L-threonine_b" name="M_L-threonine" compartment="Extra_organism2" charge="1" boundaryCondition="true"/>
	<species id="M_L-tryptophan_e" name="M_L-tryptophan" compartment="Extra_organism" charge="1" boundaryCondition="false"/>
	<species id="M_L-tryptophan_b" name="M_L-tryptophan" compartment="Extra_organism2" charge="1" boundaryCondition="true"/>
	<species id="M_L-valine_e" name="M_L-valine" compartment="Extra_organism" charge="1" boundaryCondition="false"/>
	<species id="M_L-valine_b" name="M_L-valine" compartment="Extra_organism2" charge="1" boundaryCondition="true"/>
	<species id="M_L-arginine_e" name="M_L-arginine" compartment="Extra_organism" charge="1" boundaryCondition="false"/>
	<species id="M_L-arginine_b" name="M_L-arginine" compartment="Extra_organism2" charge="1" boundaryCondition="true"/>
	<species id="M_L-histidine_e" name="M_L-histidine" compartment="Extra_organism" charge="1" boundaryCondition="false"/>
	<species id="M_L-histidine_b" name="M_L-histidine" compartment="Extra_organism2" charge="1" boundaryCondition="true"/>
	<species id="M_L-alanine_e" name="M_L-alanine" compartment="Extra_organism" charge="1" boundaryCondition="false"/>
	<species id="M_L-alanine_b" name="M_L-alanine" compartment="Extra_organism2" charge="1" boundaryCondition="true"/>
	<species id="M_L-aspartate_e" name="M_L-aspartate" compartment="Extra_organism" charge="1" boundaryCondition="false"/>
	<species id="M_L-aspartate_b" name="M_L-aspartate" compartment="Extra_organism2" charge="1" boundaryCondition="true"/>
	<species id="M_L-glutamate_e" name="M_L-glutamate" compartment="Extra_organism" charge="1" boundaryCondition="false"/>
	<species id="M_L-glutamate_b" name="M_L-glutamate" compartment="Extra_organism2" charge="1" boundaryCondition="true"/>
	<species id="M_L-cysteine_e" name="M_L-cysteine" compartment="Extra_organism" charge="1" boundaryCondition="false"/>
	<species id="M_L-cysteine_b" name="M_L-cysteine" compartment="Extra_organism2" charge="1" boundaryCondition="true"/>
	<species id="M_glycine_e" name="M_glycine" compartment="Extra_organism" charge="1" boundaryCondition="false"/>
	<species id="M_glycine_b" name="M_glycine" compartment="Extra_organism2" charge="1" boundaryCondition="true"/>
	<species id="M_L-proline_e" name="M_L-proline" compartment="Extra_organism" charge="1" boundaryCondition="false"/>
	<species id="M_L-proline_b" name="M_L-proline" compartment="Extra_organism2" charge="1" boundaryCondition="true"/>
	<species id="M_L-serine_e" name="M_L-serine" compartment="Extra_organism" charge="1" boundaryCondition="false"/>
	<species id="M_L-serine_b" name="M_L-serine" compartment="Extra_organism2" charge="1" boundaryCondition="true"/>
	<species id="M_L-tyrosine_e" name="M_L-tyrosine" compartment="Extra_organism" charge="1" boundaryCondition="false"/>
	<species id="M_L-tyrosine_b" name="M_L-tyrosine" compartment="Extra_organism2" charge="1" boundaryCondition="true"/>
	<species id="M_L-asparagine_e" name="M_L-asparagine" compartment="Extra_organism" charge="1" boundaryCondition="false"/>
	<species id="M_L-asparagine_b" name="M_L-asparagine" compartment="Extra_organism2" charge="1" boundaryCondition="true"/>
	<species id="M_L-glutamine_e" name="M_L-glutamine" compartment="Extra_organism" charge="1" boundaryCondition="false"/>
	<species id="M_L-glutamine_b" name="M_L-glutamine" compartment="Extra_organism2" charge="1" boundaryCondition="true"/>
	<species id="M_L-homoserine_e" name="M_L-homoserine" compartment="Extra_organism" charge="1" boundaryCondition="false"/>
	<species id="M_L-homoserine_b" name="M_L-homoserine" compartment="Extra_organism2" charge="1" boundaryCondition="true"/>
	<species id="M_L-ornithine_e" name="M_L-ornithine" compartment="Extra_organism" charge="1" boundaryCondition="false"/>
	<species id="M_L-ornithine_b" name="M_L-ornithine" compartment="Extra_organism2" charge="1" boundaryCondition="true"/>
	<species id="M_L-1,2-propanediol_e" name="M_L-1,2-propanediol" compartment="Extra_organism" charge="1" boundaryCondition="false"/>
	<species id="M_L-1,2-propanediol_b" name="M_L-1,2-propanediol" compartment="Extra_organism2" charge="1" boundaryCondition="true"/>
	<species id="M_urea_e" name="M_urea" compartment="Extra_organism" charge="1" boundaryCondition="false"/>
	<species id="M_urea_b" name="M_urea" compartment="Extra_organism2" charge="1" boundaryCondition="true"/>
	<species id="M_glycerol_e" name="M_glycerol" compartment="Extra_organism" charge="1" boundaryCondition="false"/>
	<species id="M_glycerol_b" name="M_glycerol" compartment="Extra_organism2" charge="1" boundaryCondition="true"/>
	<species id="M_dCMP_e" name="M_dCMP" compartment="Extra_organism" charge="1" boundaryCondition="false"/>
	<species id="M_dCMP_b" name="M_dCMP" compartment="Extra_organism2" charge="1" boundaryCondition="true"/>
	<species id="M_dGMP_e" name="M_dGMP" compartment="Extra_organism" charge="1" boundaryCondition="false"/>
	<species id="M_dGMP_b" name="M_dGMP" compartment="Extra_organism2" charge="1" boundaryCondition="true"/>
	<species id="M_CTP_e" name="M_CTP" compartment="Extra_organism" charge="1" boundaryCondition="false"/>
	<species id="M_CTP_b" name="M_CTP" compartment="Extra_organism2" charge="1" boundaryCondition="true"/>
	<species id="M_UTP_e" name="M_UTP" compartment="Extra_organism" charge="1" boundaryCondition="false"/>
	<species id="M_UTP_b" name="M_UTP" compartment="Extra_organism2" charge="1" boundaryCondition="true"/>
	<species id="M_dTMP_e" name="M_dTMP" compartment="Extra_organism" charge="1" boundaryCondition="false"/>
	<species id="M_dTMP_b" name="M_dTMP" compartment="Extra_organism2" charge="1" boundaryCondition="true"/>
	<species id="M_dAMP_e" name="M_dAMP" compartment="Extra_organism" charge="1" boundaryCondition="false"/>
	<species id="M_dAMP_b" name="M_dAMP" compartment="Extra_organism2" charge="1" boundaryCondition="true"/>
	<species id="M_GTP_e" name="M_GTP" compartment="Extra_organism" charge="1" boundaryCondition="false"/>
	<species id="M_GTP_b" name="M_GTP" compartment="Extra_organism2" charge="1" boundaryCondition="true"/>
	<species id="M_orotate_e" name="M_orotate" compartment="Extra_organism" charge="1" boundaryCondition="false"/>
	<species id="M_orotate_b" name="M_orotate" compartment="Extra_organism2" charge="1" boundaryCondition="true"/>
</listOfSpecies>
<listOfReactions>
	<reaction id="R_SP0001" name="R_SP0001" reversible="false">
		<notes>
			<html:p>GENE_ASSOCIATION: SPLC1_S271400</html:p>
			<html:p>PROTEIN_ASSOCIATION: glucokinase</html:p>
			<html:p>SUBSYSTEM: S_Glycolysis</html:p>
			<html:p>PROTEIN_CLASS: 2.7.1.2</html:p>
		</notes>
		<listOfReactants>
			<speciesReference species="M_alpha-D-glucose_c" stoichiometry="1.000000"/>
			<speciesReference species="M_ATP_c" stoichiometry="1.000000"/>
		</listOfReactants>
		<listOfProducts>
			<speciesReference species="M_alpha-D-glucose-6-phosphate_c" stoichiometry="1.000000"/>
			<speciesReference species="M_ADP_c" stoichiometry="1.000000"/>
			<speciesReference species="M_H+_c" stoichiometry="1.000000"/>
		</listOfProducts>
		<kineticLaw>
			<math xmlns="http://www.w3.org/1998/Math/MathML">
				<ci> FLUX_VALUE </ci>
			</math>
			<listOfParameters>
				<parameter id="LOWER_BOUND" value="0.000000" units="mmol_per_gDW_per_hr"/>
				<parameter id="UPPER_BOUND" value="999999.000000" units="mmol_per_gDW_per_hr"/>
				<parameter id="OBJECTIVE_COEFFICIENT" value="0.000000"/>
			</listOfParameters>
		</kineticLaw>
	</reaction>
	<reaction id="R_SP0002" name="R_SP0002" reversible="false">
		<notes>
			<html:p>GENE_ASSOCIATION: SPLC1_S271400</html:p>
			<html:p>PROTEIN_ASSOCIATION: glucokinase</html:p>
			<html:p>SUBSYSTEM: S_Glycolysis</html:p>
			<html:p>PROTEIN_CLASS: 2.7.1.2</html:p>
		</notes>
		<listOfReactants>
			<speciesReference species="M_beta-D-glucose_c" stoichiometry="1.000000"/>
			<speciesReference species="M_ATP_c" stoichiometry="1.000000"/>
		</listOfReactants>
		<listOfProducts>
			<speciesReference species="M_beta-D-glucose-6-phosphate_c" stoichiometry="1.000000"/>
			<speciesReference species="M_ADP_c" stoichiometry="1.000000"/>
			<speciesReference species="M_H+_c" stoichiometry="2.000000"/>
		</listOfProducts>
		<kineticLaw>
			<math xmlns="http://www.w3.org/1998/Math/MathML">
				<ci> FLUX_VALUE </ci>
			</math>
			<listOfParameters>
				<parameter id="LOWER_BOUND" value="0.000000" units="mmol_per_gDW_per_hr"/>
				<parameter id="UPPER_BOUND" value="0.000000" units="mmol_per_gDW_per_hr"/>
				<parameter id="OBJECTIVE_COEFFICIENT" value="0.000000"/>
			</listOfParameters>
		</kineticLaw>
	</reaction>
	<reaction id="R_SP0003" name="R_SP0003" reversible="false">
		<notes>
			<html:p>GENE_ASSOCIATION: SPLC1_S171210 or SPLC1_S081020</html:p>
			<html:p>PROTEIN_ASSOCIATION: fructose-16-bisphosphatase class II</html:p>
			<html:p>SUBSYSTEM: S_Glycolysis</html:p>
			<html:p>PROTEIN_CLASS: 3.1.3.11</html:p>
		</notes>
		<listOfReactants>
			<speciesReference species="M_D-fructose-1,6-bisphosphate_c" stoichiometry="1.000000"/>
			<speciesReference species="M_H2O_c" stoichiometry="1.000000"/>
		</listOfReactants>
		<listOfProducts>
			<speciesReference species="M_fructose-6-phosphate_c" stoichiometry="1.000000"/>
			<speciesReference species="M_phosphate_c" stoichiometry="1.000000"/>
		</listOfProducts>
		<kineticLaw>
			<math xmlns="http://www.w3.org/1998/Math/MathML">
				<ci> FLUX_VALUE </ci>
			</math>
			<listOfParameters>
				<parameter id="LOWER_BOUND" value="0.000000" units="mmol_per_gDW_per_hr"/>
				<parameter id="UPPER_BOUND" value="999999.000000" units="mmol_per_gDW_per_hr"/>
				<parameter id="OBJECTIVE_COEFFICIENT" value="0.000000"/>
			</listOfParameters>
		</kineticLaw>
	</reaction>
	<reaction id="R_SP0004" name="R_SP0004" reversible="false">
		<notes>
			<html:p>GENE_ASSOCIATION: SPLC1_S541540 or SPLC1_S040060</html:p>
			<html:p>PROTEIN_ASSOCIATION: 6-phosphofructokinase</html:p>
			<html:p>SUBSYSTEM: S_Glycolysis</html:p>
			<html:p>PROTEIN_CLASS: 2.7.1.11</html:p>
		</notes>
		<listOfReactants>
			<speciesReference species="M_ATP_c" stoichiometry="1.000000"/>
			<speciesReference species="M_fructose-6-phosphate_c" stoichiometry="1.000000"/>
		</listOfReactants>
		<listOfProducts>
			<speciesReference species="M_ADP_c" stoichiometry="1.000000"/>
			<speciesReference species="M_D-fructose-1,6-bisphosphate_c" stoichiometry="1.000000"/>
			<speciesReference species="M_H+_c" stoichiometry="1.000000"/>
		</listOfProducts>
		<kineticLaw>
			<math xmlns="http://www.w3.org/1998/Math/MathML">
				<ci> FLUX_VALUE </ci>
			</math>
			<listOfParameters>
				<parameter id="LOWER_BOUND" value="0.000000" units="mmol_per_gDW_per_hr"/>
				<parameter id="UPPER_BOUND" value="999999.000000" units="mmol_per_gDW_per_hr"/>
				<parameter id="OBJECTIVE_COEFFICIENT" value="0.000000"/>
			</listOfParameters>
		</kineticLaw>
	</reaction>
	<reaction id="R_SP0005" name="R_SP0005" reversible="false">
		<notes>
			<html:p>GENE_ASSOCIATION: SPLC1_S541540 or SPLC1_S040060</html:p>
			<html:p>PROTEIN_ASSOCIATION: 6-phosphofructokinase</html:p>
			<html:p>SUBSYSTEM: S_Glycolysis</html:p>
			<html:p>PROTEIN_CLASS: 2.7.1.11</html:p>
		</notes>
		<listOfReactants>
			<speciesReference species="M_CTP_c" stoichiometry="1.000000"/>
			<speciesReference species="M_fructose-6-phosphate_c" stoichiometry="1.000000"/>
		</listOfReactants>
		<listOfProducts>
			<speciesReference species="M_CDP_c" stoichiometry="1.000000"/>
			<speciesReference species="M_D-fructose-1,6-bisphosphate_c" stoichiometry="1.000000"/>
			<speciesReference species="M_H+_c" stoichiometry="1.000000"/>
		</listOfProducts>
		<kineticLaw>
			<math xmlns="http://www.w3.org/1998/Math/MathML">
				<ci> FLUX_VALUE </ci>
			</math>
			<listOfParameters>
				<parameter id="LOWER_BOUND" value="0.000000" units="mmol_per_gDW_per_hr"/>
				<parameter id="UPPER_BOUND" value="0.000000" units="mmol_per_gDW_per_hr"/>
				<parameter id="OBJECTIVE_COEFFICIENT" value="0.000000"/>
			</listOfParameters>
		</kineticLaw>
	</reaction>
	<reaction id="R_SP0006" name="R_SP0006" reversible="false">
		<notes>
			<html:p>GENE_ASSOCIATION: SPLC1_S541540 or SPLC1_S040060</html:p>
			<html:p>PROTEIN_ASSOCIATION: 6-phosphofructokinase</html:p>
			<html:p>SUBSYSTEM: S_Glycolysis</html:p>
			<html:p>PROTEIN_CLASS: 2.7.1.11</html:p>
		</notes>
		<listOfReactants>
			<speciesReference species="M_UTP_c" stoichiometry="1.000000"/>
			<speciesReference species="M_fructose-6-phosphate_c" stoichiometry="1.000000"/>
		</listOfReactants>
		<listOfProducts>
			<speciesReference species="M_UDP_c" stoichiometry="1.000000"/>
			<speciesReference species="M_D-fructose-1,6-bisphosphate_c" stoichiometry="1.000000"/>
			<speciesReference species="M_H+_c" stoichiometry="1.000000"/>
		</listOfProducts>
		<kineticLaw>
			<math xmlns="http://www.w3.org/1998/Math/MathML">
				<ci> FLUX_VALUE </ci>
			</math>
			<listOfParameters>
				<parameter id="LOWER_BOUND" value="0.000000" units="mmol_per_gDW_per_hr"/>
				<parameter id="UPPER_BOUND" value="0.000000" units="mmol_per_gDW_per_hr"/>
				<parameter id="OBJECTIVE_COEFFICIENT" value="0.000000"/>
			</listOfParameters>
		</kineticLaw>
	</reaction>
	<reaction id="R_SP0007" name="R_SP0007" reversible="false">
		<notes>
			<html:p>GENE_ASSOCIATION: SPLC1_S541540 or SPLC1_S040060</html:p>
			<html:p>PROTEIN_ASSOCIATION: 6-phosphofructokinase</html:p>
			<html:p>SUBSYSTEM: S_Glycolysis</html:p>
			<html:p>PROTEIN_CLASS: 2.7.1.11</html:p>
		</notes>
		<listOfReactants>
			<speciesReference species="M_ITP_c" stoichiometry="1.000000"/>
			<speciesReference species="M_fructose-6-phosphate_c" stoichiometry="1.000000"/>
		</listOfReactants>
		<listOfProducts>
			<speciesReference species="M_IDP_c" stoichiometry="1.000000"/>
			<speciesReference species="M_D-fructose-1,6-bisphosphate_c" stoichiometry="1.000000"/>
			<speciesReference species="M_H+_c" stoichiometry="1.000000"/>
		</listOfProducts>
		<kineticLaw>
			<math xmlns="http://www.w3.org/1998/Math/MathML">
				<ci> FLUX_VALUE </ci>
			</math>
			<listOfParameters>
				<parameter id="LOWER_BOUND" value="0.000000" units="mmol_per_gDW_per_hr"/>
				<parameter id="UPPER_BOUND" value="0.000000" units="mmol_per_gDW_per_hr"/>
				<parameter id="OBJECTIVE_COEFFICIENT" value="0.000000"/>
			</listOfParameters>
		</kineticLaw>
	</reaction>
	<reaction id="R_SP0008" name="R_SP0008" reversible="true">
		<notes>
			<html:p>GENE_ASSOCIATION: SPLC1_S300220</html:p>
			<html:p>PROTEIN_ASSOCIATION: fructose-bisphosphate aldolase class II Calvin cycle subtype</html:p>
			<html:p>SUBSYSTEM: S_Glycolysis</html:p>
			<html:p>PROTEIN_CLASS: 4.1.2.13</html:p>
		</notes>
		<listOfReactants>
			<speciesReference species="M_D-fructose-1,6-bisphosphate_c" stoichiometry="1.000000"/>
		</listOfReactants>
		<listOfProducts>
			<speciesReference species="M_dihydroxy-acetone-phosphate_c" stoichiometry="1.000000"/>
			<speciesReference species="M_D-glyceraldehyde-3-phosphate_c" stoichiometry="1.000000"/>
		</listOfProducts>
		<kineticLaw>
			<math xmlns="http://www.w3.org/1998/Math/MathML">
				<ci> FLUX_VALUE </ci>
			</math>
			<listOfParameters>
				<parameter id="LOWER_BOUND" value="-999999.000000" units="mmol_per_gDW_per_hr"/>
				<parameter id="UPPER_BOUND" value="999999.000000" units="mmol_per_gDW_per_hr"/>
				<parameter id="OBJECTIVE_COEFFICIENT" value="0.000000"/>
			</listOfParameters>
		</kineticLaw>
	</reaction>
	<reaction id="R_SP0009" name="R_SP0009" reversible="true">
		<notes>
			<html:p>GENE_ASSOCIATION: SPLC1_S500480</html:p>
			<html:p>PROTEIN_ASSOCIATION: triosephosphate isomerase</html:p>
			<html:p>SUBSYSTEM: S_Glycolysis</html:p>
			<html:p>PROTEIN_CLASS: 5.3.1.1</html:p>
		</notes>
		<listOfReactants>
			<speciesReference species="M_D-glyceraldehyde-3-phosphate_c" stoichiometry="1.000000"/>
		</listOfReactants>
		<listOfProducts>
			<speciesReference species="M_dihydroxy-acetone-phosphate_c" stoichiometry="1.000000"/>
		</listOfProducts>
		<kineticLaw>
			<math xmlns="http://www.w3.org/1998/Math/MathML">
				<ci> FLUX_VALUE </ci>
			</math>
			<listOfParameters>
				<parameter id="LOWER_BOUND" value="-999999.000000" units="mmol_per_gDW_per_hr"/>
				<parameter id="UPPER_BOUND" value="999999.000000" units="mmol_per_gDW_per_hr"/>
				<parameter id="OBJECTIVE_COEFFICIENT" value="0.000000"/>
			</listOfParameters>
		</kineticLaw>
	</reaction>
	<reaction id="R_SP0010" name="R_SP0010" reversible="true">
		<notes>
			<html:p>GENE_ASSOCIATION: SPLC1_S532100 or SPLC1_S040050</html:p>
			<html:p>PROTEIN_ASSOCIATION: glyceraldehyde-3-phosphate dehydrogenase type I</html:p>
			<html:p>SUBSYSTEM: S_Glycolysis</html:p>
			<html:p>PROTEIN_CLASS: 1.2.1.12</html:p>
		</notes>
		<listOfReactants>
			<speciesReference species="M_D-glyceraldehyde-3-phosphate_c" stoichiometry="1.000000"/>
			<speciesReference species="M_phosphate_c" stoichiometry="1.000000"/>
			<speciesReference species="M_NAD+_c" stoichiometry="1.000000"/>
		</listOfReactants>
		<listOfProducts>
			<speciesReference species="M_1,3-diphosphateglycerate_c" stoichiometry="1.000000"/>
			<speciesReference species="M_NADH_c" stoichiometry="1.000000"/>
			<speciesReference species="M_H+_c" stoichiometry="1.000000"/>
		</listOfProducts>
		<kineticLaw>
			<math xmlns="http://www.w3.org/1998/Math/MathML">
				<ci> FLUX_VALUE </ci>
			</math>
			<listOfParameters>
				<parameter id="LOWER_BOUND" value="-999999.000000" units="mmol_per_gDW_per_hr"/>
				<parameter id="UPPER_BOUND" value="999999.000000" units="mmol_per_gDW_per_hr"/>
				<parameter id="OBJECTIVE_COEFFICIENT" value="0.000000"/>
			</listOfParameters>
		</kineticLaw>
	</reaction>
	<reaction id="R_SP0011" name="R_SP0011" reversible="true">
		<notes>
			<html:p>GENE_ASSOCIATION: SPLC1_S600190</html:p>
			<html:p>PROTEIN_ASSOCIATION: phosphoglycerate kinase</html:p>
			<html:p>SUBSYSTEM: S_Glycolysis</html:p>
			<html:p>PROTEIN_CLASS: 2.7.2.3</html:p>
		</notes>
		<listOfReactants>
			<speciesReference species="M_3-phosphoglycerate_c" stoichiometry="1.000000"/>
			<speciesReference species="M_ATP_c" stoichiometry="1.000000"/>
		</listOfReactants>
		<listOfProducts>
			<speciesReference species="M_1,3-diphosphateglycerate_c" stoichiometry="1.000000"/>
			<speciesReference species="M_ADP_c" stoichiometry="1.000000"/>
		</listOfProducts>
		<kineticLaw>
			<math xmlns="http://www.w3.org/1998/Math/MathML">
				<ci> FLUX_VALUE </ci>
			</math>
			<listOfParameters>
				<parameter id="LOWER_BOUND" value="-999999.000000" units="mmol_per_gDW_per_hr"/>
				<parameter id="UPPER_BOUND" value="999999.000000" units="mmol_per_gDW_per_hr"/>
				<parameter id="OBJECTIVE_COEFFICIENT" value="0.000000"/>
			</listOfParameters>
		</kineticLaw>
	</reaction>
	<reaction id="R_SP0012" name="R_SP0012" reversible="true">
		<notes>
			<html:p>GENE_ASSOCIATION: SPLC1_S532500 or SPLC1_S532490 or SPLC1_S531410</html:p>
			<html:p>PROTEIN_ASSOCIATION: phosphoglycerate mutase, phosphoglycerate mutase 23-bisphosphoglycerate-independent</html:p>
			<html:p>SUBSYSTEM: S_Glycolysis</html:p>
			<html:p>PROTEIN_CLASS: 5.4.2.1</html:p>
		</notes>
		<listOfReactants>
			<speciesReference species="M_3-phosphoglycerate_c" stoichiometry="1.000000"/>
		</listOfReactants>
		<listOfProducts>
			<speciesReference species="M_2-phosphoglycerate_c" stoichiometry="1.000000"/>
		</listOfProducts>
		<kineticLaw>
			<math xmlns="http://www.w3.org/1998/Math/MathML">
				<ci> FLUX_VALUE </ci>
			</math>
			<listOfParameters>
				<parameter id="LOWER_BOUND" value="-999999.000000" units="mmol_per_gDW_per_hr"/>
				<parameter id="UPPER_BOUND" value="999999.000000" units="mmol_per_gDW_per_hr"/>
				<parameter id="OBJECTIVE_COEFFICIENT" value="0.000000"/>
			</listOfParameters>
		</kineticLaw>
	</reaction>
	<reaction id="R_SP0013" name="R_SP0013" reversible="true">
		<notes>
			<html:p>GENE_ASSOCIATION: SPLC1_S051390</html:p>
			<html:p>PROTEIN_ASSOCIATION: phosphopyruvate hydratase</html:p>
			<html:p>SUBSYSTEM: S_Glycolysis</html:p>
			<html:p>PROTEIN_CLASS: 4.2.1.11</html:p>
		</notes>
		<listOfReactants>
			<speciesReference species="M_2-phosphoglycerate_c" stoichiometry="1.000000"/>
		</listOfReactants>
		<listOfProducts>
			<speciesReference species="M_phosphoenolpyruvate_c" stoichiometry="1.000000"/>
			<speciesReference species="M_H2O_c" stoichiometry="1.000000"/>
		</listOfProducts>
		<kineticLaw>
			<math xmlns="http://www.w3.org/1998/Math/MathML">
				<ci> FLUX_VALUE </ci>
			</math>
			<listOfParameters>
				<parameter id="LOWER_BOUND" value="-999999.000000" units="mmol_per_gDW_per_hr"/>
				<parameter id="UPPER_BOUND" value="999999.000000" units="mmol_per_gDW_per_hr"/>
				<parameter id="OBJECTIVE_COEFFICIENT" value="0.000000"/>
			</listOfParameters>
		</kineticLaw>
	</reaction>
	<reaction id="R_SP0014" name="R_SP0014" reversible="false">
		<notes>
			<html:p>GENE_ASSOCIATION: SPLC1_S540980 or SPLC1_S090300</html:p>
			<html:p>PROTEIN_ASSOCIATION: pyruvate kinase</html:p>
			<html:p>SUBSYSTEM: S_Glycolysis</html:p>
			<html:p>PROTEIN_CLASS: 2.7.1.40</html:p>
		</notes>
		<listOfReactants>
			<speciesReference species="M_ADP_c" stoichiometry="1.000000"/>
			<speciesReference species="M_phosphoenolpyruvate_c" stoichiometry="1.000000"/>
			<speciesReference species="M_H+_c" stoichiometry="1.000000"/>
		</listOfReactants>
		<listOfProducts>
			<speciesReference species="M_ATP_c" stoichiometry="1.000000"/>
			<speciesReference species="M_pyruvate_c" stoichiometry="1.000000"/>
		</listOfProducts>
		<kineticLaw>
			<math xmlns="http://www.w3.org/1998/Math/MathML">
				<ci> FLUX_VALUE </ci>
			</math>
			<listOfParameters>
				<parameter id="LOWER_BOUND" value="0.000000" units="mmol_per_gDW_per_hr"/>
				<parameter id="UPPER_BOUND" value="999999.000000" units="mmol_per_gDW_per_hr"/>
				<parameter id="OBJECTIVE_COEFFICIENT" value="0.000000"/>
			</listOfParameters>
		</kineticLaw>
	</reaction>
	<reaction id="R_SP0015" name="R_SP0015" reversible="false">
		<notes>
			<html:p>GENE_ASSOCIATION: SPLC1_S380230 or SPLC1_S520530 or SPLC1_S100810</html:p>
			<html:p>PROTEIN_ASSOCIATION: phosphoenolpyruvate synthase, putative phosphoenolpyruvate synthase</html:p>
			<html:p>SUBSYSTEM: S_Pyruvate Metabolism</html:p>
			<html:p>PROTEIN_CLASS: 2.7.9.2</html:p>
		</notes>
		<listOfReactants>
			<speciesReference species="M_H2O_c" stoichiometry="1.000000"/>
			<speciesReference species="M_pyruvate_c" stoichiometry="1.000000"/>
			<speciesReference species="M_ATP_c" stoichiometry="1.000000"/>
		</listOfReactants>
		<listOfProducts>
			<speciesReference species="M_phosphate_c" stoichiometry="1.000000"/>
			<speciesReference species="M_phosphoenolpyruvate_c" stoichiometry="1.000000"/>
			<speciesReference species="M_AMP_c" stoichiometry="1.000000"/>
			<speciesReference species="M_H+_c" stoichiometry="2.000000"/>
		</listOfProducts>
		<kineticLaw>
			<math xmlns="http://www.w3.org/1998/Math/MathML">
				<ci> FLUX_VALUE </ci>
			</math>
			<listOfParameters>
				<parameter id="LOWER_BOUND" value="0.000000" units="mmol_per_gDW_per_hr"/>
				<parameter id="UPPER_BOUND" value="0.000000" units="mmol_per_gDW_per_hr"/>
				<parameter id="OBJECTIVE_COEFFICIENT" value="0.000000"/>
			</listOfParameters>
		</kineticLaw>
	</reaction>
	<reaction id="R_SP0016" name="R_SP0016" reversible="true">
		<notes>
			<html:p>GENE_ASSOCIATION: SPLC1_S100740</html:p>
			<html:p>PROTEIN_ASSOCIATION: glucose-6-phosphate isomerase</html:p>
			<html:p>SUBSYSTEM: S_Glycolysis</html:p>
			<html:p>PROTEIN_CLASS: 5.3.1.9</html:p>
		</notes>
		<listOfReactants>
			<speciesReference species="M_alpha-D-glucose-6-phosphate_c" stoichiometry="1.000000"/>
		</listOfReactants>
		<listOfProducts>
			<speciesReference species="M_fructose-6-phosphate_c" stoichiometry="1.000000"/>
		</listOfProducts>
		<kineticLaw>
			<math xmlns="http://www.w3.org/1998/Math/MathML">
				<ci> FLUX_VALUE </ci>
			</math>
			<listOfParameters>
				<parameter id="LOWER_BOUND" value="-999999.000000" units="mmol_per_gDW_per_hr"/>
				<parameter id="UPPER_BOUND" value="999999.000000" units="mmol_per_gDW_per_hr"/>
				<parameter id="OBJECTIVE_COEFFICIENT" value="0.000000"/>
			</listOfParameters>
		</kineticLaw>
	</reaction>
	<reaction id="R_SP0017" name="R_SP0017" reversible="true">
		<notes>
			<html:p>GENE_ASSOCIATION: SPLC1_S100740</html:p>
			<html:p>PROTEIN_ASSOCIATION: glucose-6-phosphate isomerase</html:p>
			<html:p>SUBSYSTEM: S_Gluconeogenesis (exclude glycolysis rxn)</html:p>
			<html:p>PROTEIN_CLASS: 5.3.1.9</html:p>
		</notes>
		<listOfReactants>
			<speciesReference species="M_beta-D-glucose-6-phosphate_c" stoichiometry="1.000000"/>
		</listOfReactants>
		<listOfProducts>
			<speciesReference species="M_fructose-6-phosphate_c" stoichiometry="1.000000"/>
		</listOfProducts>
		<kineticLaw>
			<math xmlns="http://www.w3.org/1998/Math/MathML">
				<ci> FLUX_VALUE </ci>
			</math>
			<listOfParameters>
				<parameter id="LOWER_BOUND" value="0.000000" units="mmol_per_gDW_per_hr"/>
				<parameter id="UPPER_BOUND" value="0.000000" units="mmol_per_gDW_per_hr"/>
				<parameter id="OBJECTIVE_COEFFICIENT" value="0.000000"/>
			</listOfParameters>
		</kineticLaw>
	</reaction>
	<reaction id="R_SP0018" name="R_SP0018" reversible="true">
		<notes>
			<html:p>GENE_ASSOCIATION: SPLC1_S100740</html:p>
			<html:p>PROTEIN_ASSOCIATION: glucose-6-phosphate isomerase</html:p>
			<html:p>SUBSYSTEM: S_Gluconeogenesis (exclude glycolysis rxn)</html:p>
			<html:p>PROTEIN_CLASS: 5.3.1.9</html:p>
		</notes>
		<listOfReactants>
			<speciesReference species="M_alpha-D-glucose-6-phosphate_c" stoichiometry="1.000000"/>
		</listOfReactants>
		<listOfProducts>
			<speciesReference species="M_beta-D-glucose-6-phosphate_c" stoichiometry="1.000000"/>
		</listOfProducts>
		<kineticLaw>
			<math xmlns="http://www.w3.org/1998/Math/MathML">
				<ci> FLUX_VALUE </ci>
			</math>
			<listOfParameters>
				<parameter id="LOWER_BOUND" value="0.000000" units="mmol_per_gDW_per_hr"/>
				<parameter id="UPPER_BOUND" value="0.000000" units="mmol_per_gDW_per_hr"/>
				<parameter id="OBJECTIVE_COEFFICIENT" value="0.000000"/>
			</listOfParameters>
		</kineticLaw>
	</reaction>
	<reaction id="R_SP0019" name="R_SP0019" reversible="false">
		<notes>
			<html:p>GENE_ASSOCIATION: SPLC1_S100220</html:p>
			<html:p>PROTEIN_ASSOCIATION: alpha-amylase</html:p>
			<html:p>SUBSYSTEM: S_Gluconeogenesis (exclude glycolysis rxn)</html:p>
			<html:p>PROTEIN_CLASS: 3.2.1.1</html:p>
		</notes>
		<listOfReactants>
			<speciesReference species="M_1,4-alpha-D-glucan_c" stoichiometry="1.000000"/>
			<speciesReference species="M_H2O_c" stoichiometry="1.000000"/>
		</listOfReactants>
		<listOfProducts>
			<speciesReference species="M_Maltohexaose_c" stoichiometry="1.000000"/>
		</listOfProducts>
		<kineticLaw>
			<math xmlns="http://www.w3.org/1998/Math/MathML">
				<ci> FLUX_VALUE </ci>
			</math>
			<listOfParameters>
				<parameter id="LOWER_BOUND" value="0.000000" units="mmol_per_gDW_per_hr"/>
				<parameter id="UPPER_BOUND" value="999999.000000" units="mmol_per_gDW_per_hr"/>
				<parameter id="OBJECTIVE_COEFFICIENT" value="0.000000"/>
			</listOfParameters>
		</kineticLaw>
	</reaction>
	<reaction id="R_SP0020" name="R_SP0020" reversible="false">
		<notes>
			<html:p>GENE_ASSOCIATION: SPLC1_S533470 or SPLC1_S590350 or SPLC1_S170710 or SPLC1_S202380 or SPLC1_S170720</html:p>
			<html:p>PROTEIN_ASSOCIATION: 14-alpha-glucan branching enzyme, glycogen/starch/alpha-glucan phosphorylase, malto-oligosyltrehalose trehalohydrolase, malto-oligosyltrehalose synthase</html:p>
			<html:p>SUBSYSTEM: S_Gluconeogenesis (exclude glycolysis rxn)</html:p>
			<html:p>PROTEIN_CLASS: 2.4.1.1</html:p>
		</notes>
		<listOfReactants>
			<speciesReference species="M_glycogen_c" stoichiometry="1.000000"/>
			<speciesReference species="M_phosphate_c" stoichiometry="1.000000"/>
		</listOfReactants>
		<listOfProducts>
			<speciesReference species="M_alpha-D-glucose-1-phosphate_c" stoichiometry="1.000000"/>
			<speciesReference species="M_limit dextrin_c" stoichiometry="1.000000"/>
		</listOfProducts>
		<kineticLaw>
			<math xmlns="http://www.w3.org/1998/Math/MathML">
				<ci> FLUX_VALUE </ci>
			</math>
			<listOfParameters>
				<parameter id="LOWER_BOUND" value="0.000000" units="mmol_per_gDW_per_hr"/>
				<parameter id="UPPER_BOUND" value="999999.000000" units="mmol_per_gDW_per_hr"/>
				<parameter id="OBJECTIVE_COEFFICIENT" value="0.000000"/>
			</listOfParameters>
		</kineticLaw>
	</reaction>
	<reaction id="R_SP0021" name="R_SP0021" reversible="false">
		<notes>
			<html:p>GENE_ASSOCIATION: SPLC1_S533470 or SPLC1_S590350</html:p>
			<html:p>PROTEIN_ASSOCIATION: glycogen/starch/alpha-glucan phosphorylase</html:p>
			<html:p>SUBSYSTEM: S_Gluconeogenesis (exclude glycolysis rxn)</html:p>
			<html:p>PROTEIN_CLASS: 2.4.1.1</html:p>
		</notes>
		<listOfReactants>
			<speciesReference species="M_branching-glycogen_c" stoichiometry="1.000000"/>
			<speciesReference species="M_phosphate_c" stoichiometry="1.000000"/>
		</listOfReactants>
		<listOfProducts>
			<speciesReference species="M_alpha-D-glucose-1-phosphate_c" stoichiometry="1.000000"/>
		</listOfProducts>
		<kineticLaw>
			<math xmlns="http://www.w3.org/1998/Math/MathML">
				<ci> FLUX_VALUE </ci>
			</math>
			<listOfParameters>
				<parameter id="LOWER_BOUND" value="0.000000" units="mmol_per_gDW_per_hr"/>
				<parameter id="UPPER_BOUND" value="999999.000000" units="mmol_per_gDW_per_hr"/>
				<parameter id="OBJECTIVE_COEFFICIENT" value="0.000000"/>
			</listOfParameters>
		</kineticLaw>
	</reaction>
	<reaction id="R_SP0022" name="R_SP0022" reversible="false">
		<notes>
			<html:p>GENE_ASSOCIATION: SPLC1_S052060</html:p>
			<html:p>PROTEIN_ASSOCIATION: glucose-1-phosphate adenylyltransferase</html:p>
			<html:p>SUBSYSTEM: S_Gluconeogenesis (exclude glycolysis rxn)</html:p>
			<html:p>PROTEIN_CLASS: 2.7.7.27</html:p>
		</notes>
		<listOfReactants>
			<speciesReference species="M_alpha-D-glucose-1-phosphate_c" stoichiometry="1.000000"/>
			<speciesReference species="M_ATP_c" stoichiometry="1.000000"/>
			<speciesReference species="M_H+_c" stoichiometry="1.000000"/>
		</listOfReactants>
		<listOfProducts>
			<speciesReference species="M_ADP-D-glucose_c" stoichiometry="1.000000"/>
			<speciesReference species="M_diphosphate_c" stoichiometry="1.000000"/>
		</listOfProducts>
		<kineticLaw>
			<math xmlns="http://www.w3.org/1998/Math/MathML">
				<ci> FLUX_VALUE </ci>
			</math>
			<listOfParameters>
				<parameter id="LOWER_BOUND" value="0.000000" units="mmol_per_gDW_per_hr"/>
				<parameter id="UPPER_BOUND" value="999999.000000" units="mmol_per_gDW_per_hr"/>
				<parameter id="OBJECTIVE_COEFFICIENT" value="0.000000"/>
			</listOfParameters>
		</kineticLaw>
	</reaction>
	<reaction id="R_SP0023" name="R_SP0023" reversible="false">
		<notes>
			<html:p>GENE_ASSOCIATION: SPLC1_S170710 or SPLC1_S202380</html:p>
			<html:p>PROTEIN_ASSOCIATION: 14-alpha-glucan branching enzyme, malto-oligosyltrehalose trehalohydrolase</html:p>
			<html:p>SUBSYSTEM: S_Gluconeogenesis (exclude glycolysis rxn)</html:p>
			<html:p>PROTEIN_CLASS: 2.4.1.18</html:p>
		</notes>
		<listOfReactants>
			<speciesReference species="M_glycogen_c" stoichiometry="1.000000"/>
		</listOfReactants>
		<listOfProducts>
			<speciesReference species="M_branching-glycogen_c" stoichiometry="1.000000"/>
		</listOfProducts>
		<kineticLaw>
			<math xmlns="http://www.w3.org/1998/Math/MathML">
				<ci> FLUX_VALUE </ci>
			</math>
			<listOfParameters>
				<parameter id="LOWER_BOUND" value="0.000000" units="mmol_per_gDW_per_hr"/>
				<parameter id="UPPER_BOUND" value="999999.000000" units="mmol_per_gDW_per_hr"/>
				<parameter id="OBJECTIVE_COEFFICIENT" value="0.000000"/>
			</listOfParameters>
		</kineticLaw>
	</reaction>
	<reaction id="R_SP0024" name="R_SP0024" reversible="false">
		<notes>
			<html:p>GENE_ASSOCIATION: SPLC1_S310420 or SPLC1_S510950 or SPLC1_S201820 or SPLC1_S200440</html:p>
			<html:p>PROTEIN_ASSOCIATION: glycogen synthase, glycogen/starch synthase ADP-glucose type, glycosyl transferase family 9</html:p>
			<html:p>SUBSYSTEM: S_Gluconeogenesis (exclude glycolysis rxn)</html:p>
			<html:p>PROTEIN_CLASS: 2.4.1.21</html:p>
		</notes>
		<listOfReactants>
			<speciesReference species="M_ADP-D-glucose_c" stoichiometry="1.000000"/>
		</listOfReactants>
		<listOfProducts>
			<speciesReference species="M_ADP_c" stoichiometry="1.000000"/>
			<speciesReference species="M_glycogen_c" stoichiometry="1.000000"/>
			<speciesReference species="M_H+_c" stoichiometry="1.000000"/>
		</listOfProducts>
		<kineticLaw>
			<math xmlns="http://www.w3.org/1998/Math/MathML">
				<ci> FLUX_VALUE </ci>
			</math>
			<listOfParameters>
				<parameter id="LOWER_BOUND" value="0.000000" units="mmol_per_gDW_per_hr"/>
				<parameter id="UPPER_BOUND" value="999999.000000" units="mmol_per_gDW_per_hr"/>
				<parameter id="OBJECTIVE_COEFFICIENT" value="0.000000"/>
			</listOfParameters>
		</kineticLaw>
	</reaction>
	<reaction id="R_SP0025" name="R_SP0025" reversible="false">
		<notes>
			<html:p>GENE_ASSOCIATION: SPLC1_S170310 or SPLC1_S171440 or SPLC1_S540310</html:p>
			<html:p>PROTEIN_ASSOCIATION: glycogen debranching enzyme GlgX</html:p>
			<html:p>SUBSYSTEM: S_Gluconeogenesis</html:p>
			<html:p>PROTEIN_CLASS: 3.2.1.-</html:p>
		</notes>
		<listOfReactants>
			<speciesReference species="M_branching-glycogen_c" stoichiometry="1.000000"/>
		</listOfReactants>
		<listOfProducts>
			<speciesReference species="M_glycogen_c" stoichiometry="1.000000"/>
		</listOfProducts>
		<kineticLaw>
			<math xmlns="http://www.w3.org/1998/Math/MathML">
				<ci> FLUX_VALUE </ci>
			</math>
			<listOfParameters>
				<parameter id="LOWER_BOUND" value="0.000000" units="mmol_per_gDW_per_hr"/>
				<parameter id="UPPER_BOUND" value="999999.000000" units="mmol_per_gDW_per_hr"/>
				<parameter id="OBJECTIVE_COEFFICIENT" value="0.000000"/>
			</listOfParameters>
		</kineticLaw>
	</reaction>
	<reaction id="R_SP0026" name="R_SP0026" reversible="false">
		<notes>
			<html:p>GENE_ASSOCIATION: SPLC1_S082190</html:p>
			<html:p>PROTEIN_ASSOCIATION: Cellulose synthase (UDP-forming)</html:p>
			<html:p>SUBSYSTEM: S_Gluconeogenesis (exclude glycolysis rxn)</html:p>
			<html:p>PROTEIN_CLASS: 2.4.1.12</html:p>
		</notes>
		<listOfReactants>
			<speciesReference species="M_UDP-D-glucose_c" stoichiometry="1.000000"/>
		</listOfReactants>
		<listOfProducts>
			<speciesReference species="M_1,4-beta-D-glucan_c" stoichiometry="1.000000"/>
			<speciesReference species="M_UDP_c" stoichiometry="1.000000"/>
		</listOfProducts>
		<kineticLaw>
			<math xmlns="http://www.w3.org/1998/Math/MathML">
				<ci> FLUX_VALUE </ci>
			</math>
			<listOfParameters>
				<parameter id="LOWER_BOUND" value="0.000000" units="mmol_per_gDW_per_hr"/>
				<parameter id="UPPER_BOUND" value="999999.000000" units="mmol_per_gDW_per_hr"/>
				<parameter id="OBJECTIVE_COEFFICIENT" value="0.000000"/>
			</listOfParameters>
		</kineticLaw>
	</reaction>
	<reaction id="R_SP0027" name="R_SP0027" reversible="true">
		<notes>
			<html:p>GENE_ASSOCIATION: SPLC1_S541610 or SPLC1_S590520</html:p>
			<html:p>PROTEIN_ASSOCIATION: phosphoglucomutase/phosphomannomutase alpha/beta/alpha domain I, phosphoglucomutase alpha-D-glucose phosphate-specific</html:p>
			<html:p>SUBSYSTEM: S_Pentose phosphate pathway</html:p>
			<html:p>PROTEIN_CLASS: 5.4.2.7</html:p>
		</notes>
		<listOfReactants>
			<speciesReference species="M_D-ribose-1-phosphate_c" stoichiometry="1.000000"/>
		</listOfReactants>
		<listOfProducts>
			<speciesReference species="M_D-ribose-5-phosphate_c" stoichiometry="1.000000"/>
		</listOfProducts>
		<kineticLaw>
			<math xmlns="http://www.w3.org/1998/Math/MathML">
				<ci> FLUX_VALUE </ci>
			</math>
			<listOfParameters>
				<parameter id="LOWER_BOUND" value="-999999.000000" units="mmol_per_gDW_per_hr"/>
				<parameter id="UPPER_BOUND" value="999999.000000" units="mmol_per_gDW_per_hr"/>
				<parameter id="OBJECTIVE_COEFFICIENT" value="0.000000"/>
			</listOfParameters>
		</kineticLaw>
	</reaction>
	<reaction id="R_SP0028" name="R_SP0028" reversible="true">
		<notes>
			<html:p>GENE_ASSOCIATION: SPLC1_S171190 or SPLC1_S171200</html:p>
			<html:p>PROTEIN_ASSOCIATION: glucose-6-phosphate 1-dehydrogenase, OpcA protein</html:p>
			<html:p>SUBSYSTEM: S_Pentose phosphate pathway</html:p>
			<html:p>PROTEIN_CLASS: 1.1.1.49</html:p>
		</notes>
		<listOfReactants>
			<speciesReference species="M_alpha-D-glucose-6-phosphate_c" stoichiometry="1.000000"/>
			<speciesReference species="M_NADP+_c" stoichiometry="1.000000"/>
		</listOfReactants>
		<listOfProducts>
			<speciesReference species="M_D-glucono-delta-lactone-6-phosphate_c" stoichiometry="1.000000"/>
			<speciesReference species="M_NADPH_c" stoichiometry="1.000000"/>
			<speciesReference species="M_H+_c" stoichiometry="1.000000"/>
		</listOfProducts>
		<kineticLaw>
			<math xmlns="http://www.w3.org/1998/Math/MathML">
				<ci> FLUX_VALUE </ci>
			</math>
			<listOfParameters>
				<parameter id="LOWER_BOUND" value="-999999.000000" units="mmol_per_gDW_per_hr"/>
				<parameter id="UPPER_BOUND" value="999999.000000" units="mmol_per_gDW_per_hr"/>
				<parameter id="OBJECTIVE_COEFFICIENT" value="0.000000"/>
			</listOfParameters>
		</kineticLaw>
	</reaction>
	<reaction id="R_SP0029" name="R_SP0029" reversible="false">
		<notes>
			<html:p>GENE_ASSOCIATION: SPLC1_S260440</html:p>
			<html:p>PROTEIN_ASSOCIATION: putative 6-phosphogluconolactonase</html:p>
			<html:p>SUBSYSTEM: S_Pentose phosphate pathway</html:p>
			<html:p>PROTEIN_CLASS: 3.1.1.31</html:p>
		</notes>
		<listOfReactants>
			<speciesReference species="M_D-glucono-delta-lactone-6-phosphate_c" stoichiometry="1.000000"/>
			<speciesReference species="M_H2O_c" stoichiometry="1.000000"/>
		</listOfReactants>
		<listOfProducts>
			<speciesReference species="M_6-phospho-D-gluconate_c" stoichiometry="1.000000"/>
			<speciesReference species="M_H+_c" stoichiometry="1.000000"/>
		</listOfProducts>
		<kineticLaw>
			<math xmlns="http://www.w3.org/1998/Math/MathML">
				<ci> FLUX_VALUE </ci>
			</math>
			<listOfParameters>
				<parameter id="LOWER_BOUND" value="0.000000" units="mmol_per_gDW_per_hr"/>
				<parameter id="UPPER_BOUND" value="999999.000000" units="mmol_per_gDW_per_hr"/>
				<parameter id="OBJECTIVE_COEFFICIENT" value="0.000000"/>
			</listOfParameters>
		</kineticLaw>
	</reaction>
	<reaction id="R_SP0030" name="R_SP0030" reversible="false">
		<notes>
			<html:p>GENE_ASSOCIATION: SPLC1_S590360</html:p>
			<html:p>PROTEIN_ASSOCIATION: 6-phosphogluconate dehydrogenase decarboxylating</html:p>
			<html:p>SUBSYSTEM: S_Pentose phosphate pathway</html:p>
			<html:p>PROTEIN_CLASS: 1.1.1.44</html:p>
		</notes>
		<listOfReactants>
			<speciesReference species="M_6-phospho-D-gluconate_c" stoichiometry="1.000000"/>
			<speciesReference species="M_NADP+_c" stoichiometry="1.000000"/>
		</listOfReactants>
		<listOfProducts>
			<speciesReference species="M_D-ribulose-5-phosphate_c" stoichiometry="1.000000"/>
			<speciesReference species="M_CO2_c" stoichiometry="1.000000"/>
			<speciesReference species="M_NADPH_c" stoichiometry="1.000000"/>
		</listOfProducts>
		<kineticLaw>
			<math xmlns="http://www.w3.org/1998/Math/MathML">
				<ci> FLUX_VALUE </ci>
			</math>
			<listOfParameters>
				<parameter id="LOWER_BOUND" value="0.000000" units="mmol_per_gDW_per_hr"/>
				<parameter id="UPPER_BOUND" value="999999.000000" units="mmol_per_gDW_per_hr"/>
				<parameter id="OBJECTIVE_COEFFICIENT" value="0.000000"/>
			</listOfParameters>
		</kineticLaw>
	</reaction>
	<reaction id="R_SP0031" name="R_SP0031" reversible="true">
		<notes>
			<html:p>GENE_ASSOCIATION: SPLC1_S511270</html:p>
			<html:p>PROTEIN_ASSOCIATION: ribulose-phosphate 3-epimerase</html:p>
			<html:p>SUBSYSTEM: S_Pentose phosphate pathway</html:p>
			<html:p>PROTEIN_CLASS: 5.1.3.1</html:p>
		</notes>
		<listOfReactants>
			<speciesReference species="M_D-ribulose-5-phosphate_c" stoichiometry="1.000000"/>
		</listOfReactants>
		<listOfProducts>
			<speciesReference species="M_D-xylulose-5-phosphate_c" stoichiometry="1.000000"/>
		</listOfProducts>
		<kineticLaw>
			<math xmlns="http://www.w3.org/1998/Math/MathML">
				<ci> FLUX_VALUE </ci>
			</math>
			<listOfParameters>
				<parameter id="LOWER_BOUND" value="-999999.000000" units="mmol_per_gDW_per_hr"/>
				<parameter id="UPPER_BOUND" value="999999.000000" units="mmol_per_gDW_per_hr"/>
				<parameter id="OBJECTIVE_COEFFICIENT" value="0.000000"/>
			</listOfParameters>
		</kineticLaw>
	</reaction>
	<reaction id="R_SP0032" name="R_SP0032" reversible="true">
		<notes>
			<html:p>GENE_ASSOCIATION: SPLC1_S081580</html:p>
			<html:p>PROTEIN_ASSOCIATION: ribose 5-phosphate isomerase</html:p>
			<html:p>SUBSYSTEM: S_Pentose phosphate pathway</html:p>
			<html:p>PROTEIN_CLASS: 5.3.1.6</html:p>
		</notes>
		<listOfReactants>
			<speciesReference species="M_D-ribose-5-phosphate_c" stoichiometry="1.000000"/>
		</listOfReactants>
		<listOfProducts>
			<speciesReference species="M_D-ribulose-5-phosphate_c" stoichiometry="1.000000"/>
		</listOfProducts>
		<kineticLaw>
			<math xmlns="http://www.w3.org/1998/Math/MathML">
				<ci> FLUX_VALUE </ci>
			</math>
			<listOfParameters>
				<parameter id="LOWER_BOUND" value="-999999.000000" units="mmol_per_gDW_per_hr"/>
				<parameter id="UPPER_BOUND" value="999999.000000" units="mmol_per_gDW_per_hr"/>
				<parameter id="OBJECTIVE_COEFFICIENT" value="0.000000"/>
			</listOfParameters>
		</kineticLaw>
	</reaction>
	<reaction id="R_SP0033" name="R_SP0033" reversible="true">
		<notes>
			<html:p>GENE_ASSOCIATION: SPLC1_S430310 or SPLC1_S060670 or SPLC1_S101190</html:p>
			<html:p>PROTEIN_ASSOCIATION: transketolase central region, D-xylulose 5-phosphate/D-fructose 6-phosphate phosphoketolase</html:p>
			<html:p>SUBSYSTEM: S_Pentose phosphate pathway</html:p>
			<html:p>PROTEIN_CLASS: 2.2.1.1</html:p>
		</notes>
		<listOfReactants>
			<speciesReference species="M_D-ribose-5-phosphate_c" stoichiometry="1.000000"/>
			<speciesReference species="M_D-xylulose-5-phosphate_c" stoichiometry="1.000000"/>
		</listOfReactants>
		<listOfProducts>
			<speciesReference species="M_D-sedoheptulose-7-phosphate_c" stoichiometry="1.000000"/>
			<speciesReference species="M_D-glyceraldehyde-3-phosphate_c" stoichiometry="1.000000"/>
		</listOfProducts>
		<kineticLaw>
			<math xmlns="http://www.w3.org/1998/Math/MathML">
				<ci> FLUX_VALUE </ci>
			</math>
			<listOfParameters>
				<parameter id="LOWER_BOUND" value="-999999.000000" units="mmol_per_gDW_per_hr"/>
				<parameter id="UPPER_BOUND" value="999999.000000" units="mmol_per_gDW_per_hr"/>
				<parameter id="OBJECTIVE_COEFFICIENT" value="0.000000"/>
			</listOfParameters>
		</kineticLaw>
	</reaction>
	<reaction id="R_SP0034" name="R_SP0034" reversible="true">
		<notes>
			<html:p>GENE_ASSOCIATION: SPLC1_S430310 or SPLC1_S060670 or SPLC1_S101190</html:p>
			<html:p>PROTEIN_ASSOCIATION: transketolase central region, D-xylulose 5-phosphate/D-fructose 6-phosphate phosphoketolase</html:p>
			<html:p>SUBSYSTEM: S_Pentose phosphate pathway</html:p>
			<html:p>PROTEIN_CLASS: 2.2.1.1</html:p>
		</notes>
		<listOfReactants>
			<speciesReference species="M_fructose-6-phosphate_c" stoichiometry="1.000000"/>
			<speciesReference species="M_D-glyceraldehyde-3-phosphate_c" stoichiometry="1.000000"/>
		</listOfReactants>
		<listOfProducts>
			<speciesReference species="M_D-erythrose-4-phosphate_c" stoichiometry="1.000000"/>
			<speciesReference species="M_D-xylulose-5-phosphate_c" stoichiometry="1.000000"/>
		</listOfProducts>
		<kineticLaw>
			<math xmlns="http://www.w3.org/1998/Math/MathML">
				<ci> FLUX_VALUE </ci>
			</math>
			<listOfParameters>
				<parameter id="LOWER_BOUND" value="-999999.000000" units="mmol_per_gDW_per_hr"/>
				<parameter id="UPPER_BOUND" value="999999.000000" units="mmol_per_gDW_per_hr"/>
				<parameter id="OBJECTIVE_COEFFICIENT" value="0.000000"/>
			</listOfParameters>
		</kineticLaw>
	</reaction>
	<reaction id="R_SP0035" name="R_SP0035" reversible="false">
		<notes>
			<html:p>GENE_ASSOCIATION: SPLC1_S271390</html:p>
			<html:p>PROTEIN_ASSOCIATION: phosphoketolase</html:p>
			<html:p>SUBSYSTEM: S_Pentose phosphate pathway/ carbon fixation</html:p>
			<html:p>PROTEIN_CLASS: 4.1.2.22</html:p>
		</notes>
		<listOfReactants>
			<speciesReference species="M_phosphate_c" stoichiometry="1.000000"/>
			<speciesReference species="M_fructose-6-phosphate_c" stoichiometry="1.000000"/>
		</listOfReactants>
		<listOfProducts>
			<speciesReference species="M_H2O_c" stoichiometry="1.000000"/>
			<speciesReference species="M_D-erythrose-4-phosphate_c" stoichiometry="1.000000"/>
			<speciesReference species="M_acetylphosphate_c" stoichiometry="1.000000"/>
		</listOfProducts>
		<kineticLaw>
			<math xmlns="http://www.w3.org/1998/Math/MathML">
				<ci> FLUX_VALUE </ci>
			</math>
			<listOfParameters>
				<parameter id="LOWER_BOUND" value="0.000000" units="mmol_per_gDW_per_hr"/>
				<parameter id="UPPER_BOUND" value="999999.000000" units="mmol_per_gDW_per_hr"/>
				<parameter id="OBJECTIVE_COEFFICIENT" value="0.000000"/>
			</listOfParameters>
		</kineticLaw>
	</reaction>
	<reaction id="R_SP0036" name="R_SP0036" reversible="true">
		<notes>
			<html:p>GENE_ASSOCIATION: SPLC1_S040080 or SPLC1_S060690</html:p>
			<html:p>PROTEIN_ASSOCIATION: transaldolase</html:p>
			<html:p>SUBSYSTEM: S_Pentose phosphate pathway</html:p>
			<html:p>PROTEIN_CLASS: 2.2.1.2</html:p>
		</notes>
		<listOfReactants>
			<speciesReference species="M_D-glyceraldehyde-3-phosphate_c" stoichiometry="1.000000"/>
			<speciesReference species="M_D-sedoheptulose-7-phosphate_c" stoichiometry="1.000000"/>
		</listOfReactants>
		<listOfProducts>
			<speciesReference species="M_fructose-6-phosphate_c" stoichiometry="1.000000"/>
			<speciesReference species="M_D-erythrose-4-phosphate_c" stoichiometry="1.000000"/>
		</listOfProducts>
		<kineticLaw>
			<math xmlns="http://www.w3.org/1998/Math/MathML">
				<ci> FLUX_VALUE </ci>
			</math>
			<listOfParameters>
				<parameter id="LOWER_BOUND" value="-999999.000000" units="mmol_per_gDW_per_hr"/>
				<parameter id="UPPER_BOUND" value="999999.000000" units="mmol_per_gDW_per_hr"/>
				<parameter id="OBJECTIVE_COEFFICIENT" value="0.000000"/>
			</listOfParameters>
		</kineticLaw>
	</reaction>
	<reaction id="R_SP0037" name="R_SP0037" reversible="false">
		<notes>
			<html:p>GENE_ASSOCIATION: SPLC1_S200570</html:p>
			<html:p>PROTEIN_ASSOCIATION: deoxyribose-phosphate aldolase</html:p>
			<html:p>SUBSYSTEM: S_Pentose phosphate pathway</html:p>
			<html:p>PROTEIN_CLASS: 4.1.2.4</html:p>
		</notes>
		<listOfReactants>
			<speciesReference species="M_deoxyribose-5-phosphate_c" stoichiometry="1.000000"/>
		</listOfReactants>
		<listOfProducts>
			<speciesReference species="M_acetaldehyde_c" stoichiometry="1.000000"/>
			<speciesReference species="M_D-glyceraldehyde-3-phosphate_c" stoichiometry="1.000000"/>
		</listOfProducts>
		<kineticLaw>
			<math xmlns="http://www.w3.org/1998/Math/MathML">
				<ci> FLUX_VALUE </ci>
			</math>
			<listOfParameters>
				<parameter id="LOWER_BOUND" value="0.000000" units="mmol_per_gDW_per_hr"/>
				<parameter id="UPPER_BOUND" value="999999.000000" units="mmol_per_gDW_per_hr"/>
				<parameter id="OBJECTIVE_COEFFICIENT" value="0.000000"/>
			</listOfParameters>
		</kineticLaw>
	</reaction>
	<reaction id="R_SP0038" name="R_SP0038" reversible="false">
		<notes>
			<html:p>GENE_ASSOCIATION: SPLC1_S550960</html:p>
			<html:p>PROTEIN_ASSOCIATION: 2-dehydro-3-deoxyphosphogluconate aldolase/4-hydroxy-2-oxoglutaratealdolase</html:p>
			<html:p>SUBSYSTEM: S_Pentose phosphate pathway</html:p>
			<html:p>PROTEIN_CLASS: 4.1.2.14</html:p>
		</notes>
		<listOfReactants>
			<speciesReference species="M_2-Dehydro-3-deoxy-D-gluconate 6-phosphate_c" stoichiometry="1.000000"/>
		</listOfReactants>
		<listOfProducts>
			<speciesReference species="M_D-glyceraldehyde-3-phosphate_c" stoichiometry="1.000000"/>
			<speciesReference species="M_pyruvate_c" stoichiometry="1.000000"/>
		</listOfProducts>
		<kineticLaw>
			<math xmlns="http://www.w3.org/1998/Math/MathML">
				<ci> FLUX_VALUE </ci>
			</math>
			<listOfParameters>
				<parameter id="LOWER_BOUND" value="0.000000" units="mmol_per_gDW_per_hr"/>
				<parameter id="UPPER_BOUND" value="999999.000000" units="mmol_per_gDW_per_hr"/>
				<parameter id="OBJECTIVE_COEFFICIENT" value="0.000000"/>
			</listOfParameters>
		</kineticLaw>
	</reaction>
	<reaction id="R_SP0039" name="R_SP0039" reversible="false">
		<notes>
			<html:p>GENE_ASSOCIATION: UNKNOWN</html:p>
			<html:p>PROTEIN_ASSOCIATION: phosphogluconate dehydratase</html:p>
			<html:p>SUBSYSTEM: S_Pentose phosphate pathway</html:p>
			<html:p>PROTEIN_CLASS: 4.2.1.12</html:p>
		</notes>
		<listOfReactants>
			<speciesReference species="M_6-phospho-D-gluconate_c" stoichiometry="1.000000"/>
		</listOfReactants>
		<listOfProducts>
			<speciesReference species="M_2-Dehydro-3-deoxy-D-gluconate 6-phosphate_c" stoichiometry="1.000000"/>
			<speciesReference species="M_H2O_c" stoichiometry="1.000000"/>
		</listOfProducts>
		<kineticLaw>
			<math xmlns="http://www.w3.org/1998/Math/MathML">
				<ci> FLUX_VALUE </ci>
			</math>
			<listOfParameters>
				<parameter id="LOWER_BOUND" value="0.000000" units="mmol_per_gDW_per_hr"/>
				<parameter id="UPPER_BOUND" value="999999.000000" units="mmol_per_gDW_per_hr"/>
				<parameter id="OBJECTIVE_COEFFICIENT" value="0.000000"/>
			</listOfParameters>
		</kineticLaw>
	</reaction>
	<reaction id="R_SP0040" name="R_SP0040" reversible="false">
		<notes>
			<html:p>GENE_ASSOCIATION: SPLC1_S271390</html:p>
			<html:p>PROTEIN_ASSOCIATION: phosphoketolase</html:p>
			<html:p>SUBSYSTEM: S_Pentose phosphate pathway/ carbon fixation</html:p>
			<html:p>PROTEIN_CLASS: 4.1.2.9</html:p>
		</notes>
		<listOfReactants>
			<speciesReference species="M_phosphate_c" stoichiometry="1.000000"/>
			<speciesReference species="M_D-xylulose-5-phosphate_c" stoichiometry="1.000000"/>
		</listOfReactants>
		<listOfProducts>
			<speciesReference species="M_H2O_c" stoichiometry="1.000000"/>
			<speciesReference species="M_D-glyceraldehyde-3-phosphate_c" stoichiometry="1.000000"/>
			<speciesReference species="M_acetylphosphate_c" stoichiometry="1.000000"/>
		</listOfProducts>
		<kineticLaw>
			<math xmlns="http://www.w3.org/1998/Math/MathML">
				<ci> FLUX_VALUE </ci>
			</math>
			<listOfParameters>
				<parameter id="LOWER_BOUND" value="0.000000" units="mmol_per_gDW_per_hr"/>
				<parameter id="UPPER_BOUND" value="999999.000000" units="mmol_per_gDW_per_hr"/>
				<parameter id="OBJECTIVE_COEFFICIENT" value="0.000000"/>
			</listOfParameters>
		</kineticLaw>
	</reaction>
	<reaction id="R_SP0041" name="R_SP0041" reversible="false">
		<notes>
			<html:p>GENE_ASSOCIATION: SPLC1_S081920</html:p>
			<html:p>PROTEIN_ASSOCIATION: 2-methylcitrate synthase/citrate synthase II</html:p>
			<html:p>SUBSYSTEM: S_Tricarboxylic Acid Cycle (TCA cycle) / Citric Acid Cycle</html:p>
			<html:p>PROTEIN_CLASS: 2.3.3.1</html:p>
		</notes>
		<listOfReactants>
			<speciesReference species="M_oxaloacetate_c" stoichiometry="1.000000"/>
			<speciesReference species="M_acetyl-CoA_c" stoichiometry="1.000000"/>
			<speciesReference species="M_H2O_c" stoichiometry="1.000000"/>
		</listOfReactants>
		<listOfProducts>
			<speciesReference species="M_citrate_c" stoichiometry="1.000000"/>
			<speciesReference species="M_coenzyme A_c" stoichiometry="1.000000"/>
			<speciesReference species="M_H+_c" stoichiometry="1.000000"/>
		</listOfProducts>
		<kineticLaw>
			<math xmlns="http://www.w3.org/1998/Math/MathML">
				<ci> FLUX_VALUE </ci>
			</math>
			<listOfParameters>
				<parameter id="LOWER_BOUND" value="0.000000" units="mmol_per_gDW_per_hr"/>
				<parameter id="UPPER_BOUND" value="999999.000000" units="mmol_per_gDW_per_hr"/>
				<parameter id="OBJECTIVE_COEFFICIENT" value="0.000000"/>
			</listOfParameters>
		</kineticLaw>
	</reaction>
	<reaction id="R_SP0042" name="R_SP0042" reversible="false">
		<notes>
			<html:p>GENE_ASSOCIATION: SPLC1_S532590</html:p>
			<html:p>PROTEIN_ASSOCIATION: malate dehydrogenase NAD-dependent</html:p>
			<html:p>SUBSYSTEM: S_Tricarboxylic Acid Cycle (TCA cycle) / Citric Acid Cycle</html:p>
			<html:p>PROTEIN_CLASS: 1.1.1.37</html:p>
		</notes>
		<listOfReactants>
			<speciesReference species="M_oxaloacetate_c" stoichiometry="1.000000"/>
			<speciesReference species="M_NADH_c" stoichiometry="1.000000"/>
			<speciesReference species="M_H+_c" stoichiometry="1.000000"/>
		</listOfReactants>
		<listOfProducts>
			<speciesReference species="M_malate_c" stoichiometry="1.000000"/>
			<speciesReference species="M_NAD+_c" stoichiometry="1.000000"/>
		</listOfProducts>
		<kineticLaw>
			<math xmlns="http://www.w3.org/1998/Math/MathML">
				<ci> FLUX_VALUE </ci>
			</math>
			<listOfParameters>
				<parameter id="LOWER_BOUND" value="0.000000" units="mmol_per_gDW_per_hr"/>
				<parameter id="UPPER_BOUND" value="999999.000000" units="mmol_per_gDW_per_hr"/>
				<parameter id="OBJECTIVE_COEFFICIENT" value="0.000000"/>
			</listOfParameters>
		</kineticLaw>
	</reaction>
	<reaction id="R_SP0043" name="R_SP0043" reversible="true">
		<notes>
			<html:p>GENE_ASSOCIATION: SPLC1_S520200</html:p>
			<html:p>PROTEIN_ASSOCIATION: aconitate hydratase 2</html:p>
			<html:p>SUBSYSTEM: S_Tricarboxylic Acid Cycle (TCA cycle) / Citric Acid Cycle</html:p>
			<html:p>PROTEIN_CLASS: 4.2.1.3</html:p>
		</notes>
		<listOfReactants>
			<speciesReference species="M_citrate_c" stoichiometry="1.000000"/>
		</listOfReactants>
		<listOfProducts>
			<speciesReference species="M_cis-aconitate_c" stoichiometry="1.000000"/>
			<speciesReference species="M_H2O_c" stoichiometry="1.000000"/>
		</listOfProducts>
		<kineticLaw>
			<math xmlns="http://www.w3.org/1998/Math/MathML">
				<ci> FLUX_VALUE </ci>
			</math>
			<listOfParameters>
				<parameter id="LOWER_BOUND" value="-999999.000000" units="mmol_per_gDW_per_hr"/>
				<parameter id="UPPER_BOUND" value="999999.000000" units="mmol_per_gDW_per_hr"/>
				<parameter id="OBJECTIVE_COEFFICIENT" value="0.000000"/>
			</listOfParameters>
		</kineticLaw>
	</reaction>
	<reaction id="R_SP0044" name="R_SP0044" reversible="true">
		<notes>
			<html:p>GENE_ASSOCIATION: SPLC1_S520200</html:p>
			<html:p>PROTEIN_ASSOCIATION: aconitate hydratase 2</html:p>
			<html:p>SUBSYSTEM: S_Tricarboxylic Acid Cycle (TCA cycle) / Citric Acid Cycle</html:p>
			<html:p>PROTEIN_CLASS: 4.2.1.3</html:p>
		</notes>
		<listOfReactants>
			<speciesReference species="M_cis-aconitate_c" stoichiometry="1.000000"/>
			<speciesReference species="M_H2O_c" stoichiometry="1.000000"/>
		</listOfReactants>
		<listOfProducts>
			<speciesReference species="M_isocitrate_c" stoichiometry="1.000000"/>
		</listOfProducts>
		<kineticLaw>
			<math xmlns="http://www.w3.org/1998/Math/MathML">
				<ci> FLUX_VALUE </ci>
			</math>
			<listOfParameters>
				<parameter id="LOWER_BOUND" value="-999999.000000" units="mmol_per_gDW_per_hr"/>
				<parameter id="UPPER_BOUND" value="999999.000000" units="mmol_per_gDW_per_hr"/>
				<parameter id="OBJECTIVE_COEFFICIENT" value="0.000000"/>
			</listOfParameters>
		</kineticLaw>
	</reaction>
	<reaction id="R_SP0045" name="R_SP0045" reversible="false">
		<notes>
			<html:p>GENE_ASSOCIATION: SPLC1_S040940</html:p>
			<html:p>PROTEIN_ASSOCIATION: isocitrate dehydrogenase NADP-dependent</html:p>
			<html:p>SUBSYSTEM: S_Tricarboxylic Acid Cycle (TCA cycle) / Citric Acid Cycle</html:p>
			<html:p>PROTEIN_CLASS: 1.1.1.42</html:p>
		</notes>
		<listOfReactants>
			<speciesReference species="M_isocitrate_c" stoichiometry="1.000000"/>
			<speciesReference species="M_NADP+_c" stoichiometry="1.000000"/>
		</listOfReactants>
		<listOfProducts>
			<speciesReference species="M_NADPH_c" stoichiometry="1.000000"/>
			<speciesReference species="M_alpha-ketoglutarate_c" stoichiometry="1.000000"/>
			<speciesReference species="M_CO2_c" stoichiometry="1.000000"/>
			<speciesReference species="M_H+_c" stoichiometry="1.000000"/>
		</listOfProducts>
		<kineticLaw>
			<math xmlns="http://www.w3.org/1998/Math/MathML">
				<ci> FLUX_VALUE </ci>
			</math>
			<listOfParameters>
				<parameter id="LOWER_BOUND" value="0.000000" units="mmol_per_gDW_per_hr"/>
				<parameter id="UPPER_BOUND" value="999999.000000" units="mmol_per_gDW_per_hr"/>
				<parameter id="OBJECTIVE_COEFFICIENT" value="0.000000"/>
			</listOfParameters>
		</kineticLaw>
	</reaction>
	<reaction id="R_SP0046" name="R_SP0046" reversible="true">
		<notes>
			<html:p>GENE_ASSOCIATION: SPLC1_S532400</html:p>
			<html:p>PROTEIN_ASSOCIATION: fumarate hydratase class II</html:p>
			<html:p>SUBSYSTEM: S_Tricarboxylic Acid Cycle (TCA cycle) / Citric Acid Cycle</html:p>
			<html:p>PROTEIN_CLASS: 4.2.1.2</html:p>
		</notes>
		<listOfReactants>
			<speciesReference species="M_malate_c" stoichiometry="1.000000"/>
		</listOfReactants>
		<listOfProducts>
			<speciesReference species="M_fumarate_c" stoichiometry="1.000000"/>
			<speciesReference species="M_H2O_c" stoichiometry="1.000000"/>
		</listOfProducts>
		<kineticLaw>
			<math xmlns="http://www.w3.org/1998/Math/MathML">
				<ci> FLUX_VALUE </ci>
			</math>
			<listOfParameters>
				<parameter id="LOWER_BOUND" value="-999999.000000" units="mmol_per_gDW_per_hr"/>
				<parameter id="UPPER_BOUND" value="999999.000000" units="mmol_per_gDW_per_hr"/>
				<parameter id="OBJECTIVE_COEFFICIENT" value="0.000000"/>
			</listOfParameters>
		</kineticLaw>
	</reaction>
	<reaction id="R_SP0047" name="R_SP0047" reversible="false">
		<notes>
			<html:p>GENE_ASSOCIATION: SPLC1_S500900</html:p>
			<html:p>PROTEIN_ASSOCIATION: succinate dehydrogenase and fumarate reductase iron-sulfur protein</html:p>
			<html:p>SUBSYSTEM: S_Tricarboxylic Acid Cycle (TCA cycle) / Citric Acid Cycle</html:p>
			<html:p>PROTEIN_CLASS: 1.3.99.1</html:p>
		</notes>
		<listOfReactants>
			<speciesReference species="M_fumarate_c" stoichiometry="1.000000"/>
			<speciesReference species="M_FADH2_c" stoichiometry="1.000000"/>
		</listOfReactants>
		<listOfProducts>
			<speciesReference species="M_FAD_c" stoichiometry="1.000000"/>
			<speciesReference species="M_succinate_c" stoichiometry="1.000000"/>
		</listOfProducts>
		<kineticLaw>
			<math xmlns="http://www.w3.org/1998/Math/MathML">
				<ci> FLUX_VALUE </ci>
			</math>
			<listOfParameters>
				<parameter id="LOWER_BOUND" value="0.000000" units="mmol_per_gDW_per_hr"/>
				<parameter id="UPPER_BOUND" value="999999.000000" units="mmol_per_gDW_per_hr"/>
				<parameter id="OBJECTIVE_COEFFICIENT" value="0.000000"/>
			</listOfParameters>
		</kineticLaw>
	</reaction>
	<reaction id="R_SP0048" name="R_SP0048" reversible="true">
		<notes>
			<html:p>GENE_ASSOCIATION: SPLC1_S061030 and SPLC1_S061040</html:p>
			<html:p>PROTEIN_ASSOCIATION: CoA-binding domain protein, succinate--CoA ligase (ADP-forming)</html:p>
			<html:p>SUBSYSTEM: S_Tricarboxylic Acid Cycle (TCA cycle) / Citric Acid Cycle</html:p>
			<html:p>PROTEIN_CLASS: 6.2.1.5</html:p>
		</notes>
		<listOfReactants>
			<speciesReference species="M_succinate_c" stoichiometry="1.000000"/>
			<speciesReference species="M_coenzyme A_c" stoichiometry="1.000000"/>
			<speciesReference species="M_ATP_c" stoichiometry="1.000000"/>
		</listOfReactants>
		<listOfProducts>
			<speciesReference species="M_succinyl-CoA_c" stoichiometry="1.000000"/>
			<speciesReference species="M_ADP_c" stoichiometry="1.000000"/>
			<speciesReference species="M_phosphate_c" stoichiometry="1.000000"/>
		</listOfProducts>
		<kineticLaw>
			<math xmlns="http://www.w3.org/1998/Math/MathML">
				<ci> FLUX_VALUE </ci>
			</math>
			<listOfParameters>
				<parameter id="LOWER_BOUND" value="-999999.000000" units="mmol_per_gDW_per_hr"/>
				<parameter id="UPPER_BOUND" value="999999.000000" units="mmol_per_gDW_per_hr"/>
				<parameter id="OBJECTIVE_COEFFICIENT" value="0.000000"/>
			</listOfParameters>
		</kineticLaw>
	</reaction>
	<reaction id="R_SP0049" name="R_SP0049" reversible="true">
		<notes>
			<html:p>GENE_ASSOCIATION: SPLC1_S230880</html:p>
			<html:p>PROTEIN_ASSOCIATION: iron-containing alcohol dehydrogenase</html:p>
			<html:p>SUBSYSTEM: S_Pyruvate Metabolism</html:p>
			<html:p>PROTEIN_CLASS: 1.2.1.10</html:p>
		</notes>
		<listOfReactants>
			<speciesReference species="M_NAD+_c" stoichiometry="1.000000"/>
			<speciesReference species="M_coenzyme A_c" stoichiometry="1.000000"/>
			<speciesReference species="M_acetaldehyde_c" stoichiometry="1.000000"/>
		</listOfReactants>
		<listOfProducts>
			<speciesReference species="M_NADH_c" stoichiometry="1.000000"/>
			<speciesReference species="M_acetyl-CoA_c" stoichiometry="1.000000"/>
			<speciesReference species="M_H+_c" stoichiometry="1.000000"/>
		</listOfProducts>
		<kineticLaw>
			<math xmlns="http://www.w3.org/1998/Math/MathML">
				<ci> FLUX_VALUE </ci>
			</math>
			<listOfParameters>
				<parameter id="LOWER_BOUND" value="-999999.000000" units="mmol_per_gDW_per_hr"/>
				<parameter id="UPPER_BOUND" value="999999.000000" units="mmol_per_gDW_per_hr"/>
				<parameter id="OBJECTIVE_COEFFICIENT" value="0.000000"/>
			</listOfParameters>
		</kineticLaw>
	</reaction>
	<reaction id="R_SP0050" name="R_SP0050" reversible="false">
		<notes>
			<html:p>GENE_ASSOCIATION: SPLC1_S550960</html:p>
			<html:p>PROTEIN_ASSOCIATION: 2-dehydro-3-deoxyphosphogluconate aldolase/4-hydroxy-2-oxoglutaratealdolase</html:p>
			<html:p>SUBSYSTEM: S_Pyruvate Metabolism</html:p>
			<html:p>PROTEIN_CLASS: 4.1.1.3</html:p>
		</notes>
		<listOfReactants>
			<speciesReference species="M_H+_c" stoichiometry="1.000000"/>
			<speciesReference species="M_oxaloacetate_c" stoichiometry="1.000000"/>
		</listOfReactants>
		<listOfProducts>
			<speciesReference species="M_CO2_c" stoichiometry="1.000000"/>
			<speciesReference species="M_pyruvate_c" stoichiometry="1.000000"/>
		</listOfProducts>
		<kineticLaw>
			<math xmlns="http://www.w3.org/1998/Math/MathML">
				<ci> FLUX_VALUE </ci>
			</math>
			<listOfParameters>
				<parameter id="LOWER_BOUND" value="0.000000" units="mmol_per_gDW_per_hr"/>
				<parameter id="UPPER_BOUND" value="0.000000" units="mmol_per_gDW_per_hr"/>
				<parameter id="OBJECTIVE_COEFFICIENT" value="0.000000"/>
			</listOfParameters>
		</kineticLaw>
	</reaction>
	<reaction id="R_SP0051" name="R_SP0051" reversible="true">
		<notes>
			<html:p>GENE_ASSOCIATION: SPLC1_S201250</html:p>
			<html:p>PROTEIN_ASSOCIATION: pyruvate formate-lyase activating enzyme</html:p>
			<html:p>SUBSYSTEM: S_Pyruvate Metabolism</html:p>
			<html:p>PROTEIN_CLASS: 1.97.1.4</html:p>
		</notes>
		<listOfReactants>
			<speciesReference species="M_S-adenosyl-L-methionine_c" stoichiometry="1.000000"/>
			<speciesReference species="M_dihydroflavodoxin_c" stoichiometry="1.000000"/>
			<speciesReference species="M_formate-C-acetyltransferase-glycine_c" stoichiometry="1.000000"/>
		</listOfReactants>
		<listOfProducts>
			<speciesReference species="M_5'-deoxyadenosine_c" stoichiometry="1.000000"/>
			<speciesReference species="M_L-methionine_c" stoichiometry="1.000000"/>
			<speciesReference species="M_flavodoxin semiquinone_c" stoichiometry="1.000000"/>
			<speciesReference species="M_formate-C-acetyltransferase-glycin-2-yl-radical_c" stoichiometry="1.000000"/>
		</listOfProducts>
		<kineticLaw>
			<math xmlns="http://www.w3.org/1998/Math/MathML">
				<ci> FLUX_VALUE </ci>
			</math>
			<listOfParameters>
				<parameter id="LOWER_BOUND" value="0.000000" units="mmol_per_gDW_per_hr"/>
				<parameter id="UPPER_BOUND" value="0.000000" units="mmol_per_gDW_per_hr"/>
				<parameter id="OBJECTIVE_COEFFICIENT" value="0.000000"/>
			</listOfParameters>
		</kineticLaw>
	</reaction>
	<reaction id="R_SP0052" name="R_SP0052" reversible="true">
		<notes>
			<html:p>GENE_ASSOCIATION: SPLC1_S201260</html:p>
			<html:p>PROTEIN_ASSOCIATION: formate acetyltransferase</html:p>
			<html:p>SUBSYSTEM: S_Pyruvate Metabolism</html:p>
			<html:p>PROTEIN_CLASS: 2.3.1.54</html:p>
		</notes>
		<listOfReactants>
			<speciesReference species="M_formate_c" stoichiometry="1.000000"/>
			<speciesReference species="M_acetyl-CoA_c" stoichiometry="1.000000"/>
		</listOfReactants>
		<listOfProducts>
			<speciesReference species="M_pyruvate_c" stoichiometry="1.000000"/>
			<speciesReference species="M_coenzyme A_c" stoichiometry="1.000000"/>
		</listOfProducts>
		<kineticLaw>
			<math xmlns="http://www.w3.org/1998/Math/MathML">
				<ci> FLUX_VALUE </ci>
			</math>
			<listOfParameters>
				<parameter id="LOWER_BOUND" value="0.000000" units="mmol_per_gDW_per_hr"/>
				<parameter id="UPPER_BOUND" value="0.000000" units="mmol_per_gDW_per_hr"/>
				<parameter id="OBJECTIVE_COEFFICIENT" value="0.000000"/>
			</listOfParameters>
		</kineticLaw>
	</reaction>
	<reaction id="R_SP0053" name="R_SP0053" reversible="true">
		<notes>
			<html:p>GENE_ASSOCIATION: SPLC1_S051380</html:p>
			<html:p>PROTEIN_ASSOCIATION: D-lactate dehydrogenase</html:p>
			<html:p>SUBSYSTEM: S_Pyruvate Metabolism</html:p>
			<html:p>PROTEIN_CLASS: 1.1.1.28</html:p>
		</notes>
		<listOfReactants>
			<speciesReference species="M_NAD+_c" stoichiometry="1.000000"/>
			<speciesReference species="M_L-lactate_c" stoichiometry="1.000000"/>
		</listOfReactants>
		<listOfProducts>
			<speciesReference species="M_NADH_c" stoichiometry="1.000000"/>
			<speciesReference species="M_pyruvate_c" stoichiometry="1.000000"/>
			<speciesReference species="M_H+_c" stoichiometry="1.000000"/>
		</listOfProducts>
		<kineticLaw>
			<math xmlns="http://www.w3.org/1998/Math/MathML">
				<ci> FLUX_VALUE </ci>
			</math>
			<listOfParameters>
				<parameter id="LOWER_BOUND" value="-999999.000000" units="mmol_per_gDW_per_hr"/>
				<parameter id="UPPER_BOUND" value="999999.000000" units="mmol_per_gDW_per_hr"/>
				<parameter id="OBJECTIVE_COEFFICIENT" value="0.000000"/>
			</listOfParameters>
		</kineticLaw>
	</reaction>
	<reaction id="R_SP0054" name="R_SP0054" reversible="false">
		<notes>
			<html:p>GENE_ASSOCIATION: SPLC1_S270130 or SPLC1_S041660</html:p>
			<html:p>PROTEIN_ASSOCIATION: acetate/CoA ligase</html:p>
			<html:p>SUBSYSTEM: S_Pyruvate Metabolism</html:p>
			<html:p>PROTEIN_CLASS: 6.2.1.1</html:p>
		</notes>
		<listOfReactants>
			<speciesReference species="M_coenzyme A_c" stoichiometry="1.000000"/>
			<speciesReference species="M_acetate_c" stoichiometry="1.000000"/>
			<speciesReference species="M_ATP_c" stoichiometry="1.000000"/>
		</listOfReactants>
		<listOfProducts>
			<speciesReference species="M_acetyl-CoA_c" stoichiometry="1.000000"/>
			<speciesReference species="M_diphosphate_c" stoichiometry="1.000000"/>
			<speciesReference species="M_AMP_c" stoichiometry="1.000000"/>
		</listOfProducts>
		<kineticLaw>
			<math xmlns="http://www.w3.org/1998/Math/MathML">
				<ci> FLUX_VALUE </ci>
			</math>
			<listOfParameters>
				<parameter id="LOWER_BOUND" value="0.000000" units="mmol_per_gDW_per_hr"/>
				<parameter id="UPPER_BOUND" value="999999.000000" units="mmol_per_gDW_per_hr"/>
				<parameter id="OBJECTIVE_COEFFICIENT" value="0.000000"/>
			</listOfParameters>
		</kineticLaw>
	</reaction>
	<reaction id="R_SP0055" name="R_SP0055" reversible="false">
		<notes>
			<html:p>GENE_ASSOCIATION: SPLC1_S271360 and SPLC1_S520390 and SPLC1_S370780</html:p>
			<html:p>PROTEIN_ASSOCIATION: dihydrolipoamide dehydrogenase, pyruvate dehydrogenase (acetyl-transferring) E1 component alphasubunit, catalytic domain of components of various dehydrogenase complex</html:p>
			<html:p>SUBSYSTEM: S_Pyruvate Metabolism</html:p>
			<html:p>PROTEIN_CLASS: 2.7.11.2</html:p>
		</notes>
		<listOfReactants>
			<speciesReference species="M_coenzyme A_c" stoichiometry="1.000000"/>
			<speciesReference species="M_NAD+_c" stoichiometry="1.000000"/>
			<speciesReference species="M_pyruvate_c" stoichiometry="1.000000"/>
		</listOfReactants>
		<listOfProducts>
			<speciesReference species="M_acetyl-CoA_c" stoichiometry="1.000000"/>
			<speciesReference species="M_CO2_c" stoichiometry="1.000000"/>
			<speciesReference species="M_NADH_c" stoichiometry="1.000000"/>
		</listOfProducts>
		<kineticLaw>
			<math xmlns="http://www.w3.org/1998/Math/MathML">
				<ci> FLUX_VALUE </ci>
			</math>
			<listOfParameters>
				<parameter id="LOWER_BOUND" value="0.000000" units="mmol_per_gDW_per_hr"/>
				<parameter id="UPPER_BOUND" value="999999.000000" units="mmol_per_gDW_per_hr"/>
				<parameter id="OBJECTIVE_COEFFICIENT" value="0.000000"/>
			</listOfParameters>
		</kineticLaw>
	</reaction>
	<reaction id="R_SP0056" name="R_SP0056" reversible="true">
		<notes>
			<html:p>GENE_ASSOCIATION: SPLC1_S271370</html:p>
			<html:p>PROTEIN_ASSOCIATION: acetate kinase</html:p>
			<html:p>SUBSYSTEM: S_Pyruvate Metabolism</html:p>
			<html:p>PROTEIN_CLASS: 2.7.2.1</html:p>
		</notes>
		<listOfReactants>
			<speciesReference species="M_ATP_c" stoichiometry="1.000000"/>
			<speciesReference species="M_acetate_c" stoichiometry="1.000000"/>
		</listOfReactants>
		<listOfProducts>
			<speciesReference species="M_ADP_c" stoichiometry="1.000000"/>
			<speciesReference species="M_acetylphosphate_c" stoichiometry="1.000000"/>
			<speciesReference species="M_H+_c" stoichiometry="1.000000"/>
		</listOfProducts>
		<kineticLaw>
			<math xmlns="http://www.w3.org/1998/Math/MathML">
				<ci> FLUX_VALUE </ci>
			</math>
			<listOfParameters>
				<parameter id="LOWER_BOUND" value="-999999.000000" units="mmol_per_gDW_per_hr"/>
				<parameter id="UPPER_BOUND" value="999999.000000" units="mmol_per_gDW_per_hr"/>
				<parameter id="OBJECTIVE_COEFFICIENT" value="0.000000"/>
			</listOfParameters>
		</kineticLaw>
	</reaction>
	<reaction id="R_SP0057" name="R_SP0057" reversible="true">
		<notes>
			<html:p>GENE_ASSOCIATION: SPLC1_S100750</html:p>
			<html:p>PROTEIN_ASSOCIATION: phosphate acetyltransferase</html:p>
			<html:p>SUBSYSTEM: S_Pyruvate Metabolism</html:p>
			<html:p>PROTEIN_CLASS: 2.3.1.8</html:p>
		</notes>
		<listOfReactants>
			<speciesReference species="M_phosphate_c" stoichiometry="1.000000"/>
			<speciesReference species="M_acetyl-CoA_c" stoichiometry="1.000000"/>
		</listOfReactants>
		<listOfProducts>
			<speciesReference species="M_acetylphosphate_c" stoichiometry="1.000000"/>
			<speciesReference species="M_coenzyme A_c" stoichiometry="1.000000"/>
		</listOfProducts>
		<kineticLaw>
			<math xmlns="http://www.w3.org/1998/Math/MathML">
				<ci> FLUX_VALUE </ci>
			</math>
			<listOfParameters>
				<parameter id="LOWER_BOUND" value="0.000000" units="mmol_per_gDW_per_hr"/>
				<parameter id="UPPER_BOUND" value="0.000000" units="mmol_per_gDW_per_hr"/>
				<parameter id="OBJECTIVE_COEFFICIENT" value="0.000000"/>
			</listOfParameters>
		</kineticLaw>
	</reaction>
	<reaction id="R_SP0058" name="R_SP0058" reversible="true">
		<notes>
			<html:p>GENE_ASSOCIATION: SPLC1_S230870 or SPLC1_S541200 or SPLC1_S230880</html:p>
			<html:p>PROTEIN_ASSOCIATION: S-(hydroxymethyl)glutathione dehydrogenase/class III alcoholdehydrogenase, alcohol dehydrogenase GroES domain protein, iron-containing alcohol dehydrogenase</html:p>
			<html:p>SUBSYSTEM: S_Pyruvate Metabolism</html:p>
			<html:p>PROTEIN_CLASS: 1.1.1.1</html:p>
		</notes>
		<listOfReactants>
			<speciesReference species="M_acetaldehyde_c" stoichiometry="1.000000"/>
			<speciesReference species="M_NADH_c" stoichiometry="1.000000"/>
			<speciesReference species="M_H+_c" stoichiometry="1.000000"/>
		</listOfReactants>
		<listOfProducts>
			<speciesReference species="M_ethanol_c" stoichiometry="1.000000"/>
			<speciesReference species="M_NAD+_c" stoichiometry="1.000000"/>
		</listOfProducts>
		<kineticLaw>
			<math xmlns="http://www.w3.org/1998/Math/MathML">
				<ci> FLUX_VALUE </ci>
			</math>
			<listOfParameters>
				<parameter id="LOWER_BOUND" value="-999999.000000" units="mmol_per_gDW_per_hr"/>
				<parameter id="UPPER_BOUND" value="999999.000000" units="mmol_per_gDW_per_hr"/>
				<parameter id="OBJECTIVE_COEFFICIENT" value="0.000000"/>
			</listOfParameters>
		</kineticLaw>
	</reaction>
	<reaction id="R_SP0059" name="R_SP0059" reversible="false">
		<notes>
			<html:p>GENE_ASSOCIATION: SPLC1_S300830</html:p>
			<html:p>PROTEIN_ASSOCIATION: pyruvate flavodoxin/ferredoxin oxidoreductase domain protein</html:p>
			<html:p>SUBSYSTEM: S_Pyruvate Metabolism</html:p>
			<html:p>PROTEIN_CLASS: 1.2.7.1</html:p>
		</notes>
		<listOfReactants>
			<speciesReference species="M_pyruvate_c" stoichiometry="1.000000"/>
			<speciesReference species="M_coenzyme A_c" stoichiometry="1.000000"/>
			<speciesReference species="M_oxidized ferredoxin_c" stoichiometry="2.000000"/>
		</listOfReactants>
		<listOfProducts>
			<speciesReference species="M_acetyl-CoA_c" stoichiometry="1.000000"/>
			<speciesReference species="M_CO2_c" stoichiometry="1.000000"/>
			<speciesReference species="M_reduced ferredoxin_c" stoichiometry="2.000000"/>
			<speciesReference species="M_H+_c" stoichiometry="2.000000"/>
		</listOfProducts>
		<kineticLaw>
			<math xmlns="http://www.w3.org/1998/Math/MathML">
				<ci> FLUX_VALUE </ci>
			</math>
			<listOfParameters>
				<parameter id="LOWER_BOUND" value="0.000000" units="mmol_per_gDW_per_hr"/>
				<parameter id="UPPER_BOUND" value="999999.000000" units="mmol_per_gDW_per_hr"/>
				<parameter id="OBJECTIVE_COEFFICIENT" value="0.000000"/>
			</listOfParameters>
		</kineticLaw>
	</reaction>
	<reaction id="R_SP0060" name="R_SP0060" reversible="false">
		<notes>
			<html:p>GENE_ASSOCIATION: SPLC1_S102200</html:p>
			<html:p>PROTEIN_ASSOCIATION: phosphoenolpyruvate carboxylase</html:p>
			<html:p>SUBSYSTEM: S_Anaplerotic Reactions</html:p>
			<html:p>PROTEIN_CLASS: 4.1.1.31</html:p>
		</notes>
		<listOfReactants>
			<speciesReference species="M_phosphoenolpyruvate_c" stoichiometry="1.000000"/>
			<speciesReference species="M_H2O_c" stoichiometry="1.000000"/>
			<speciesReference species="M_CO2entry_c" stoichiometry="1.000000"/>
		</listOfReactants>
		<listOfProducts>
			<speciesReference species="M_phosphate_c" stoichiometry="1.000000"/>
			<speciesReference species="M_oxaloacetate_c" stoichiometry="1.000000"/>
			<speciesReference species="M_H+_c" stoichiometry="1.000000"/>
		</listOfProducts>
		<kineticLaw>
			<math xmlns="http://www.w3.org/1998/Math/MathML">
				<ci> FLUX_VALUE </ci>
			</math>
			<listOfParameters>
				<parameter id="LOWER_BOUND" value="0.000000" units="mmol_per_gDW_per_hr"/>
				<parameter id="UPPER_BOUND" value="999999.000000" units="mmol_per_gDW_per_hr"/>
				<parameter id="OBJECTIVE_COEFFICIENT" value="0.000000"/>
			</listOfParameters>
		</kineticLaw>
	</reaction>
	<reaction id="R_SP0061" name="R_SP0061" reversible="false">
		<notes>
			<html:p>GENE_ASSOCIATION: SPLC1_S171090</html:p>
			<html:p>PROTEIN_ASSOCIATION: malate dehydrogenase (oxaloacetate-decarboxylating)</html:p>
			<html:p>SUBSYSTEM: S_Anaplerotic Reactions</html:p>
			<html:p>PROTEIN_CLASS: 1.1.1.38</html:p>
		</notes>
		<listOfReactants>
			<speciesReference species="M_NAD+_c" stoichiometry="1.000000"/>
			<speciesReference species="M_malate_c" stoichiometry="1.000000"/>
		</listOfReactants>
		<listOfProducts>
			<speciesReference species="M_NADH_c" stoichiometry="1.000000"/>
			<speciesReference species="M_CO2_c" stoichiometry="1.000000"/>
			<speciesReference species="M_pyruvate_c" stoichiometry="1.000000"/>
		</listOfProducts>
		<kineticLaw>
			<math xmlns="http://www.w3.org/1998/Math/MathML">
				<ci> FLUX_VALUE </ci>
			</math>
			<listOfParameters>
				<parameter id="LOWER_BOUND" value="0.000000" units="mmol_per_gDW_per_hr"/>
				<parameter id="UPPER_BOUND" value="999999.000000" units="mmol_per_gDW_per_hr"/>
				<parameter id="OBJECTIVE_COEFFICIENT" value="0.000000"/>
			</listOfParameters>
		</kineticLaw>
	</reaction>
	<reaction id="R_SP0062" name="R_SP0062" reversible="false">
		<notes>
			<html:p>GENE_ASSOCIATION: SPLC1_S543300</html:p>
			<html:p>PROTEIN_ASSOCIATION: inorganic diphosphatase</html:p>
			<html:p>SUBSYSTEM: S_Anaplerotic Reactions</html:p>
			<html:p>PROTEIN_CLASS: 3.6.1.1</html:p>
		</notes>
		<listOfReactants>
			<speciesReference species="M_H2O_c" stoichiometry="1.000000"/>
			<speciesReference species="M_diphosphate_c" stoichiometry="1.000000"/>
		</listOfReactants>
		<listOfProducts>
			<speciesReference species="M_phosphate_c" stoichiometry="2.000000"/>
			<speciesReference species="M_H+_c" stoichiometry="1.000000"/>
		</listOfProducts>
		<kineticLaw>
			<math xmlns="http://www.w3.org/1998/Math/MathML">
				<ci> FLUX_VALUE </ci>
			</math>
			<listOfParameters>
				<parameter id="LOWER_BOUND" value="0.000000" units="mmol_per_gDW_per_hr"/>
				<parameter id="UPPER_BOUND" value="999999.000000" units="mmol_per_gDW_per_hr"/>
				<parameter id="OBJECTIVE_COEFFICIENT" value="0.000000"/>
			</listOfParameters>
		</kineticLaw>
	</reaction>
	<reaction id="R_SP0063" name="R_SP0063" reversible="false">
		<notes>
			<html:p>GENE_ASSOCIATION: SPLC1_S240980 and SPLC1_S531590 and SPLC1_S060570</html:p>
			<html:p>PROTEIN_ASSOCIATION: acetolactate synthase large subunit biosynthetic type, acetolactate synthase III small subunit</html:p>
			<html:p>SUBSYSTEM: S_Valine, Leucine, and Isoleucine Metabolism</html:p>
			<html:p>PROTEIN_CLASS: 2.2.1.6</html:p>
		</notes>
		<listOfReactants>
			<speciesReference species="M_pyruvate_c" stoichiometry="1.000000"/>
			<speciesReference species="M_2-oxobutanoate_c" stoichiometry="1.000000"/>
			<speciesReference species="M_H+_c" stoichiometry="1.000000"/>
		</listOfReactants>
		<listOfProducts>
			<speciesReference species="M_2-aceto-2-hydroxy-butyrate_c" stoichiometry="1.000000"/>
			<speciesReference species="M_CO2_c" stoichiometry="1.000000"/>
		</listOfProducts>
		<kineticLaw>
			<math xmlns="http://www.w3.org/1998/Math/MathML">
				<ci> FLUX_VALUE </ci>
			</math>
			<listOfParameters>
				<parameter id="LOWER_BOUND" value="0.000000" units="mmol_per_gDW_per_hr"/>
				<parameter id="UPPER_BOUND" value="999999.000000" units="mmol_per_gDW_per_hr"/>
				<parameter id="OBJECTIVE_COEFFICIENT" value="0.000000"/>
			</listOfParameters>
		</kineticLaw>
	</reaction>
	<reaction id="R_SP0064" name="R_SP0064" reversible="true">
		<notes>
			<html:p>GENE_ASSOCIATION: SPLC1_S207170 or SPLC1_S207160</html:p>
			<html:p>PROTEIN_ASSOCIATION: ketol-acid reductoisomerase</html:p>
			<html:p>SUBSYSTEM: S_Valine, Leucine, and Isoleucine Metabolism</html:p>
			<html:p>PROTEIN_CLASS: 1.1.1.86</html:p>
		</notes>
		<listOfReactants>
			<speciesReference species="M_2-aceto-2-hydroxy-butyrate_c" stoichiometry="1.000000"/>
			<speciesReference species="M_NADPH_c" stoichiometry="1.000000"/>
			<speciesReference species="M_H+_c" stoichiometry="1.000000"/>
		</listOfReactants>
		<listOfProducts>
			<speciesReference species="M_2,3-dihydroxy-3-methylvalerate_c" stoichiometry="1.000000"/>
			<speciesReference species="M_NADP+_c" stoichiometry="1.000000"/>
		</listOfProducts>
		<kineticLaw>
			<math xmlns="http://www.w3.org/1998/Math/MathML">
				<ci> FLUX_VALUE </ci>
			</math>
			<listOfParameters>
				<parameter id="LOWER_BOUND" value="-999999.000000" units="mmol_per_gDW_per_hr"/>
				<parameter id="UPPER_BOUND" value="999999.000000" units="mmol_per_gDW_per_hr"/>
				<parameter id="OBJECTIVE_COEFFICIENT" value="0.000000"/>
			</listOfParameters>
		</kineticLaw>
	</reaction>
	<reaction id="R_SP0065" name="R_SP0065" reversible="false">
		<notes>
			<html:p>GENE_ASSOCIATION: SPLC1_S082840</html:p>
			<html:p>PROTEIN_ASSOCIATION: dihydroxy-acid dehydratase</html:p>
			<html:p>SUBSYSTEM: S_Valine, Leucine, and Isoleucine Metabolism</html:p>
			<html:p>PROTEIN_CLASS: 4.2.1.9</html:p>
		</notes>
		<listOfReactants>
			<speciesReference species="M_2,3-dihydroxy-3-methylvalerate_c" stoichiometry="1.000000"/>
		</listOfReactants>
		<listOfProducts>
			<speciesReference species="M_2-keto-3-methyl-valerate_c" stoichiometry="1.000000"/>
			<speciesReference species="M_H2O_c" stoichiometry="1.000000"/>
		</listOfProducts>
		<kineticLaw>
			<math xmlns="http://www.w3.org/1998/Math/MathML">
				<ci> FLUX_VALUE </ci>
			</math>
			<listOfParameters>
				<parameter id="LOWER_BOUND" value="0.000000" units="mmol_per_gDW_per_hr"/>
				<parameter id="UPPER_BOUND" value="999999.000000" units="mmol_per_gDW_per_hr"/>
				<parameter id="OBJECTIVE_COEFFICIENT" value="0.000000"/>
			</listOfParameters>
		</kineticLaw>
	</reaction>
	<reaction id="R_SP0066" name="R_SP0066" reversible="false">
		<notes>
			<html:p>GENE_ASSOCIATION: SPLC1_S240980 and SPLC1_S531590 and SPLC1_S060570</html:p>
			<html:p>PROTEIN_ASSOCIATION: acetolactate synthase large subunit biosynthetic type, acetolactate synthase III small subunit</html:p>
			<html:p>SUBSYSTEM: S_Valine, Leucine, and Isoleucine Metabolism</html:p>
			<html:p>PROTEIN_CLASS: 2.2.1.6</html:p>
		</notes>
		<listOfReactants>
			<speciesReference species="M_pyruvate_c" stoichiometry="2.000000"/>
			<speciesReference species="M_H+_c" stoichiometry="1.000000"/>
		</listOfReactants>
		<listOfProducts>
			<speciesReference species="M_2-acetolactate_c" stoichiometry="1.000000"/>
			<speciesReference species="M_CO2_c" stoichiometry="1.000000"/>
		</listOfProducts>
		<kineticLaw>
			<math xmlns="http://www.w3.org/1998/Math/MathML">
				<ci> FLUX_VALUE </ci>
			</math>
			<listOfParameters>
				<parameter id="LOWER_BOUND" value="0.000000" units="mmol_per_gDW_per_hr"/>
				<parameter id="UPPER_BOUND" value="999999.000000" units="mmol_per_gDW_per_hr"/>
				<parameter id="OBJECTIVE_COEFFICIENT" value="0.000000"/>
			</listOfParameters>
		</kineticLaw>
	</reaction>
	<reaction id="R_SP0067" name="R_SP0067" reversible="false">
		<notes>
			<html:p>GENE_ASSOCIATION: SPLC1_S207170 or SPLC1_S207160</html:p>
			<html:p>PROTEIN_ASSOCIATION: ketol-acid reductoisomerase</html:p>
			<html:p>SUBSYSTEM: S_Valine, Leucine, and Isoleucine Metabolism</html:p>
			<html:p>PROTEIN_CLASS: 1.1.1.86</html:p>
		</notes>
		<listOfReactants>
			<speciesReference species="M_2-acetolactate_c" stoichiometry="1.000000"/>
			<speciesReference species="M_NADPH_c" stoichiometry="1.000000"/>
			<speciesReference species="M_H+_c" stoichiometry="1.000000"/>
		</listOfReactants>
		<listOfProducts>
			<speciesReference species="M_2,3-Dihydroxy-isovalerate_c" stoichiometry="1.000000"/>
			<speciesReference species="M_NADP+_c" stoichiometry="1.000000"/>
		</listOfProducts>
		<kineticLaw>
			<math xmlns="http://www.w3.org/1998/Math/MathML">
				<ci> FLUX_VALUE </ci>
			</math>
			<listOfParameters>
				<parameter id="LOWER_BOUND" value="0.000000" units="mmol_per_gDW_per_hr"/>
				<parameter id="UPPER_BOUND" value="999999.000000" units="mmol_per_gDW_per_hr"/>
				<parameter id="OBJECTIVE_COEFFICIENT" value="0.000000"/>
			</listOfParameters>
		</kineticLaw>
	</reaction>
	<reaction id="R_SP0068" name="R_SP0068" reversible="false">
		<notes>
			<html:p>GENE_ASSOCIATION: SPLC1_S082840</html:p>
			<html:p>PROTEIN_ASSOCIATION: dihydroxy-acid dehydratase</html:p>
			<html:p>SUBSYSTEM: S_Valine, Leucine, and Isoleucine Metabolism</html:p>
			<html:p>PROTEIN_CLASS: 4.2.1.9</html:p>
		</notes>
		<listOfReactants>
			<speciesReference species="M_2,3-Dihydroxy-isovalerate_c" stoichiometry="1.000000"/>
		</listOfReactants>
		<listOfProducts>
			<speciesReference species="M_2-oxoisovalerate_c" stoichiometry="1.000000"/>
			<speciesReference species="M_H2O_c" stoichiometry="1.000000"/>
		</listOfProducts>
		<kineticLaw>
			<math xmlns="http://www.w3.org/1998/Math/MathML">
				<ci> FLUX_VALUE </ci>
			</math>
			<listOfParameters>
				<parameter id="LOWER_BOUND" value="0.000000" units="mmol_per_gDW_per_hr"/>
				<parameter id="UPPER_BOUND" value="999999.000000" units="mmol_per_gDW_per_hr"/>
				<parameter id="OBJECTIVE_COEFFICIENT" value="0.000000"/>
			</listOfParameters>
		</kineticLaw>
	</reaction>
	<reaction id="R_SP0069" name="R_SP0069" reversible="false">
		<notes>
			<html:p>GENE_ASSOCIATION: SPLC1_S041590</html:p>
			<html:p>PROTEIN_ASSOCIATION: branched-chain amino acid aminotransferase</html:p>
			<html:p>SUBSYSTEM: S_Valine, Leucine, and Isoleucine Metabolism</html:p>
			<html:p>PROTEIN_CLASS: 2.6.1.42</html:p>
		</notes>
		<listOfReactants>
			<speciesReference species="M_2-oxoisovalerate_c" stoichiometry="1.000000"/>
			<speciesReference species="M_L-glutamate_c" stoichiometry="1.000000"/>
		</listOfReactants>
		<listOfProducts>
			<speciesReference species="M_L-valine_c" stoichiometry="1.000000"/>
			<speciesReference species="M_alpha-ketoglutarate_c" stoichiometry="1.000000"/>
		</listOfProducts>
		<kineticLaw>
			<math xmlns="http://www.w3.org/1998/Math/MathML">
				<ci> FLUX_VALUE </ci>
			</math>
			<listOfParameters>
				<parameter id="LOWER_BOUND" value="0.000000" units="mmol_per_gDW_per_hr"/>
				<parameter id="UPPER_BOUND" value="999999.000000" units="mmol_per_gDW_per_hr"/>
				<parameter id="OBJECTIVE_COEFFICIENT" value="0.000000"/>
			</listOfParameters>
		</kineticLaw>
	</reaction>
	<reaction id="R_SP0070" name="R_SP0070" reversible="false">
		<notes>
			<html:p>GENE_ASSOCIATION: SPLC1_S208050</html:p>
			<html:p>PROTEIN_ASSOCIATION: valine-pyruvate aminotransferase</html:p>
			<html:p>SUBSYSTEM: S_Alanine  Aspartate and Asparagine Metabolism</html:p>
			<html:p>PROTEIN_CLASS: 2.6.1.66</html:p>
		</notes>
		<listOfReactants>
			<speciesReference species="M_pyruvate_c" stoichiometry="1.000000"/>
			<speciesReference species="M_L-valine_c" stoichiometry="1.000000"/>
		</listOfReactants>
		<listOfProducts>
			<speciesReference species="M_L-alanine_c" stoichiometry="1.000000"/>
		</listOfProducts>
		<kineticLaw>
			<math xmlns="http://www.w3.org/1998/Math/MathML">
				<ci> FLUX_VALUE </ci>
			</math>
			<listOfParameters>
				<parameter id="LOWER_BOUND" value="0.000000" units="mmol_per_gDW_per_hr"/>
				<parameter id="UPPER_BOUND" value="999999.000000" units="mmol_per_gDW_per_hr"/>
				<parameter id="OBJECTIVE_COEFFICIENT" value="0.000000"/>
			</listOfParameters>
		</kineticLaw>
	</reaction>
	<reaction id="R_SP0071" name="R_SP0071" reversible="true">
		<notes>
			<html:p>GENE_ASSOCIATION: SPLC1_S081950</html:p>
			<html:p>PROTEIN_ASSOCIATION: alanine racemase</html:p>
			<html:p>SUBSYSTEM: S_Alanine  Aspartate and Asparagine Metabolism</html:p>
			<html:p>PROTEIN_CLASS: 5.1.1.1</html:p>
		</notes>
		<listOfReactants>
			<speciesReference species="M_L-alanine_c" stoichiometry="1.000000"/>
		</listOfReactants>
		<listOfProducts>
			<speciesReference species="M_D-alanine_c" stoichiometry="1.000000"/>
		</listOfProducts>
		<kineticLaw>
			<math xmlns="http://www.w3.org/1998/Math/MathML">
				<ci> FLUX_VALUE </ci>
			</math>
			<listOfParameters>
				<parameter id="LOWER_BOUND" value="-999999.000000" units="mmol_per_gDW_per_hr"/>
				<parameter id="UPPER_BOUND" value="999999.000000" units="mmol_per_gDW_per_hr"/>
				<parameter id="OBJECTIVE_COEFFICIENT" value="0.000000"/>
			</listOfParameters>
		</kineticLaw>
	</reaction>
	<reaction id="R_SP0072" name="R_SP0072" reversible="true">
		<notes>
			<html:p>GENE_ASSOCIATION: SPLC1_S270610 or SPLC1_S550190 or SPLC1_S530150 or SPLC1_S010340 or SPLC1_S080970</html:p>
			<html:p>PROTEIN_ASSOCIATION: aspartate transaminase, aminotransferase class I and II, aspartate aminotransferase</html:p>
			<html:p>SUBSYSTEM: S_Alanine  Aspartate and Asparagine Metabolism</html:p>
			<html:p>PROTEIN_CLASS: 2.6.1.1</html:p>
		</notes>
		<listOfReactants>
			<speciesReference species="M_L-aspartate_c" stoichiometry="1.000000"/>
			<speciesReference species="M_alpha-ketoglutarate_c" stoichiometry="1.000000"/>
		</listOfReactants>
		<listOfProducts>
			<speciesReference species="M_L-glutamate_c" stoichiometry="1.000000"/>
			<speciesReference species="M_oxaloacetate_c" stoichiometry="1.000000"/>
		</listOfProducts>
		<kineticLaw>
			<math xmlns="http://www.w3.org/1998/Math/MathML">
				<ci> FLUX_VALUE </ci>
			</math>
			<listOfParameters>
				<parameter id="LOWER_BOUND" value="-999999.000000" units="mmol_per_gDW_per_hr"/>
				<parameter id="UPPER_BOUND" value="999999.000000" units="mmol_per_gDW_per_hr"/>
				<parameter id="OBJECTIVE_COEFFICIENT" value="0.000000"/>
			</listOfParameters>
		</kineticLaw>
	</reaction>
	<reaction id="R_SP0073" name="R_SP0073" reversible="false">
		<notes>
			<html:p>GENE_ASSOCIATION: SPLC1_S130940 or SPLC1_S090270</html:p>
			<html:p>PROTEIN_ASSOCIATION: asparagine synthase (glutamine-hydrolyzing)</html:p>
			<html:p>SUBSYSTEM: S_Alanine  Aspartate and Asparagine Metabolism</html:p>
			<html:p>PROTEIN_CLASS: 6.3.5.4</html:p>
		</notes>
		<listOfReactants>
			<speciesReference species="M_L-glutamine_c" stoichiometry="1.000000"/>
			<speciesReference species="M_L-aspartate_c" stoichiometry="1.000000"/>
			<speciesReference species="M_ATP_c" stoichiometry="1.000000"/>
			<speciesReference species="M_H2O_c" stoichiometry="1.000000"/>
		</listOfReactants>
		<listOfProducts>
			<speciesReference species="M_L-glutamate_c" stoichiometry="1.000000"/>
			<speciesReference species="M_L-asparagine_c" stoichiometry="1.000000"/>
			<speciesReference species="M_diphosphate_c" stoichiometry="1.000000"/>
			<speciesReference species="M_AMP_c" stoichiometry="1.000000"/>
			<speciesReference species="M_H+_c" stoichiometry="1.000000"/>
		</listOfProducts>
		<kineticLaw>
			<math xmlns="http://www.w3.org/1998/Math/MathML">
				<ci> FLUX_VALUE </ci>
			</math>
			<listOfParameters>
				<parameter id="LOWER_BOUND" value="0.000000" units="mmol_per_gDW_per_hr"/>
				<parameter id="UPPER_BOUND" value="999999.000000" units="mmol_per_gDW_per_hr"/>
				<parameter id="OBJECTIVE_COEFFICIENT" value="0.000000"/>
			</listOfParameters>
		</kineticLaw>
	</reaction>
	<reaction id="R_SP0074" name="R_SP0074" reversible="false">
		<notes>
			<html:p>GENE_ASSOCIATION: SPLC1_S205080</html:p>
			<html:p>PROTEIN_ASSOCIATION: peptidase T2 asparaginase 2</html:p>
			<html:p>SUBSYSTEM: S_Alanine  Aspartate and Asparagine Metabolism</html:p>
			<html:p>PROTEIN_CLASS: 3.5.1.1</html:p>
		</notes>
		<listOfReactants>
			<speciesReference species="M_L-asparagine_c" stoichiometry="1.000000"/>
			<speciesReference species="M_H2O_c" stoichiometry="1.000000"/>
		</listOfReactants>
		<listOfProducts>
			<speciesReference species="M_NH4+_c" stoichiometry="1.000000"/>
			<speciesReference species="M_L-aspartate_c" stoichiometry="1.000000"/>
		</listOfProducts>
		<kineticLaw>
			<math xmlns="http://www.w3.org/1998/Math/MathML">
				<ci> FLUX_VALUE </ci>
			</math>
			<listOfParameters>
				<parameter id="LOWER_BOUND" value="0.000000" units="mmol_per_gDW_per_hr"/>
				<parameter id="UPPER_BOUND" value="999999.000000" units="mmol_per_gDW_per_hr"/>
				<parameter id="OBJECTIVE_COEFFICIENT" value="0.000000"/>
			</listOfParameters>
		</kineticLaw>
	</reaction>
	<reaction id="R_SP0075" name="R_SP0075" reversible="false">
		<notes>
			<html:p>GENE_ASSOCIATION: SPLC1_S543360</html:p>
			<html:p>PROTEIN_ASSOCIATION: aspartate 1-decarboxylase</html:p>
			<html:p>SUBSYSTEM: S_Alanine  Aspartate and Asparagine Metabolism</html:p>
			<html:p>PROTEIN_CLASS: 4.1.1.11</html:p>
		</notes>
		<listOfReactants>
			<speciesReference species="M_L-aspartate_c" stoichiometry="1.000000"/>
			<speciesReference species="M_H+_c" stoichiometry="1.000000"/>
		</listOfReactants>
		<listOfProducts>
			<speciesReference species="M_beta-alanine_c" stoichiometry="1.000000"/>
			<speciesReference species="M_CO2_c" stoichiometry="1.000000"/>
		</listOfProducts>
		<kineticLaw>
			<math xmlns="http://www.w3.org/1998/Math/MathML">
				<ci> FLUX_VALUE </ci>
			</math>
			<listOfParameters>
				<parameter id="LOWER_BOUND" value="0.000000" units="mmol_per_gDW_per_hr"/>
				<parameter id="UPPER_BOUND" value="999999.000000" units="mmol_per_gDW_per_hr"/>
				<parameter id="OBJECTIVE_COEFFICIENT" value="0.000000"/>
			</listOfParameters>
		</kineticLaw>
	</reaction>
	<reaction id="R_SP0076" name="R_SP0076" reversible="false">
		<notes>
			<html:p>GENE_ASSOCIATION: SPLC1_S530420</html:p>
			<html:p>PROTEIN_ASSOCIATION: alanine dehydrogenase</html:p>
			<html:p>SUBSYSTEM: S_Alanine  Aspartate and Asparagine Metabolism</html:p>
			<html:p>PROTEIN_CLASS: 1.4.1.1</html:p>
		</notes>
		<listOfReactants>
			<speciesReference species="M_NAD+_c" stoichiometry="1.000000"/>
			<speciesReference species="M_H2O_c" stoichiometry="1.000000"/>
			<speciesReference species="M_L-alanine_c" stoichiometry="1.000000"/>
		</listOfReactants>
		<listOfProducts>
			<speciesReference species="M_NH4+_c" stoichiometry="1.000000"/>
			<speciesReference species="M_NADH_c" stoichiometry="1.000000"/>
			<speciesReference species="M_pyruvate_c" stoichiometry="1.000000"/>
		</listOfProducts>
		<kineticLaw>
			<math xmlns="http://www.w3.org/1998/Math/MathML">
				<ci> FLUX_VALUE </ci>
			</math>
			<listOfParameters>
				<parameter id="LOWER_BOUND" value="0.000000" units="mmol_per_gDW_per_hr"/>
				<parameter id="UPPER_BOUND" value="999999.000000" units="mmol_per_gDW_per_hr"/>
				<parameter id="OBJECTIVE_COEFFICIENT" value="0.000000"/>
			</listOfParameters>
		</kineticLaw>
	</reaction>
	<reaction id="R_SP0077" name="R_SP0077" reversible="false">
		<notes>
			<html:p>GENE_ASSOCIATION: SPLC1_S208880 or SPLC1_S030940 or SPLC1_S205650 or SPLC1_S208850 or SPLC1_S533310 or SPLC1_S204600</html:p>
			<html:p>PROTEIN_ASSOCIATION: aminotransferase class V, cysteine desulfurase SufS subfamily</html:p>
			<html:p>SUBSYSTEM: S_Alanine  Aspartate and Asparagine Metabolism</html:p>
			<html:p>PROTEIN_CLASS: 2.8.1.7</html:p>
		</notes>
		<listOfReactants>
			<speciesReference species="M_protein-L-cysteine_c" stoichiometry="1.000000"/>
			<speciesReference species="M_L-cysteine_c" stoichiometry="1.000000"/>
		</listOfReactants>
		<listOfProducts>
			<speciesReference species="M_L-alanine_c" stoichiometry="1.000000"/>
			<speciesReference species="M_protein-S-sulfanylcysteine_c" stoichiometry="1.000000"/>
		</listOfProducts>
		<kineticLaw>
			<math xmlns="http://www.w3.org/1998/Math/MathML">
				<ci> FLUX_VALUE </ci>
			</math>
			<listOfParameters>
				<parameter id="LOWER_BOUND" value="0.000000" units="mmol_per_gDW_per_hr"/>
				<parameter id="UPPER_BOUND" value="999999.000000" units="mmol_per_gDW_per_hr"/>
				<parameter id="OBJECTIVE_COEFFICIENT" value="0.000000"/>
			</listOfParameters>
		</kineticLaw>
	</reaction>
	<reaction id="R_SP0078" name="R_SP0078" reversible="true">
		<notes>
			<html:p>GENE_ASSOCIATION: SPLC1_S041590</html:p>
			<html:p>PROTEIN_ASSOCIATION: branched-chain amino acid aminotransferase</html:p>
			<html:p>SUBSYSTEM: S_Valine, Leucine, and Isoleucine Metabolism</html:p>
			<html:p>PROTEIN_CLASS: 2.6.1.42</html:p>
		</notes>
		<listOfReactants>
			<speciesReference species="M_2-keto-3-methyl-valerate_c" stoichiometry="1.000000"/>
			<speciesReference species="M_L-glutamate_c" stoichiometry="1.000000"/>
		</listOfReactants>
		<listOfProducts>
			<speciesReference species="M_alpha-ketoglutarate_c" stoichiometry="1.000000"/>
			<speciesReference species="M_L-isoleucine_c" stoichiometry="1.000000"/>
		</listOfProducts>
		<kineticLaw>
			<math xmlns="http://www.w3.org/1998/Math/MathML">
				<ci> FLUX_VALUE </ci>
			</math>
			<listOfParameters>
				<parameter id="LOWER_BOUND" value="-999999.000000" units="mmol_per_gDW_per_hr"/>
				<parameter id="UPPER_BOUND" value="999999.000000" units="mmol_per_gDW_per_hr"/>
				<parameter id="OBJECTIVE_COEFFICIENT" value="0.000000"/>
			</listOfParameters>
		</kineticLaw>
	</reaction>
	<reaction id="R_SP0079" name="R_SP0079" reversible="false">
		<notes>
			<html:p>GENE_ASSOCIATION: SPLC1_S041590</html:p>
			<html:p>PROTEIN_ASSOCIATION: branched-chain amino acid aminotransferase</html:p>
			<html:p>SUBSYSTEM: S_Valine, Leucine, and Isoleucine Metabolism</html:p>
			<html:p>PROTEIN_CLASS: 2.6.1.42</html:p>
		</notes>
		<listOfReactants>
			<speciesReference species="M_4-Methyl-2-oxopentanoate_c" stoichiometry="1.000000"/>
			<speciesReference species="M_L-glutamate_c" stoichiometry="1.000000"/>
		</listOfReactants>
		<listOfProducts>
			<speciesReference species="M_L-leucine_c" stoichiometry="1.000000"/>
			<speciesReference species="M_alpha-ketoglutarate_c" stoichiometry="1.000000"/>
		</listOfProducts>
		<kineticLaw>
			<math xmlns="http://www.w3.org/1998/Math/MathML">
				<ci> FLUX_VALUE </ci>
			</math>
			<listOfParameters>
				<parameter id="LOWER_BOUND" value="0.000000" units="mmol_per_gDW_per_hr"/>
				<parameter id="UPPER_BOUND" value="999999.000000" units="mmol_per_gDW_per_hr"/>
				<parameter id="OBJECTIVE_COEFFICIENT" value="0.000000"/>
			</listOfParameters>
		</kineticLaw>
	</reaction>
	<reaction id="R_SP0080" name="R_SP0080" reversible="false">
		<notes>
			<html:p>GENE_ASSOCIATION: SPLC1_S370450</html:p>
			<html:p>PROTEIN_ASSOCIATION: 3-isopropylmalate dehydrogenase</html:p>
			<html:p>SUBSYSTEM: S_Valine, Leucine, and Isoleucine Metabolism</html:p>
			<html:p>PROTEIN_CLASS: 1.1.1.85</html:p>
		</notes>
		<listOfReactants>
			<speciesReference species="M_3-isopropylmalate_c" stoichiometry="1.000000"/>
			<speciesReference species="M_NAD+_c" stoichiometry="1.000000"/>
		</listOfReactants>
		<listOfProducts>
			<speciesReference species="M_2-isopropyl-3-oxosuccinate_c" stoichiometry="1.000000"/>
			<speciesReference species="M_NADH_c" stoichiometry="1.000000"/>
			<speciesReference species="M_H+_c" stoichiometry="1.000000"/>
		</listOfProducts>
		<kineticLaw>
			<math xmlns="http://www.w3.org/1998/Math/MathML">
				<ci> FLUX_VALUE </ci>
			</math>
			<listOfParameters>
				<parameter id="LOWER_BOUND" value="0.000000" units="mmol_per_gDW_per_hr"/>
				<parameter id="UPPER_BOUND" value="999999.000000" units="mmol_per_gDW_per_hr"/>
				<parameter id="OBJECTIVE_COEFFICIENT" value="0.000000"/>
			</listOfParameters>
		</kineticLaw>
	</reaction>
	<reaction id="R_SP0081" name="R_SP0081" reversible="false">
		<notes>
			<html:p>GENE_ASSOCIATION: SPLC1_S370450</html:p>
			<html:p>PROTEIN_ASSOCIATION: 3-isopropylmalate dehydrogenase</html:p>
			<html:p>SUBSYSTEM: S_Valine, Leucine, and Isoleucine Metabolism</html:p>
			<html:p>PROTEIN_CLASS: spontaneous2</html:p>
		</notes>
		<listOfReactants>
			<speciesReference species="M_2-isopropyl-3-oxosuccinate_c" stoichiometry="1.000000"/>
			<speciesReference species="M_H+_c" stoichiometry="1.000000"/>
		</listOfReactants>
		<listOfProducts>
			<speciesReference species="M_4-Methyl-2-oxopentanoate_c" stoichiometry="1.000000"/>
			<speciesReference species="M_CO2_c" stoichiometry="1.000000"/>
		</listOfProducts>
		<kineticLaw>
			<math xmlns="http://www.w3.org/1998/Math/MathML">
				<ci> FLUX_VALUE </ci>
			</math>
			<listOfParameters>
				<parameter id="LOWER_BOUND" value="0.000000" units="mmol_per_gDW_per_hr"/>
				<parameter id="UPPER_BOUND" value="999999.000000" units="mmol_per_gDW_per_hr"/>
				<parameter id="OBJECTIVE_COEFFICIENT" value="0.000000"/>
			</listOfParameters>
		</kineticLaw>
	</reaction>
	<reaction id="R_SP0082" name="R_SP0082" reversible="true">
		<notes>
			<html:p>GENE_ASSOCIATION: SPLC1_S130910 and SPLC1_S130920</html:p>
			<html:p>PROTEIN_ASSOCIATION: 3-isopropylmalate dehydratase small subunit, 3-isopropylmalate dehydratase large subunit</html:p>
			<html:p>SUBSYSTEM: S_Valine, Leucine, and Isoleucine Metabolism</html:p>
			<html:p>PROTEIN_CLASS: 4.2.1.33</html:p>
		</notes>
		<listOfReactants>
			<speciesReference species="M_(2S)-2-isopropylmalate_c" stoichiometry="1.000000"/>
		</listOfReactants>
		<listOfProducts>
			<speciesReference species="M_2-isopropylmaleate_c" stoichiometry="1.000000"/>
			<speciesReference species="M_H2O_c" stoichiometry="1.000000"/>
		</listOfProducts>
		<kineticLaw>
			<math xmlns="http://www.w3.org/1998/Math/MathML">
				<ci> FLUX_VALUE </ci>
			</math>
			<listOfParameters>
				<parameter id="LOWER_BOUND" value="-999999.000000" units="mmol_per_gDW_per_hr"/>
				<parameter id="UPPER_BOUND" value="999999.000000" units="mmol_per_gDW_per_hr"/>
				<parameter id="OBJECTIVE_COEFFICIENT" value="0.000000"/>
			</listOfParameters>
		</kineticLaw>
	</reaction>
	<reaction id="R_SP0083" name="R_SP0083" reversible="false">
		<notes>
			<html:p>GENE_ASSOCIATION: SPLC1_S130910 and SPLC1_S130920</html:p>
			<html:p>PROTEIN_ASSOCIATION: 3-isopropylmalate dehydratase small subunit, 3-isopropylmalate dehydratase large subunit</html:p>
			<html:p>SUBSYSTEM: S_Valine, Leucine, and Isoleucine Metabolism</html:p>
			<html:p>PROTEIN_CLASS: 4.2.1.33</html:p>
		</notes>
		<listOfReactants>
			<speciesReference species="M_2-isopropylmaleate_c" stoichiometry="1.000000"/>
			<speciesReference species="M_H2O_c" stoichiometry="1.000000"/>
		</listOfReactants>
		<listOfProducts>
			<speciesReference species="M_3-isopropylmalate_c" stoichiometry="1.000000"/>
		</listOfProducts>
		<kineticLaw>
			<math xmlns="http://www.w3.org/1998/Math/MathML">
				<ci> FLUX_VALUE </ci>
			</math>
			<listOfParameters>
				<parameter id="LOWER_BOUND" value="0.000000" units="mmol_per_gDW_per_hr"/>
				<parameter id="UPPER_BOUND" value="999999.000000" units="mmol_per_gDW_per_hr"/>
				<parameter id="OBJECTIVE_COEFFICIENT" value="0.000000"/>
			</listOfParameters>
		</kineticLaw>
	</reaction>
	<reaction id="R_SP0084" name="R_SP0084" reversible="false">
		<notes>
			<html:p>GENE_ASSOCIATION: SPLC1_S170370 or SPLC1_S060560</html:p>
			<html:p>PROTEIN_ASSOCIATION: 2-isopropylmalate synthase/homocitrate synthase family protein</html:p>
			<html:p>SUBSYSTEM: S_Valine, Leucine, and Isoleucine Metabolism</html:p>
			<html:p>PROTEIN_CLASS: 2.3.3.13</html:p>
		</notes>
		<listOfReactants>
			<speciesReference species="M_2-oxoisovalerate_c" stoichiometry="1.000000"/>
			<speciesReference species="M_acetyl-CoA_c" stoichiometry="1.000000"/>
			<speciesReference species="M_H2O_c" stoichiometry="1.000000"/>
		</listOfReactants>
		<listOfProducts>
			<speciesReference species="M_(2S)-2-isopropylmalate_c" stoichiometry="1.000000"/>
			<speciesReference species="M_coenzyme A_c" stoichiometry="1.000000"/>
		</listOfProducts>
		<kineticLaw>
			<math xmlns="http://www.w3.org/1998/Math/MathML">
				<ci> FLUX_VALUE </ci>
			</math>
			<listOfParameters>
				<parameter id="LOWER_BOUND" value="0.000000" units="mmol_per_gDW_per_hr"/>
				<parameter id="UPPER_BOUND" value="999999.000000" units="mmol_per_gDW_per_hr"/>
				<parameter id="OBJECTIVE_COEFFICIENT" value="0.000000"/>
			</listOfParameters>
		</kineticLaw>
	</reaction>
	<reaction id="R_SP0085" name="R_SP0085" reversible="true">
		<notes>
			<html:p>GENE_ASSOCIATION: SPLC1_S340090 or SPLC1_S081830</html:p>
			<html:p>PROTEIN_ASSOCIATION: pyridoxal-5'-phosphate-dependent protein beta subunit, threonine dehydratase biosynthetic</html:p>
			<html:p>SUBSYSTEM: S_Valine, Leucine, and Isoleucine Metabolism</html:p>
			<html:p>PROTEIN_CLASS: 4.3.1.19</html:p>
		</notes>
		<listOfReactants>
			<speciesReference species="M_L-threonine_c" stoichiometry="1.000000"/>
		</listOfReactants>
		<listOfProducts>
			<speciesReference species="M_2-oxobutanoate_c" stoichiometry="1.000000"/>
			<speciesReference species="M_NH4+_c" stoichiometry="1.000000"/>
		</listOfProducts>
		<kineticLaw>
			<math xmlns="http://www.w3.org/1998/Math/MathML">
				<ci> FLUX_VALUE </ci>
			</math>
			<listOfParameters>
				<parameter id="LOWER_BOUND" value="-999999.000000" units="mmol_per_gDW_per_hr"/>
				<parameter id="UPPER_BOUND" value="999999.000000" units="mmol_per_gDW_per_hr"/>
				<parameter id="OBJECTIVE_COEFFICIENT" value="0.000000"/>
			</listOfParameters>
		</kineticLaw>
	</reaction>
	<reaction id="R_SP0086" name="R_SP0086" reversible="true">
		<notes>
			<html:p>GENE_ASSOCIATION: SPLC1_S130890</html:p>
			<html:p>PROTEIN_ASSOCIATION: 6-phosphogluconate dehydrogenase NAD-binding protein</html:p>
			<html:p>SUBSYSTEM: S_Valine, Leucine, and Isoleucine Metabolism</html:p>
			<html:p>PROTEIN_CLASS: 1.1.1.31</html:p>
		</notes>
		<listOfReactants>
			<speciesReference species="M_3-Hydroxy-isobutyrate_c" stoichiometry="1.000000"/>
			<speciesReference species="M_NAD+_c" stoichiometry="1.000000"/>
		</listOfReactants>
		<listOfProducts>
			<speciesReference species="M_Methylmalonate-semialdehyde_c" stoichiometry="1.000000"/>
			<speciesReference species="M_NADH_c" stoichiometry="1.000000"/>
			<speciesReference species="M_H+_c" stoichiometry="1.000000"/>
		</listOfProducts>
		<kineticLaw>
			<math xmlns="http://www.w3.org/1998/Math/MathML">
				<ci> FLUX_VALUE </ci>
			</math>
			<listOfParameters>
				<parameter id="LOWER_BOUND" value="0.000000" units="mmol_per_gDW_per_hr"/>
				<parameter id="UPPER_BOUND" value="0.000000" units="mmol_per_gDW_per_hr"/>
				<parameter id="OBJECTIVE_COEFFICIENT" value="0.000000"/>
			</listOfParameters>
		</kineticLaw>
	</reaction>
	<reaction id="R_SP0087" name="R_SP0087" reversible="false">
		<notes>
			<html:p>GENE_ASSOCIATION: SPLC1_S550630</html:p>
			<html:p>PROTEIN_ASSOCIATION: ATP phosphoribosyltransferase</html:p>
			<html:p>SUBSYSTEM: S_Histidine Metabolism</html:p>
			<html:p>PROTEIN_CLASS: 2.4.2.17</html:p>
		</notes>
		<listOfReactants>
			<speciesReference species="M_5-phosphoribosyl 1-pyrophosphate_c" stoichiometry="1.000000"/>
			<speciesReference species="M_ATP_c" stoichiometry="1.000000"/>
		</listOfReactants>
		<listOfProducts>
			<speciesReference species="M_diphosphate_c" stoichiometry="1.000000"/>
			<speciesReference species="M_phosphoribosyl-ATP_c" stoichiometry="1.000000"/>
		</listOfProducts>
		<kineticLaw>
			<math xmlns="http://www.w3.org/1998/Math/MathML">
				<ci> FLUX_VALUE </ci>
			</math>
			<listOfParameters>
				<parameter id="LOWER_BOUND" value="0.000000" units="mmol_per_gDW_per_hr"/>
				<parameter id="UPPER_BOUND" value="999999.000000" units="mmol_per_gDW_per_hr"/>
				<parameter id="OBJECTIVE_COEFFICIENT" value="0.000000"/>
			</listOfParameters>
		</kineticLaw>
	</reaction>
	<reaction id="R_SP0088" name="R_SP0088" reversible="false">
		<notes>
			<html:p>GENE_ASSOCIATION: SPLC1_S550780 or SPLC1_S550790</html:p>
			<html:p>PROTEIN_ASSOCIATION: phosphoribosyl-ATP diphosphatase</html:p>
			<html:p>SUBSYSTEM: S_Histidine Metabolism</html:p>
			<html:p>PROTEIN_CLASS: 3.6.1.31</html:p>
		</notes>
		<listOfReactants>
			<speciesReference species="M_phosphoribosyl-ATP_c" stoichiometry="1.000000"/>
			<speciesReference species="M_H2O_c" stoichiometry="1.000000"/>
		</listOfReactants>
		<listOfProducts>
			<speciesReference species="M_phosphoribosyl-AMP_c" stoichiometry="1.000000"/>
			<speciesReference species="M_diphosphate_c" stoichiometry="1.000000"/>
			<speciesReference species="M_H+_c" stoichiometry="1.000000"/>
		</listOfProducts>
		<kineticLaw>
			<math xmlns="http://www.w3.org/1998/Math/MathML">
				<ci> FLUX_VALUE </ci>
			</math>
			<listOfParameters>
				<parameter id="LOWER_BOUND" value="0.000000" units="mmol_per_gDW_per_hr"/>
				<parameter id="UPPER_BOUND" value="999999.000000" units="mmol_per_gDW_per_hr"/>
				<parameter id="OBJECTIVE_COEFFICIENT" value="0.000000"/>
			</listOfParameters>
		</kineticLaw>
	</reaction>
	<reaction id="R_SP0089" name="R_SP0089" reversible="false">
		<notes>
			<html:p>GENE_ASSOCIATION: SPLC1_S550780 or SPLC1_S550790</html:p>
			<html:p>PROTEIN_ASSOCIATION: phosphoribosyl-ATP diphosphatase</html:p>
			<html:p>SUBSYSTEM: S_Histidine Metabolism</html:p>
			<html:p>PROTEIN_CLASS: 3.5.4.19</html:p>
		</notes>
		<listOfReactants>
			<speciesReference species="M_phosphoribosyl-AMP_c" stoichiometry="1.000000"/>
			<speciesReference species="M_H2O_c" stoichiometry="1.000000"/>
		</listOfReactants>
		<listOfProducts>
			<speciesReference species="M_phosphoribosylformiminoAICAR-phosphate_c" stoichiometry="1.000000"/>
		</listOfProducts>
		<kineticLaw>
			<math xmlns="http://www.w3.org/1998/Math/MathML">
				<ci> FLUX_VALUE </ci>
			</math>
			<listOfParameters>
				<parameter id="LOWER_BOUND" value="0.000000" units="mmol_per_gDW_per_hr"/>
				<parameter id="UPPER_BOUND" value="999999.000000" units="mmol_per_gDW_per_hr"/>
				<parameter id="OBJECTIVE_COEFFICIENT" value="0.000000"/>
			</listOfParameters>
		</kineticLaw>
	</reaction>
	<reaction id="R_SP0090" name="R_SP0090" reversible="true">
		<notes>
			<html:p>GENE_ASSOCIATION: SPLC1_S300140</html:p>
			<html:p>PROTEIN_ASSOCIATION: phosphoribosylformimino-5-aminoimidazole carboxamide ribotideisomerase</html:p>
			<html:p>SUBSYSTEM: S_Histidine Metabolism</html:p>
			<html:p>PROTEIN_CLASS: 5.3.1.16</html:p>
		</notes>
		<listOfReactants>
			<speciesReference species="M_phosphoribosylformiminoAICAR-phosphate_c" stoichiometry="1.000000"/>
		</listOfReactants>
		<listOfProducts>
			<speciesReference species="M_phosphoribulosylformimino-AICAR-P_c" stoichiometry="1.000000"/>
		</listOfProducts>
		<kineticLaw>
			<math xmlns="http://www.w3.org/1998/Math/MathML">
				<ci> FLUX_VALUE </ci>
			</math>
			<listOfParameters>
				<parameter id="LOWER_BOUND" value="-999999.000000" units="mmol_per_gDW_per_hr"/>
				<parameter id="UPPER_BOUND" value="999999.000000" units="mmol_per_gDW_per_hr"/>
				<parameter id="OBJECTIVE_COEFFICIENT" value="0.000000"/>
			</listOfParameters>
		</kineticLaw>
	</reaction>
	<reaction id="R_SP0091" name="R_SP0091" reversible="false">
		<notes>
			<html:p>GENE_ASSOCIATION: SPLC1_S420300 or SPLC1_S171110 or SPLC1_S101380 or SPLC1_S205280 or SPLC1_S270060</html:p>
			<html:p>PROTEIN_ASSOCIATION: penicillin-binding protein 2, penicillin-binding protein 1A family, imidazole glycerol phosphate synthase glutamine amidotransferasesubunit, phosphoribosyltransferase</html:p>
			<html:p>SUBSYSTEM: S_Histidine Metabolism</html:p>
			<html:p>PROTEIN_CLASS: 2.4.2.-</html:p>
		</notes>
		<listOfReactants>
			<speciesReference species="M_phosphoribulosylformimino-AICAR-P_c" stoichiometry="1.000000"/>
			<speciesReference species="M_L-glutamine_c" stoichiometry="1.000000"/>
		</listOfReactants>
		<listOfProducts>
			<speciesReference species="M_L-glutamate_c" stoichiometry="1.000000"/>
			<speciesReference species="M_D-erythro-imidazole-glycerol-phosphate_c" stoichiometry="1.000000"/>
			<speciesReference species="M_5-Amino-1-(5-Phospho-D-ribosyl)imidazole-4-carboxamide_c" stoichiometry="1.000000"/>
			<speciesReference species="M_H+_c" stoichiometry="2.000000"/>
		</listOfProducts>
		<kineticLaw>
			<math xmlns="http://www.w3.org/1998/Math/MathML">
				<ci> FLUX_VALUE </ci>
			</math>
			<listOfParameters>
				<parameter id="LOWER_BOUND" value="0.000000" units="mmol_per_gDW_per_hr"/>
				<parameter id="UPPER_BOUND" value="999999.000000" units="mmol_per_gDW_per_hr"/>
				<parameter id="OBJECTIVE_COEFFICIENT" value="0.000000"/>
			</listOfParameters>
		</kineticLaw>
	</reaction>
	<reaction id="R_SP0092" name="R_SP0092" reversible="false">
		<notes>
			<html:p>GENE_ASSOCIATION: SPLC1_S520960 or SPLC1_S020120</html:p>
			<html:p>PROTEIN_ASSOCIATION: HAD family hydrolase, imidazoleglycerol-phosphate dehydratase</html:p>
			<html:p>SUBSYSTEM: S_Histidine Metabolism</html:p>
			<html:p>PROTEIN_CLASS: 4.2.1.19</html:p>
		</notes>
		<listOfReactants>
			<speciesReference species="M_D-erythro-imidazole-glycerol-phosphate_c" stoichiometry="1.000000"/>
		</listOfReactants>
		<listOfProducts>
			<speciesReference species="M_3-(Imidazol-4-yl)-2-oxopropyl-phosphate_c" stoichiometry="1.000000"/>
			<speciesReference species="M_H2O_c" stoichiometry="1.000000"/>
		</listOfProducts>
		<kineticLaw>
			<math xmlns="http://www.w3.org/1998/Math/MathML">
				<ci> FLUX_VALUE </ci>
			</math>
			<listOfParameters>
				<parameter id="LOWER_BOUND" value="0.000000" units="mmol_per_gDW_per_hr"/>
				<parameter id="UPPER_BOUND" value="999999.000000" units="mmol_per_gDW_per_hr"/>
				<parameter id="OBJECTIVE_COEFFICIENT" value="0.000000"/>
			</listOfParameters>
		</kineticLaw>
	</reaction>
	<reaction id="R_SP0093" name="R_SP0093" reversible="false">
		<notes>
			<html:p>GENE_ASSOCIATION: SPLC1_S207840 or SPLC1_S205660</html:p>
			<html:p>PROTEIN_ASSOCIATION: aminotransferase class I and II, putative histidinol-phosphate/aromatic aminotransferase</html:p>
			<html:p>SUBSYSTEM: S_Histidine Metabolism</html:p>
			<html:p>PROTEIN_CLASS: 2.6.1.9</html:p>
		</notes>
		<listOfReactants>
			<speciesReference species="M_3-(Imidazol-4-yl)-2-oxopropyl-phosphate_c" stoichiometry="1.000000"/>
			<speciesReference species="M_L-glutamate_c" stoichiometry="1.000000"/>
		</listOfReactants>
		<listOfProducts>
			<speciesReference species="M_L-histidinol-phosphate_c" stoichiometry="1.000000"/>
			<speciesReference species="M_alpha-ketoglutarate_c" stoichiometry="1.000000"/>
		</listOfProducts>
		<kineticLaw>
			<math xmlns="http://www.w3.org/1998/Math/MathML">
				<ci> FLUX_VALUE </ci>
			</math>
			<listOfParameters>
				<parameter id="LOWER_BOUND" value="0.000000" units="mmol_per_gDW_per_hr"/>
				<parameter id="UPPER_BOUND" value="999999.000000" units="mmol_per_gDW_per_hr"/>
				<parameter id="OBJECTIVE_COEFFICIENT" value="0.000000"/>
			</listOfParameters>
		</kineticLaw>
	</reaction>
	<reaction id="R_SP0094" name="R_SP0094" reversible="false">
		<notes>
			<html:p>GENE_ASSOCIATION: SPLC1_S520960 or SPLC1_S020120</html:p>
			<html:p>PROTEIN_ASSOCIATION: HAD family hydrolase, imidazoleglycerol-phosphate dehydratase</html:p>
			<html:p>SUBSYSTEM: S_Histidine Metabolism</html:p>
			<html:p>PROTEIN_CLASS: 3.1.3.15</html:p>
		</notes>
		<listOfReactants>
			<speciesReference species="M_L-histidinol-phosphate_c" stoichiometry="1.000000"/>
			<speciesReference species="M_H2O_c" stoichiometry="1.000000"/>
		</listOfReactants>
		<listOfProducts>
			<speciesReference species="M_histidinol_c" stoichiometry="1.000000"/>
			<speciesReference species="M_phosphate_c" stoichiometry="1.000000"/>
		</listOfProducts>
		<kineticLaw>
			<math xmlns="http://www.w3.org/1998/Math/MathML">
				<ci> FLUX_VALUE </ci>
			</math>
			<listOfParameters>
				<parameter id="LOWER_BOUND" value="0.000000" units="mmol_per_gDW_per_hr"/>
				<parameter id="UPPER_BOUND" value="999999.000000" units="mmol_per_gDW_per_hr"/>
				<parameter id="OBJECTIVE_COEFFICIENT" value="0.000000"/>
			</listOfParameters>
		</kineticLaw>
	</reaction>
	<reaction id="R_SP0095" name="R_SP0095" reversible="false">
		<notes>
			<html:p>GENE_ASSOCIATION: SPLC1_S082380</html:p>
			<html:p>PROTEIN_ASSOCIATION: histidinol dehydrogenase</html:p>
			<html:p>SUBSYSTEM: S_Histidine Metabolism</html:p>
			<html:p>PROTEIN_CLASS: 1.1.1.23</html:p>
		</notes>
		<listOfReactants>
			<speciesReference species="M_histidinol_c" stoichiometry="1.000000"/>
			<speciesReference species="M_NAD+_c" stoichiometry="1.000000"/>
		</listOfReactants>
		<listOfProducts>
			<speciesReference species="M_histidinal_c" stoichiometry="1.000000"/>
			<speciesReference species="M_NADH_c" stoichiometry="1.000000"/>
			<speciesReference species="M_H+_c" stoichiometry="1.000000"/>
		</listOfProducts>
		<kineticLaw>
			<math xmlns="http://www.w3.org/1998/Math/MathML">
				<ci> FLUX_VALUE </ci>
			</math>
			<listOfParameters>
				<parameter id="LOWER_BOUND" value="0.000000" units="mmol_per_gDW_per_hr"/>
				<parameter id="UPPER_BOUND" value="999999.000000" units="mmol_per_gDW_per_hr"/>
				<parameter id="OBJECTIVE_COEFFICIENT" value="0.000000"/>
			</listOfParameters>
		</kineticLaw>
	</reaction>
	<reaction id="R_SP0096" name="R_SP0096" reversible="false">
		<notes>
			<html:p>GENE_ASSOCIATION: SPLC1_S082380</html:p>
			<html:p>PROTEIN_ASSOCIATION: histidinol dehydrogenase</html:p>
			<html:p>SUBSYSTEM: S_Histidine Metabolism</html:p>
			<html:p>PROTEIN_CLASS: 1.1.1.23</html:p>
		</notes>
		<listOfReactants>
			<speciesReference species="M_histidinal_c" stoichiometry="1.000000"/>
			<speciesReference species="M_H2O_c" stoichiometry="1.000000"/>
			<speciesReference species="M_NAD+_c" stoichiometry="1.000000"/>
		</listOfReactants>
		<listOfProducts>
			<speciesReference species="M_L-histidine_c" stoichiometry="1.000000"/>
			<speciesReference species="M_NADH_c" stoichiometry="1.000000"/>
			<speciesReference species="M_H+_c" stoichiometry="2.000000"/>
		</listOfProducts>
		<kineticLaw>
			<math xmlns="http://www.w3.org/1998/Math/MathML">
				<ci> FLUX_VALUE </ci>
			</math>
			<listOfParameters>
				<parameter id="LOWER_BOUND" value="0.000000" units="mmol_per_gDW_per_hr"/>
				<parameter id="UPPER_BOUND" value="999999.000000" units="mmol_per_gDW_per_hr"/>
				<parameter id="OBJECTIVE_COEFFICIENT" value="0.000000"/>
			</listOfParameters>
		</kineticLaw>
	</reaction>
	<reaction id="R_SP0097" name="R_SP0097" reversible="false">
		<notes>
			<html:p>GENE_ASSOCIATION: SPLC1_S630120</html:p>
			<html:p>PROTEIN_ASSOCIATION: glutamine synthetase type I</html:p>
			<html:p>SUBSYSTEM: S_Glutamate and Glutamine metabolism</html:p>
			<html:p>PROTEIN_CLASS: 6.3.1.2</html:p>
		</notes>
		<listOfReactants>
			<speciesReference species="M_NH4+_c" stoichiometry="1.000000"/>
			<speciesReference species="M_L-glutamate_c" stoichiometry="1.000000"/>
			<speciesReference species="M_ATP_c" stoichiometry="1.000000"/>
		</listOfReactants>
		<listOfProducts>
			<speciesReference species="M_L-glutamine_c" stoichiometry="1.000000"/>
			<speciesReference species="M_ADP_c" stoichiometry="1.000000"/>
			<speciesReference species="M_phosphate_c" stoichiometry="1.000000"/>
			<speciesReference species="M_H+_c" stoichiometry="1.000000"/>
		</listOfProducts>
		<kineticLaw>
			<math xmlns="http://www.w3.org/1998/Math/MathML">
				<ci> FLUX_VALUE </ci>
			</math>
			<listOfParameters>
				<parameter id="LOWER_BOUND" value="0.000000" units="mmol_per_gDW_per_hr"/>
				<parameter id="UPPER_BOUND" value="999999.000000" units="mmol_per_gDW_per_hr"/>
				<parameter id="OBJECTIVE_COEFFICIENT" value="0.000000"/>
			</listOfParameters>
		</kineticLaw>
	</reaction>
	<reaction id="R_SP0098" name="R_SP0098" reversible="true">
		<notes>
			<html:p>GENE_ASSOCIATION: SPLC1_S080460</html:p>
			<html:p>PROTEIN_ASSOCIATION: Glu/Leu/Phe/Val dehydrogenase</html:p>
			<html:p>SUBSYSTEM: S_Glutamate and Glutamine metabolism</html:p>
			<html:p>PROTEIN_CLASS: 1.4.1.4</html:p>
		</notes>
		<listOfReactants>
			<speciesReference species="M_L-glutamate_c" stoichiometry="1.000000"/>
			<speciesReference species="M_H2O_c" stoichiometry="1.000000"/>
			<speciesReference species="M_NADP+_c" stoichiometry="1.000000"/>
		</listOfReactants>
		<listOfProducts>
			<speciesReference species="M_NH4+_c" stoichiometry="1.000000"/>
			<speciesReference species="M_alpha-ketoglutarate_c" stoichiometry="1.000000"/>
			<speciesReference species="M_NADPH_c" stoichiometry="1.000000"/>
			<speciesReference species="M_H+_c" stoichiometry="1.000000"/>
		</listOfProducts>
		<kineticLaw>
			<math xmlns="http://www.w3.org/1998/Math/MathML">
				<ci> FLUX_VALUE </ci>
			</math>
			<listOfParameters>
				<parameter id="LOWER_BOUND" value="-999999.000000" units="mmol_per_gDW_per_hr"/>
				<parameter id="UPPER_BOUND" value="999999.000000" units="mmol_per_gDW_per_hr"/>
				<parameter id="OBJECTIVE_COEFFICIENT" value="0.000000"/>
			</listOfParameters>
		</kineticLaw>
	</reaction>
	<reaction id="R_SP0099" name="R_SP0099" reversible="true">
		<notes>
			<html:p>GENE_ASSOCIATION: SPLC1_S080460</html:p>
			<html:p>PROTEIN_ASSOCIATION: Glu/Leu/Phe/Val dehydrogenase</html:p>
			<html:p>SUBSYSTEM: S_Glutamate and Glutamine metabolism</html:p>
			<html:p>PROTEIN_CLASS: 1.4.1.4</html:p>
		</notes>
		<listOfReactants>
			<speciesReference species="M_L-glutamate_c" stoichiometry="1.000000"/>
			<speciesReference species="M_H2O_c" stoichiometry="1.000000"/>
			<speciesReference species="M_NAD+_c" stoichiometry="1.000000"/>
		</listOfReactants>
		<listOfProducts>
			<speciesReference species="M_NH4+_c" stoichiometry="1.000000"/>
			<speciesReference species="M_alpha-ketoglutarate_c" stoichiometry="1.000000"/>
			<speciesReference species="M_NADH_c" stoichiometry="1.000000"/>
			<speciesReference species="M_H+_c" stoichiometry="1.000000"/>
		</listOfProducts>
		<kineticLaw>
			<math xmlns="http://www.w3.org/1998/Math/MathML">
				<ci> FLUX_VALUE </ci>
			</math>
			<listOfParameters>
				<parameter id="LOWER_BOUND" value="0.000000" units="mmol_per_gDW_per_hr"/>
				<parameter id="UPPER_BOUND" value="0.000000" units="mmol_per_gDW_per_hr"/>
				<parameter id="OBJECTIVE_COEFFICIENT" value="0.000000"/>
			</listOfParameters>
		</kineticLaw>
	</reaction>
	<reaction id="R_SP0100" name="R_SP0100" reversible="false">
		<notes>
			<html:p>GENE_ASSOCIATION: SPLC1_S051190</html:p>
			<html:p>PROTEIN_ASSOCIATION: glutaminase</html:p>
			<html:p>SUBSYSTEM: S_Glutamate and Glutamine metabolism</html:p>
			<html:p>PROTEIN_CLASS: 3.5.1.2</html:p>
		</notes>
		<listOfReactants>
			<speciesReference species="M_L-glutamine_c" stoichiometry="1.000000"/>
			<speciesReference species="M_H2O_c" stoichiometry="1.000000"/>
		</listOfReactants>
		<listOfProducts>
			<speciesReference species="M_L-glutamate_c" stoichiometry="1.000000"/>
			<speciesReference species="M_NH4+_c" stoichiometry="1.000000"/>
		</listOfProducts>
		<kineticLaw>
			<math xmlns="http://www.w3.org/1998/Math/MathML">
				<ci> FLUX_VALUE </ci>
			</math>
			<listOfParameters>
				<parameter id="LOWER_BOUND" value="0.000000" units="mmol_per_gDW_per_hr"/>
				<parameter id="UPPER_BOUND" value="999999.000000" units="mmol_per_gDW_per_hr"/>
				<parameter id="OBJECTIVE_COEFFICIENT" value="0.000000"/>
			</listOfParameters>
		</kineticLaw>
	</reaction>
	<reaction id="R_SP0101" name="R_SP0101" reversible="false">
		<notes>
			<html:p>GENE_ASSOCIATION: SPLC1_S270380</html:p>
			<html:p>PROTEIN_ASSOCIATION: glutamate synthase</html:p>
			<html:p>SUBSYSTEM: S_Glutamate and Glutamine metabolism</html:p>
			<html:p>PROTEIN_CLASS: 1.4.7.1</html:p>
		</notes>
		<listOfReactants>
			<speciesReference species="M_alpha-ketoglutarate_c" stoichiometry="1.000000"/>
			<speciesReference species="M_L-glutamine_c" stoichiometry="1.000000"/>
			<speciesReference species="M_reduced ferredoxin_c" stoichiometry="2.000000"/>
		</listOfReactants>
		<listOfProducts>
			<speciesReference species="M_L-glutamate_c" stoichiometry="2.000000"/>
			<speciesReference species="M_oxidized ferredoxin_c" stoichiometry="2.000000"/>
		</listOfProducts>
		<kineticLaw>
			<math xmlns="http://www.w3.org/1998/Math/MathML">
				<ci> FLUX_VALUE </ci>
			</math>
			<listOfParameters>
				<parameter id="LOWER_BOUND" value="0.000000" units="mmol_per_gDW_per_hr"/>
				<parameter id="UPPER_BOUND" value="999999.000000" units="mmol_per_gDW_per_hr"/>
				<parameter id="OBJECTIVE_COEFFICIENT" value="0.000000"/>
			</listOfParameters>
		</kineticLaw>
	</reaction>
	<reaction id="R_SP0102" name="R_SP0102" reversible="false">
		<notes>
			<html:p>GENE_ASSOCIATION: SPLC1_S590650 </html:p>
			<html:p>PROTEIN_ASSOCIATION: phosphoadenosine phosphosulfate reductase</html:p>
			<html:p>SUBSYSTEM: S_Cysteine Metabolism</html:p>
			<html:p>PROTEIN_CLASS: 1.8.4.8</html:p>
		</notes>
		<listOfReactants>
			<speciesReference species="M_reduced glutaredoxin_c" stoichiometry="1.000000"/>
			<speciesReference species="M_phosphoadenosine-5'-phosphosulfate_c" stoichiometry="1.000000"/>
		</listOfReactants>
		<listOfProducts>
			<speciesReference species="M_oxidized glutaredoxin_c" stoichiometry="1.000000"/>
			<speciesReference species="M_H+_c" stoichiometry="2.000000"/>
			<speciesReference species="M_adenosine-3',5'-bisphosphate_c" stoichiometry="1.000000"/>
			<speciesReference species="M_SO3_c" stoichiometry="1.000000"/>
		</listOfProducts>
		<kineticLaw>
			<math xmlns="http://www.w3.org/1998/Math/MathML">
				<ci> FLUX_VALUE </ci>
			</math>
			<listOfParameters>
				<parameter id="LOWER_BOUND" value="0.000000" units="mmol_per_gDW_per_hr"/>
				<parameter id="UPPER_BOUND" value="999999.000000" units="mmol_per_gDW_per_hr"/>
				<parameter id="OBJECTIVE_COEFFICIENT" value="0.000000"/>
			</listOfParameters>
		</kineticLaw>
	</reaction>
	<reaction id="R_SP0103" name="R_SP0103" reversible="false">
		<notes>
			<html:p>GENE_ASSOCIATION: SPLC1_S530160 or SPLC1_S101590</html:p>
			<html:p>PROTEIN_ASSOCIATION: tetratricopeptide TPR_2 repeat protein, peptidase M1 membrane alanine aminopeptidase</html:p>
			<html:p>SUBSYSTEM: S_Cysteine Metabolism</html:p>
			<html:p>PROTEIN_CLASS: 3.4.11.2</html:p>
		</notes>
		<listOfReactants>
			<speciesReference species="M_Cys-Gly_c" stoichiometry="1.000000"/>
			<speciesReference species="M_H2O_c" stoichiometry="1.000000"/>
		</listOfReactants>
		<listOfProducts>
			<speciesReference species="M_L-cysteine_c" stoichiometry="1.000000"/>
			<speciesReference species="M_glycine_c" stoichiometry="1.000000"/>
		</listOfProducts>
		<kineticLaw>
			<math xmlns="http://www.w3.org/1998/Math/MathML">
				<ci> FLUX_VALUE </ci>
			</math>
			<listOfParameters>
				<parameter id="LOWER_BOUND" value="0.000000" units="mmol_per_gDW_per_hr"/>
				<parameter id="UPPER_BOUND" value="0.000000" units="mmol_per_gDW_per_hr"/>
				<parameter id="OBJECTIVE_COEFFICIENT" value="0.000000"/>
			</listOfParameters>
		</kineticLaw>
	</reaction>
	<reaction id="R_SP0104" name="R_SP0104" reversible="false">
		<notes>
			<html:p>GENE_ASSOCIATION: SPLC1_S231060</html:p>
			<html:p>PROTEIN_ASSOCIATION: glutamate 5-kinase</html:p>
			<html:p>SUBSYSTEM: S_Arginine and Proline Metabolism</html:p>
			<html:p>PROTEIN_CLASS: 2.7.2.11</html:p>
		</notes>
		<listOfReactants>
			<speciesReference species="M_L-glutamate_c" stoichiometry="1.000000"/>
			<speciesReference species="M_ATP_c" stoichiometry="1.000000"/>
		</listOfReactants>
		<listOfProducts>
			<speciesReference species="M_L-glutamate-5-phosphate_c" stoichiometry="1.000000"/>
			<speciesReference species="M_ADP_c" stoichiometry="1.000000"/>
		</listOfProducts>
		<kineticLaw>
			<math xmlns="http://www.w3.org/1998/Math/MathML">
				<ci> FLUX_VALUE </ci>
			</math>
			<listOfParameters>
				<parameter id="LOWER_BOUND" value="0.000000" units="mmol_per_gDW_per_hr"/>
				<parameter id="UPPER_BOUND" value="999999.000000" units="mmol_per_gDW_per_hr"/>
				<parameter id="OBJECTIVE_COEFFICIENT" value="0.000000"/>
			</listOfParameters>
		</kineticLaw>
	</reaction>
	<reaction id="R_SP0105" name="R_SP0105" reversible="false">
		<notes>
			<html:p>GENE_ASSOCIATION: SPLC1_S360660 or SPLC1_S410040</html:p>
			<html:p>PROTEIN_ASSOCIATION: glutamate-5-semialdehyde dehydrogenase, gamma-glutamyl phosphate reductase</html:p>
			<html:p>SUBSYSTEM: S_Arginine and Proline Metabolism</html:p>
			<html:p>PROTEIN_CLASS: 1.2.1.41</html:p>
		</notes>
		<listOfReactants>
			<speciesReference species="M_L-glutamate-5-phosphate_c" stoichiometry="1.000000"/>
			<speciesReference species="M_NADPH_c" stoichiometry="1.000000"/>
			<speciesReference species="M_H+_c" stoichiometry="1.000000"/>
		</listOfReactants>
		<listOfProducts>
			<speciesReference species="M_L-glutamate-gamma-semialdehyde_c" stoichiometry="1.000000"/>
			<speciesReference species="M_phosphate_c" stoichiometry="1.000000"/>
			<speciesReference species="M_NADP+_c" stoichiometry="1.000000"/>
		</listOfProducts>
		<kineticLaw>
			<math xmlns="http://www.w3.org/1998/Math/MathML">
				<ci> FLUX_VALUE </ci>
			</math>
			<listOfParameters>
				<parameter id="LOWER_BOUND" value="0.000000" units="mmol_per_gDW_per_hr"/>
				<parameter id="UPPER_BOUND" value="999999.000000" units="mmol_per_gDW_per_hr"/>
				<parameter id="OBJECTIVE_COEFFICIENT" value="0.000000"/>
			</listOfParameters>
		</kineticLaw>
	</reaction>
	<reaction id="R_SP0106" name="R_SP0106" reversible="false">
		<notes>
			<html:p>GENE_ASSOCIATION: </html:p>
			<html:p>PROTEIN_ASSOCIATION: Spontaneous conversion</html:p>
			<html:p>SUBSYSTEM: S_Arginine and Proline Metabolism</html:p>
			<html:p>PROTEIN_CLASS: spontaneous1</html:p>
		</notes>
		<listOfReactants>
			<speciesReference species="M_L-glutamate-gamma-semialdehyde_c" stoichiometry="1.000000"/>
		</listOfReactants>
		<listOfProducts>
			<speciesReference species="M_H2O_c" stoichiometry="1.000000"/>
			<speciesReference species="M_pyrroline 5-carboxylate_c" stoichiometry="1.000000"/>
			<speciesReference species="M_H+_c" stoichiometry="1.000000"/>
		</listOfProducts>
		<kineticLaw>
			<math xmlns="http://www.w3.org/1998/Math/MathML">
				<ci> FLUX_VALUE </ci>
			</math>
			<listOfParameters>
				<parameter id="LOWER_BOUND" value="0.000000" units="mmol_per_gDW_per_hr"/>
				<parameter id="UPPER_BOUND" value="999999.000000" units="mmol_per_gDW_per_hr"/>
				<parameter id="OBJECTIVE_COEFFICIENT" value="0.000000"/>
			</listOfParameters>
		</kineticLaw>
	</reaction>
	<reaction id="R_SP0107" name="R_SP0107" reversible="false">
		<notes>
			<html:p>GENE_ASSOCIATION: SPLC1_S207540</html:p>
			<html:p>PROTEIN_ASSOCIATION: pyrroline-5-carboxylate reductase</html:p>
			<html:p>SUBSYSTEM: S_Arginine and Proline Metabolism</html:p>
			<html:p>PROTEIN_CLASS: 1.5.1.2</html:p>
		</notes>
		<listOfReactants>
			<speciesReference species="M_pyrroline 5-carboxylate_c" stoichiometry="1.000000"/>
			<speciesReference species="M_NADPH_c" stoichiometry="1.000000"/>
			<speciesReference species="M_H+_c" stoichiometry="2.000000"/>
		</listOfReactants>
		<listOfProducts>
			<speciesReference species="M_L-proline_c" stoichiometry="1.000000"/>
			<speciesReference species="M_NADP+_c" stoichiometry="1.000000"/>
		</listOfProducts>
		<kineticLaw>
			<math xmlns="http://www.w3.org/1998/Math/MathML">
				<ci> FLUX_VALUE </ci>
			</math>
			<listOfParameters>
				<parameter id="LOWER_BOUND" value="0.000000" units="mmol_per_gDW_per_hr"/>
				<parameter id="UPPER_BOUND" value="999999.000000" units="mmol_per_gDW_per_hr"/>
				<parameter id="OBJECTIVE_COEFFICIENT" value="0.000000"/>
			</listOfParameters>
		</kineticLaw>
	</reaction>
	<reaction id="R_SP0108" name="R_SP0108" reversible="false">
		<notes>
			<html:p>GENE_ASSOCIATION: SPLC1_S207540</html:p>
			<html:p>PROTEIN_ASSOCIATION: pyrroline-5-carboxylate reductase</html:p>
			<html:p>SUBSYSTEM: S_Arginine and Proline Metabolism</html:p>
			<html:p>PROTEIN_CLASS: 1.5.1.2</html:p>
		</notes>
		<listOfReactants>
			<speciesReference species="M_pyrroline 5-carboxylate_c" stoichiometry="1.000000"/>
			<speciesReference species="M_NADH_c" stoichiometry="1.000000"/>
			<speciesReference species="M_H+_c" stoichiometry="1.000000"/>
		</listOfReactants>
		<listOfProducts>
			<speciesReference species="M_L-proline_c" stoichiometry="1.000000"/>
			<speciesReference species="M_NAD+_c" stoichiometry="1.000000"/>
		</listOfProducts>
		<kineticLaw>
			<math xmlns="http://www.w3.org/1998/Math/MathML">
				<ci> FLUX_VALUE </ci>
			</math>
			<listOfParameters>
				<parameter id="LOWER_BOUND" value="0.000000" units="mmol_per_gDW_per_hr"/>
				<parameter id="UPPER_BOUND" value="999999.000000" units="mmol_per_gDW_per_hr"/>
				<parameter id="OBJECTIVE_COEFFICIENT" value="0.000000"/>
			</listOfParameters>
		</kineticLaw>
	</reaction>
	<reaction id="R_SP0109" name="R_SP0109" reversible="false">
		<notes>
			<html:p>GENE_ASSOCIATION: SPLC1_S530110 and SPLC1_S530100</html:p>
			<html:p>PROTEIN_ASSOCIATION: delta-1-pyrroline-5-carboxylate dehydrogenase</html:p>
			<html:p>SUBSYSTEM: S_Arginine and Proline Metabolism</html:p>
			<html:p>PROTEIN_CLASS: 1.5.1.12</html:p>
		</notes>
		<listOfReactants>
			<speciesReference species="M_pyrroline 5-carboxylate_c" stoichiometry="1.000000"/>
			<speciesReference species="M_NAD+_c" stoichiometry="1.000000"/>
			<speciesReference species="M_H2O_c" stoichiometry="2.000000"/>
		</listOfReactants>
		<listOfProducts>
			<speciesReference species="M_L-glutamate_c" stoichiometry="1.000000"/>
			<speciesReference species="M_NADH_c" stoichiometry="1.000000"/>
		</listOfProducts>
		<kineticLaw>
			<math xmlns="http://www.w3.org/1998/Math/MathML">
				<ci> FLUX_VALUE </ci>
			</math>
			<listOfParameters>
				<parameter id="LOWER_BOUND" value="0.000000" units="mmol_per_gDW_per_hr"/>
				<parameter id="UPPER_BOUND" value="999999.000000" units="mmol_per_gDW_per_hr"/>
				<parameter id="OBJECTIVE_COEFFICIENT" value="0.000000"/>
			</listOfParameters>
		</kineticLaw>
	</reaction>
	<reaction id="R_SP0110" name="R_SP0110" reversible="false">
		<notes>
			<html:p>GENE_ASSOCIATION: SPLC1_S530110 and SPLC1_S530100</html:p>
			<html:p>PROTEIN_ASSOCIATION: delta-1-pyrroline-5-carboxylate dehydrogenase</html:p>
			<html:p>SUBSYSTEM: S_Arginine and Proline Metabolism</html:p>
			<html:p>PROTEIN_CLASS: 1.5.99.8</html:p>
		</notes>
		<listOfReactants>
			<speciesReference species="M_L-proline_c" stoichiometry="1.000000"/>
			<speciesReference species="M_FAD_c" stoichiometry="1.000000"/>
		</listOfReactants>
		<listOfProducts>
			<speciesReference species="M_pyrroline 5-carboxylate_c" stoichiometry="1.000000"/>
			<speciesReference species="M_FADH2_c" stoichiometry="1.000000"/>
			<speciesReference species="M_H+_c" stoichiometry="1.000000"/>
		</listOfProducts>
		<kineticLaw>
			<math xmlns="http://www.w3.org/1998/Math/MathML">
				<ci> FLUX_VALUE </ci>
			</math>
			<listOfParameters>
				<parameter id="LOWER_BOUND" value="0.000000" units="mmol_per_gDW_per_hr"/>
				<parameter id="UPPER_BOUND" value="999999.000000" units="mmol_per_gDW_per_hr"/>
				<parameter id="OBJECTIVE_COEFFICIENT" value="0.000000"/>
			</listOfParameters>
		</kineticLaw>
	</reaction>
	<reaction id="R_SP0111" name="R_SP0111" reversible="false">
		<notes>
			<html:p>GENE_ASSOCIATION: SPLC1_S202710</html:p>
			<html:p>PROTEIN_ASSOCIATION: bifunctional ornithine acetyltransferase/N-acetylglutamate synthaseprotein</html:p>
			<html:p>SUBSYSTEM: S_Arginine and Proline Metabolism</html:p>
			<html:p>PROTEIN_CLASS: 2.3.1.1</html:p>
		</notes>
		<listOfReactants>
			<speciesReference species="M_L-glutamate_c" stoichiometry="1.000000"/>
			<speciesReference species="M_acetyl-CoA_c" stoichiometry="1.000000"/>
		</listOfReactants>
		<listOfProducts>
			<speciesReference species="M_N-acetyl-L-glutamate_c" stoichiometry="1.000000"/>
			<speciesReference species="M_coenzyme A_c" stoichiometry="1.000000"/>
			<speciesReference species="M_H+_c" stoichiometry="1.000000"/>
		</listOfProducts>
		<kineticLaw>
			<math xmlns="http://www.w3.org/1998/Math/MathML">
				<ci> FLUX_VALUE </ci>
			</math>
			<listOfParameters>
				<parameter id="LOWER_BOUND" value="0.000000" units="mmol_per_gDW_per_hr"/>
				<parameter id="UPPER_BOUND" value="999999.000000" units="mmol_per_gDW_per_hr"/>
				<parameter id="OBJECTIVE_COEFFICIENT" value="0.000000"/>
			</listOfParameters>
		</kineticLaw>
	</reaction>
	<reaction id="R_SP0112" name="R_SP0112" reversible="false">
		<notes>
			<html:p>GENE_ASSOCIATION: SPLC1_S510450</html:p>
			<html:p>PROTEIN_ASSOCIATION: acetylglutamate kinase</html:p>
			<html:p>SUBSYSTEM: S_Arginine and Proline Metabolism</html:p>
			<html:p>PROTEIN_CLASS: 2.7.2.8</html:p>
		</notes>
		<listOfReactants>
			<speciesReference species="M_N-acetyl-L-glutamate_c" stoichiometry="1.000000"/>
			<speciesReference species="M_ATP_c" stoichiometry="1.000000"/>
		</listOfReactants>
		<listOfProducts>
			<speciesReference species="M_N-acetylglutamyl-phosphate_c" stoichiometry="1.000000"/>
			<speciesReference species="M_ADP_c" stoichiometry="1.000000"/>
		</listOfProducts>
		<kineticLaw>
			<math xmlns="http://www.w3.org/1998/Math/MathML">
				<ci> FLUX_VALUE </ci>
			</math>
			<listOfParameters>
				<parameter id="LOWER_BOUND" value="0.000000" units="mmol_per_gDW_per_hr"/>
				<parameter id="UPPER_BOUND" value="999999.000000" units="mmol_per_gDW_per_hr"/>
				<parameter id="OBJECTIVE_COEFFICIENT" value="0.000000"/>
			</listOfParameters>
		</kineticLaw>
	</reaction>
	<reaction id="R_SP0113" name="R_SP0113" reversible="false">
		<notes>
			<html:p>GENE_ASSOCIATION: SPLC1_S020220</html:p>
			<html:p>PROTEIN_ASSOCIATION: N-acetyl-gamma-glutamyl-phosphate reductase</html:p>
			<html:p>SUBSYSTEM: S_Arginine and Proline Metabolism</html:p>
			<html:p>PROTEIN_CLASS: 1.2.1.38</html:p>
		</notes>
		<listOfReactants>
			<speciesReference species="M_N-acetylglutamyl-phosphate_c" stoichiometry="1.000000"/>
			<speciesReference species="M_NADPH_c" stoichiometry="1.000000"/>
			<speciesReference species="M_H+_c" stoichiometry="1.000000"/>
		</listOfReactants>
		<listOfProducts>
			<speciesReference species="M_N-acetyl-L-glutamate-5-semialdehyde_c" stoichiometry="1.000000"/>
			<speciesReference species="M_NADP+_c" stoichiometry="1.000000"/>
			<speciesReference species="M_phosphate_c" stoichiometry="1.000000"/>
		</listOfProducts>
		<kineticLaw>
			<math xmlns="http://www.w3.org/1998/Math/MathML">
				<ci> FLUX_VALUE </ci>
			</math>
			<listOfParameters>
				<parameter id="LOWER_BOUND" value="0.000000" units="mmol_per_gDW_per_hr"/>
				<parameter id="UPPER_BOUND" value="999999.000000" units="mmol_per_gDW_per_hr"/>
				<parameter id="OBJECTIVE_COEFFICIENT" value="0.000000"/>
			</listOfParameters>
		</kineticLaw>
	</reaction>
	<reaction id="R_SP0114" name="R_SP0114" reversible="false">
		<notes>
			<html:p>GENE_ASSOCIATION: SPLC1_S032410</html:p>
			<html:p>PROTEIN_ASSOCIATION: acetylornithine and succinylornithine aminotransferase</html:p>
			<html:p>SUBSYSTEM: S_Arginine and Proline Metabolism</html:p>
			<html:p>PROTEIN_CLASS: 2.6.1.11</html:p>
		</notes>
		<listOfReactants>
			<speciesReference species="M_L-glutamate_c" stoichiometry="1.000000"/>
			<speciesReference species="M_N-acetyl-L-glutamate-5-semialdehyde_c" stoichiometry="1.000000"/>
		</listOfReactants>
		<listOfProducts>
			<speciesReference species="M_N-acetyl-L-ornithine_c" stoichiometry="1.000000"/>
			<speciesReference species="M_alpha-ketoglutarate_c" stoichiometry="1.000000"/>
		</listOfProducts>
		<kineticLaw>
			<math xmlns="http://www.w3.org/1998/Math/MathML">
				<ci> FLUX_VALUE </ci>
			</math>
			<listOfParameters>
				<parameter id="LOWER_BOUND" value="0.000000" units="mmol_per_gDW_per_hr"/>
				<parameter id="UPPER_BOUND" value="999999.000000" units="mmol_per_gDW_per_hr"/>
				<parameter id="OBJECTIVE_COEFFICIENT" value="0.000000"/>
			</listOfParameters>
		</kineticLaw>
	</reaction>
	<reaction id="R_SP0115" name="R_SP0115" reversible="false">
		<notes>
			<html:p>GENE_ASSOCIATION: SPLC1_S202710</html:p>
			<html:p>PROTEIN_ASSOCIATION: bifunctional ornithine acetyltransferase/N-acetylglutamate synthaseprotein</html:p>
			<html:p>SUBSYSTEM: S_Arginine biosynthesis II (acetyl cycle)</html:p>
			<html:p>PROTEIN_CLASS: 2.3.1.35</html:p>
		</notes>
		<listOfReactants>
			<speciesReference species="M_L-glutamate_c" stoichiometry="1.000000"/>
			<speciesReference species="M_N-acetyl-L-ornithine_c" stoichiometry="1.000000"/>
		</listOfReactants>
		<listOfProducts>
			<speciesReference species="M_N-acetyl-L-glutamate_c" stoichiometry="1.000000"/>
			<speciesReference species="M_L-ornithine_c" stoichiometry="1.000000"/>
		</listOfProducts>
		<kineticLaw>
			<math xmlns="http://www.w3.org/1998/Math/MathML">
				<ci> FLUX_VALUE </ci>
			</math>
			<listOfParameters>
				<parameter id="LOWER_BOUND" value="0.000000" units="mmol_per_gDW_per_hr"/>
				<parameter id="UPPER_BOUND" value="999999.000000" units="mmol_per_gDW_per_hr"/>
				<parameter id="OBJECTIVE_COEFFICIENT" value="0.000000"/>
			</listOfParameters>
		</kineticLaw>
	</reaction>
	<reaction id="R_SP0116" name="R_SP0116" reversible="false">
		<notes>
			<html:p>GENE_ASSOCIATION: SPLC1_S206640 and SPLC1_S500230</html:p>
			<html:p>PROTEIN_ASSOCIATION: carbamoyl-phosphate synthase small subunit, carbamoyl-phosphate synthase large subunit</html:p>
			<html:p>SUBSYSTEM: S_Arginine and Proline Metabolism</html:p>
			<html:p>PROTEIN_CLASS: 6.3.5.5</html:p>
		</notes>
		<listOfReactants>
			<speciesReference species="M_ATP_c" stoichiometry="2.000000"/>
			<speciesReference species="M_L-glutamine_c" stoichiometry="1.000000"/>
			<speciesReference species="M_HCO3-_c" stoichiometry="1.000000"/>
			<speciesReference species="M_H2O_c" stoichiometry="1.000000"/>
		</listOfReactants>
		<listOfProducts>
			<speciesReference species="M_L-glutamate_c" stoichiometry="1.000000"/>
			<speciesReference species="M_ADP_c" stoichiometry="2.000000"/>
			<speciesReference species="M_phosphate_c" stoichiometry="1.000000"/>
			<speciesReference species="M_carbamoyl-phosphate_c" stoichiometry="1.000000"/>
			<speciesReference species="M_H+_c" stoichiometry="4.000000"/>
		</listOfProducts>
		<kineticLaw>
			<math xmlns="http://www.w3.org/1998/Math/MathML">
				<ci> FLUX_VALUE </ci>
			</math>
			<listOfParameters>
				<parameter id="LOWER_BOUND" value="0.000000" units="mmol_per_gDW_per_hr"/>
				<parameter id="UPPER_BOUND" value="999999.000000" units="mmol_per_gDW_per_hr"/>
				<parameter id="OBJECTIVE_COEFFICIENT" value="0.000000"/>
			</listOfParameters>
		</kineticLaw>
	</reaction>
	<reaction id="R_SP0117" name="R_SP0117" reversible="false">
		<notes>
			<html:p>GENE_ASSOCIATION: SPLC1_S010070</html:p>
			<html:p>PROTEIN_ASSOCIATION: ornithine carbamoyltransferase</html:p>
			<html:p>SUBSYSTEM: S_Arginine and Proline Metabolism</html:p>
			<html:p>PROTEIN_CLASS: 2.1.3.3</html:p>
		</notes>
		<listOfReactants>
			<speciesReference species="M_L-ornithine_c" stoichiometry="1.000000"/>
			<speciesReference species="M_carbamoyl-phosphate_c" stoichiometry="1.000000"/>
		</listOfReactants>
		<listOfProducts>
			<speciesReference species="M_citrulline_c" stoichiometry="1.000000"/>
			<speciesReference species="M_phosphate_c" stoichiometry="1.000000"/>
			<speciesReference species="M_H+_c" stoichiometry="1.000000"/>
		</listOfProducts>
		<kineticLaw>
			<math xmlns="http://www.w3.org/1998/Math/MathML">
				<ci> FLUX_VALUE </ci>
			</math>
			<listOfParameters>
				<parameter id="LOWER_BOUND" value="0.000000" units="mmol_per_gDW_per_hr"/>
				<parameter id="UPPER_BOUND" value="999999.000000" units="mmol_per_gDW_per_hr"/>
				<parameter id="OBJECTIVE_COEFFICIENT" value="0.000000"/>
			</listOfParameters>
		</kineticLaw>
	</reaction>
	<reaction id="R_SP0118" name="R_SP0118" reversible="false">
		<notes>
			<html:p>GENE_ASSOCIATION: SPLC1_S540390</html:p>
			<html:p>PROTEIN_ASSOCIATION: argininosuccinate synthase</html:p>
			<html:p>SUBSYSTEM: S_Arginine and Proline Metabolism</html:p>
			<html:p>PROTEIN_CLASS: 6.3.4.5</html:p>
		</notes>
		<listOfReactants>
			<speciesReference species="M_L-aspartate_c" stoichiometry="1.000000"/>
			<speciesReference species="M_citrulline_c" stoichiometry="1.000000"/>
			<speciesReference species="M_ATP_c" stoichiometry="1.000000"/>
		</listOfReactants>
		<listOfProducts>
			<speciesReference species="M_L-arginino-succinate_c" stoichiometry="1.000000"/>
			<speciesReference species="M_diphosphate_c" stoichiometry="1.000000"/>
			<speciesReference species="M_AMP_c" stoichiometry="1.000000"/>
			<speciesReference species="M_H+_c" stoichiometry="1.000000"/>
		</listOfProducts>
		<kineticLaw>
			<math xmlns="http://www.w3.org/1998/Math/MathML">
				<ci> FLUX_VALUE </ci>
			</math>
			<listOfParameters>
				<parameter id="LOWER_BOUND" value="0.000000" units="mmol_per_gDW_per_hr"/>
				<parameter id="UPPER_BOUND" value="999999.000000" units="mmol_per_gDW_per_hr"/>
				<parameter id="OBJECTIVE_COEFFICIENT" value="0.000000"/>
			</listOfParameters>
		</kineticLaw>
	</reaction>
	<reaction id="R_SP0119" name="R_SP0119" reversible="false">
		<notes>
			<html:p>GENE_ASSOCIATION: SPLC1_S531320</html:p>
			<html:p>PROTEIN_ASSOCIATION: argininosuccinate lyase</html:p>
			<html:p>SUBSYSTEM: S_Arginine and Proline Metabolism</html:p>
			<html:p>PROTEIN_CLASS: 4.3.2.1</html:p>
		</notes>
		<listOfReactants>
			<speciesReference species="M_L-arginino-succinate_c" stoichiometry="1.000000"/>
		</listOfReactants>
		<listOfProducts>
			<speciesReference species="M_L-arginine_c" stoichiometry="1.000000"/>
			<speciesReference species="M_fumarate_c" stoichiometry="1.000000"/>
		</listOfProducts>
		<kineticLaw>
			<math xmlns="http://www.w3.org/1998/Math/MathML">
				<ci> FLUX_VALUE </ci>
			</math>
			<listOfParameters>
				<parameter id="LOWER_BOUND" value="0.000000" units="mmol_per_gDW_per_hr"/>
				<parameter id="UPPER_BOUND" value="999999.000000" units="mmol_per_gDW_per_hr"/>
				<parameter id="OBJECTIVE_COEFFICIENT" value="0.000000"/>
			</listOfParameters>
		</kineticLaw>
	</reaction>
	<reaction id="R_SP0120" name="R_SP0120" reversible="false">
		<notes>
			<html:p>GENE_ASSOCIATION: SPLC1_S208410</html:p>
			<html:p>PROTEIN_ASSOCIATION: arginine decarboxylase</html:p>
			<html:p>SUBSYSTEM: S_Arginine and Proline Metabolism</html:p>
			<html:p>PROTEIN_CLASS: 4.1.1.19</html:p>
		</notes>
		<listOfReactants>
			<speciesReference species="M_L-arginine_c" stoichiometry="1.000000"/>
			<speciesReference species="M_H+_c" stoichiometry="1.000000"/>
		</listOfReactants>
		<listOfProducts>
			<speciesReference species="M_CO2_c" stoichiometry="1.000000"/>
			<speciesReference species="M_agmatine_c" stoichiometry="1.000000"/>
		</listOfProducts>
		<kineticLaw>
			<math xmlns="http://www.w3.org/1998/Math/MathML">
				<ci> FLUX_VALUE </ci>
			</math>
			<listOfParameters>
				<parameter id="LOWER_BOUND" value="0.000000" units="mmol_per_gDW_per_hr"/>
				<parameter id="UPPER_BOUND" value="999999.000000" units="mmol_per_gDW_per_hr"/>
				<parameter id="OBJECTIVE_COEFFICIENT" value="0.000000"/>
			</listOfParameters>
		</kineticLaw>
	</reaction>
	<reaction id="R_SP0121" name="R_SP0121" reversible="false">
		<notes>
			<html:p>GENE_ASSOCIATION: SPLC1_S520370</html:p>
			<html:p>PROTEIN_ASSOCIATION: agmatinase</html:p>
			<html:p>SUBSYSTEM: S_Arginine and Proline Metabolism</html:p>
			<html:p>PROTEIN_CLASS: 3.5.3.11</html:p>
		</notes>
		<listOfReactants>
			<speciesReference species="M_H2O_c" stoichiometry="1.000000"/>
			<speciesReference species="M_agmatine_c" stoichiometry="1.000000"/>
		</listOfReactants>
		<listOfProducts>
			<speciesReference species="M_urea_c" stoichiometry="1.000000"/>
			<speciesReference species="M_putrescine_c" stoichiometry="1.000000"/>
		</listOfProducts>
		<kineticLaw>
			<math xmlns="http://www.w3.org/1998/Math/MathML">
				<ci> FLUX_VALUE </ci>
			</math>
			<listOfParameters>
				<parameter id="LOWER_BOUND" value="0.000000" units="mmol_per_gDW_per_hr"/>
				<parameter id="UPPER_BOUND" value="999999.000000" units="mmol_per_gDW_per_hr"/>
				<parameter id="OBJECTIVE_COEFFICIENT" value="0.000000"/>
			</listOfParameters>
		</kineticLaw>
	</reaction>
	<reaction id="R_SP0122" name="R_SP0122" reversible="false">
		<notes>
			<html:p>GENE_ASSOCIATION: UNKNOWN</html:p>
			<html:p>PROTEIN_ASSOCIATION: diamine transaminase</html:p>
			<html:p>SUBSYSTEM: S_Arginine and Proline Metabolism</html:p>
			<html:p>PROTEIN_CLASS: 2.6.1.29</html:p>
		</notes>
		<listOfReactants>
			<speciesReference species="M_putrescine_c" stoichiometry="1.000000"/>
			<speciesReference species="M_alpha-ketoglutarate_c" stoichiometry="1.000000"/>
		</listOfReactants>
		<listOfProducts>
			<speciesReference species="M_L-glutamate_c" stoichiometry="1.000000"/>
			<speciesReference species="M_4-aminobutanal_c" stoichiometry="1.000000"/>
		</listOfProducts>
		<kineticLaw>
			<math xmlns="http://www.w3.org/1998/Math/MathML">
				<ci> FLUX_VALUE </ci>
			</math>
			<listOfParameters>
				<parameter id="LOWER_BOUND" value="0.000000" units="mmol_per_gDW_per_hr"/>
				<parameter id="UPPER_BOUND" value="999999.000000" units="mmol_per_gDW_per_hr"/>
				<parameter id="OBJECTIVE_COEFFICIENT" value="0.000000"/>
			</listOfParameters>
		</kineticLaw>
	</reaction>
	<reaction id="R_SP0123" name="R_SP0123" reversible="false">
		<notes>
			<html:p>GENE_ASSOCIATION: SPLC1_S231040</html:p>
			<html:p>PROTEIN_ASSOCIATION: spermine synthase</html:p>
			<html:p>SUBSYSTEM: S_Arginine and Proline Metabolism</html:p>
			<html:p>PROTEIN_CLASS: 2.5.1.16</html:p>
		</notes>
		<listOfReactants>
			<speciesReference species="M_putrescine_c" stoichiometry="1.000000"/>
			<speciesReference species="M_S-adenosyl-L-methioninamine_c" stoichiometry="1.000000"/>
		</listOfReactants>
		<listOfProducts>
			<speciesReference species="M_spermidine_c" stoichiometry="1.000000"/>
			<speciesReference species="M_5'-methylthioadenosine_c" stoichiometry="1.000000"/>
			<speciesReference species="M_H+_c" stoichiometry="1.000000"/>
		</listOfProducts>
		<kineticLaw>
			<math xmlns="http://www.w3.org/1998/Math/MathML">
				<ci> FLUX_VALUE </ci>
			</math>
			<listOfParameters>
				<parameter id="LOWER_BOUND" value="0.000000" units="mmol_per_gDW_per_hr"/>
				<parameter id="UPPER_BOUND" value="999999.000000" units="mmol_per_gDW_per_hr"/>
				<parameter id="OBJECTIVE_COEFFICIENT" value="0.000000"/>
			</listOfParameters>
		</kineticLaw>
	</reaction>
	<reaction id="R_SP0124" name="R_SP0124" reversible="false">
		<notes>
			<html:p>GENE_ASSOCIATION: SPLC1_S501150</html:p>
			<html:p>PROTEIN_ASSOCIATION: S-Adenosylmethionine decarboxylase</html:p>
			<html:p>SUBSYSTEM: S_Arginine and Proline Metabolism</html:p>
			<html:p>PROTEIN_CLASS: 4.1.1.50</html:p>
		</notes>
		<listOfReactants>
			<speciesReference species="M_S-adenosyl-L-methionine_c" stoichiometry="1.000000"/>
			<speciesReference species="M_H+_c" stoichiometry="1.000000"/>
		</listOfReactants>
		<listOfProducts>
			<speciesReference species="M_CO2_c" stoichiometry="1.000000"/>
			<speciesReference species="M_S-adenosyl-L-methioninamine_c" stoichiometry="1.000000"/>
		</listOfProducts>
		<kineticLaw>
			<math xmlns="http://www.w3.org/1998/Math/MathML">
				<ci> FLUX_VALUE </ci>
			</math>
			<listOfParameters>
				<parameter id="LOWER_BOUND" value="0.000000" units="mmol_per_gDW_per_hr"/>
				<parameter id="UPPER_BOUND" value="999999.000000" units="mmol_per_gDW_per_hr"/>
				<parameter id="OBJECTIVE_COEFFICIENT" value="0.000000"/>
			</listOfParameters>
		</kineticLaw>
	</reaction>
	<reaction id="R_SP0125" name="R_SP0125" reversible="false">
		<notes>
			<html:p>GENE_ASSOCIATION: SPLC1_S510920</html:p>
			<html:p>PROTEIN_ASSOCIATION: FAD linked oxidase domain protein</html:p>
			<html:p>SUBSYSTEM: S_Arginine and Proline Metabolism</html:p>
			<html:p>PROTEIN_CLASS: 1.2.1.19</html:p>
		</notes>
		<listOfReactants>
			<speciesReference species="M_4-aminobutanal_c" stoichiometry="1.000000"/>
			<speciesReference species="M_NAD+_c" stoichiometry="1.000000"/>
			<speciesReference species="M_H2O_c" stoichiometry="1.000000"/>
		</listOfReactants>
		<listOfProducts>
			<speciesReference species="M_4-aminobutanoate_c" stoichiometry="1.000000"/>
			<speciesReference species="M_NADH_c" stoichiometry="1.000000"/>
			<speciesReference species="M_H+_c" stoichiometry="2.000000"/>
		</listOfProducts>
		<kineticLaw>
			<math xmlns="http://www.w3.org/1998/Math/MathML">
				<ci> FLUX_VALUE </ci>
			</math>
			<listOfParameters>
				<parameter id="LOWER_BOUND" value="0.000000" units="mmol_per_gDW_per_hr"/>
				<parameter id="UPPER_BOUND" value="999999.000000" units="mmol_per_gDW_per_hr"/>
				<parameter id="OBJECTIVE_COEFFICIENT" value="0.000000"/>
			</listOfParameters>
		</kineticLaw>
	</reaction>
	<reaction id="R_SP0126" name="R_SP0126" reversible="false">
		<notes>
			<html:p>GENE_ASSOCIATION: UNKNOWN</html:p>
			<html:p>PROTEIN_ASSOCIATION: 4-aminobutyrate transaminase</html:p>
			<html:p>SUBSYSTEM: S_Arginine and Proline Metabolism</html:p>
			<html:p>PROTEIN_CLASS: 2.6.1.19</html:p>
		</notes>
		<listOfReactants>
			<speciesReference species="M_alpha-ketoglutarate_c" stoichiometry="1.000000"/>
			<speciesReference species="M_4-aminobutanoate_c" stoichiometry="1.000000"/>
		</listOfReactants>
		<listOfProducts>
			<speciesReference species="M_L-glutamate_c" stoichiometry="1.000000"/>
			<speciesReference species="M_succinate-semialdehyde_c" stoichiometry="1.000000"/>
		</listOfProducts>
		<kineticLaw>
			<math xmlns="http://www.w3.org/1998/Math/MathML">
				<ci> FLUX_VALUE </ci>
			</math>
			<listOfParameters>
				<parameter id="LOWER_BOUND" value="0.000000" units="mmol_per_gDW_per_hr"/>
				<parameter id="UPPER_BOUND" value="999999.000000" units="mmol_per_gDW_per_hr"/>
				<parameter id="OBJECTIVE_COEFFICIENT" value="0.000000"/>
			</listOfParameters>
		</kineticLaw>
	</reaction>
	<reaction id="R_SP0127" name="R_SP0127" reversible="false">
		<notes>
			<html:p>GENE_ASSOCIATION: SPLC1_S202510</html:p>
			<html:p>PROTEIN_ASSOCIATION: glutathionylspermidine synthase</html:p>
			<html:p>SUBSYSTEM: S_Arginine and Proline Metabolism</html:p>
			<html:p>PROTEIN_CLASS: 3.5.1.78</html:p>
		</notes>
		<listOfReactants>
			<speciesReference species="M_glutathionylspermidine_c" stoichiometry="1.000000"/>
			<speciesReference species="M_H2O_c" stoichiometry="1.000000"/>
		</listOfReactants>
		<listOfProducts>
			<speciesReference species="M_spermidine_c" stoichiometry="1.000000"/>
			<speciesReference species="M_reduced-glutathione_c" stoichiometry="1.000000"/>
		</listOfProducts>
		<kineticLaw>
			<math xmlns="http://www.w3.org/1998/Math/MathML">
				<ci> FLUX_VALUE </ci>
			</math>
			<listOfParameters>
				<parameter id="LOWER_BOUND" value="0.000000" units="mmol_per_gDW_per_hr"/>
				<parameter id="UPPER_BOUND" value="999999.000000" units="mmol_per_gDW_per_hr"/>
				<parameter id="OBJECTIVE_COEFFICIENT" value="0.000000"/>
			</listOfParameters>
		</kineticLaw>
	</reaction>
	<reaction id="R_SP0128" name="R_SP0128" reversible="false">
		<notes>
			<html:p>GENE_ASSOCIATION: SPLC1_S202510</html:p>
			<html:p>PROTEIN_ASSOCIATION: glutathionylspermidine synthase</html:p>
			<html:p>SUBSYSTEM: S_Arginine and Proline Metabolism</html:p>
			<html:p>PROTEIN_CLASS: 6.3.1.8</html:p>
		</notes>
		<listOfReactants>
			<speciesReference species="M_spermidine_c" stoichiometry="1.000000"/>
			<speciesReference species="M_reduced-glutathione_c" stoichiometry="1.000000"/>
			<speciesReference species="M_ATP_c" stoichiometry="1.000000"/>
		</listOfReactants>
		<listOfProducts>
			<speciesReference species="M_glutathionylspermidine_c" stoichiometry="1.000000"/>
			<speciesReference species="M_ADP_c" stoichiometry="1.000000"/>
			<speciesReference species="M_phosphate_c" stoichiometry="1.000000"/>
			<speciesReference species="M_H+_c" stoichiometry="1.000000"/>
		</listOfProducts>
		<kineticLaw>
			<math xmlns="http://www.w3.org/1998/Math/MathML">
				<ci> FLUX_VALUE </ci>
			</math>
			<listOfParameters>
				<parameter id="LOWER_BOUND" value="0.000000" units="mmol_per_gDW_per_hr"/>
				<parameter id="UPPER_BOUND" value="999999.000000" units="mmol_per_gDW_per_hr"/>
				<parameter id="OBJECTIVE_COEFFICIENT" value="0.000000"/>
			</listOfParameters>
		</kineticLaw>
	</reaction>
	<reaction id="R_SP0129" name="R_SP0129" reversible="false">
		<notes>
			<html:p>GENE_ASSOCIATION: SPLC1_S360470</html:p>
			<html:p>PROTEIN_ASSOCIATION: Aldehyde Dehydrogenase</html:p>
			<html:p>SUBSYSTEM: S_Arginine and Proline Metabolism</html:p>
			<html:p>PROTEIN_CLASS: 1.2.1.16</html:p>
		</notes>
		<listOfReactants>
			<speciesReference species="M_succinate-semialdehyde_c" stoichiometry="1.000000"/>
			<speciesReference species="M_NADP+_c" stoichiometry="1.000000"/>
			<speciesReference species="M_H2O_c" stoichiometry="1.000000"/>
		</listOfReactants>
		<listOfProducts>
			<speciesReference species="M_NADPH_c" stoichiometry="1.000000"/>
			<speciesReference species="M_succinate_c" stoichiometry="1.000000"/>
			<speciesReference species="M_H+_c" stoichiometry="2.000000"/>
		</listOfProducts>
		<kineticLaw>
			<math xmlns="http://www.w3.org/1998/Math/MathML">
				<ci> FLUX_VALUE </ci>
			</math>
			<listOfParameters>
				<parameter id="LOWER_BOUND" value="0.000000" units="mmol_per_gDW_per_hr"/>
				<parameter id="UPPER_BOUND" value="999999.000000" units="mmol_per_gDW_per_hr"/>
				<parameter id="OBJECTIVE_COEFFICIENT" value="0.000000"/>
			</listOfParameters>
		</kineticLaw>
	</reaction>
	<reaction id="R_SP0130" name="R_SP0130" reversible="false">
		<notes>
			<html:p>GENE_ASSOCIATION: SPLC1_S360470</html:p>
			<html:p>PROTEIN_ASSOCIATION: Aldehyde Dehydrogenase</html:p>
			<html:p>SUBSYSTEM: S_Arginine and Proline Metabolism</html:p>
			<html:p>PROTEIN_CLASS: 1.2.1.24</html:p>
		</notes>
		<listOfReactants>
			<speciesReference species="M_succinate-semialdehyde_c" stoichiometry="1.000000"/>
			<speciesReference species="M_NAD+_c" stoichiometry="1.000000"/>
			<speciesReference species="M_H2O_c" stoichiometry="1.000000"/>
		</listOfReactants>
		<listOfProducts>
			<speciesReference species="M_NADH_c" stoichiometry="1.000000"/>
			<speciesReference species="M_succinate_c" stoichiometry="1.000000"/>
			<speciesReference species="M_H+_c" stoichiometry="2.000000"/>
		</listOfProducts>
		<kineticLaw>
			<math xmlns="http://www.w3.org/1998/Math/MathML">
				<ci> FLUX_VALUE </ci>
			</math>
			<listOfParameters>
				<parameter id="LOWER_BOUND" value="0.000000" units="mmol_per_gDW_per_hr"/>
				<parameter id="UPPER_BOUND" value="999999.000000" units="mmol_per_gDW_per_hr"/>
				<parameter id="OBJECTIVE_COEFFICIENT" value="0.000000"/>
			</listOfParameters>
		</kineticLaw>
	</reaction>
	<reaction id="R_SP0131" name="R_SP0131" reversible="true">
		<notes>
			<html:p>GENE_ASSOCIATION: SPLC1_S340090 or SPLC1_S081830</html:p>
			<html:p>PROTEIN_ASSOCIATION: pyridoxal-5'-phosphate-dependent protein beta subunit, threonine dehydratase biosynthetic</html:p>
			<html:p>SUBSYSTEM: S_Glycine and Serine Metabolism</html:p>
			<html:p>PROTEIN_CLASS: 4.3.1.17</html:p>
		</notes>
		<listOfReactants>
			<speciesReference species="M_L-serine_c" stoichiometry="1.000000"/>
		</listOfReactants>
		<listOfProducts>
			<speciesReference species="M_pyruvate_c" stoichiometry="1.000000"/>
			<speciesReference species="M_NH4+_c" stoichiometry="1.000000"/>
		</listOfProducts>
		<kineticLaw>
			<math xmlns="http://www.w3.org/1998/Math/MathML">
				<ci> FLUX_VALUE </ci>
			</math>
			<listOfParameters>
				<parameter id="LOWER_BOUND" value="-999999.000000" units="mmol_per_gDW_per_hr"/>
				<parameter id="UPPER_BOUND" value="999999.000000" units="mmol_per_gDW_per_hr"/>
				<parameter id="OBJECTIVE_COEFFICIENT" value="0.000000"/>
			</listOfParameters>
		</kineticLaw>
	</reaction>
	<reaction id="R_SP0132" name="R_SP0132" reversible="false">
		<notes>
			<html:p>GENE_ASSOCIATION: SPLC1_S240360</html:p>
			<html:p>PROTEIN_ASSOCIATION: D-3-phosphoglycerate dehydrogenase</html:p>
			<html:p>SUBSYSTEM: S_Glycine and Serine Metabolism</html:p>
			<html:p>PROTEIN_CLASS: 1.1.1.95</html:p>
		</notes>
		<listOfReactants>
			<speciesReference species="M_3-phosphoglycerate_c" stoichiometry="1.000000"/>
			<speciesReference species="M_NAD+_c" stoichiometry="1.000000"/>
		</listOfReactants>
		<listOfProducts>
			<speciesReference species="M_3-phospho-hydroxypyruvate_c" stoichiometry="1.000000"/>
			<speciesReference species="M_NADH_c" stoichiometry="1.000000"/>
			<speciesReference species="M_H+_c" stoichiometry="1.000000"/>
		</listOfProducts>
		<kineticLaw>
			<math xmlns="http://www.w3.org/1998/Math/MathML">
				<ci> FLUX_VALUE </ci>
			</math>
			<listOfParameters>
				<parameter id="LOWER_BOUND" value="0.000000" units="mmol_per_gDW_per_hr"/>
				<parameter id="UPPER_BOUND" value="999999.000000" units="mmol_per_gDW_per_hr"/>
				<parameter id="OBJECTIVE_COEFFICIENT" value="0.000000"/>
			</listOfParameters>
		</kineticLaw>
	</reaction>
	<reaction id="R_SP0133" name="R_SP0133" reversible="false">
		<notes>
			<html:p>GENE_ASSOCIATION: UNKNOWN</html:p>
			<html:p>PROTEIN_ASSOCIATION: phosphoserine aminotransferase</html:p>
			<html:p>SUBSYSTEM: S_Cofactor and Prosthetic Group Biosynthesis --B6</html:p>
			<html:p>PROTEIN_CLASS: 2.6.1.52</html:p>
		</notes>
		<listOfReactants>
			<speciesReference species="M_3-phospho-hydroxypyruvate_c" stoichiometry="1.000000"/>
			<speciesReference species="M_L-glutamate_c" stoichiometry="1.000000"/>
		</listOfReactants>
		<listOfProducts>
			<speciesReference species="M_3-phospho-serine_c" stoichiometry="1.000000"/>
			<speciesReference species="M_alpha-ketoglutarate_c" stoichiometry="1.000000"/>
		</listOfProducts>
		<kineticLaw>
			<math xmlns="http://www.w3.org/1998/Math/MathML">
				<ci> FLUX_VALUE </ci>
			</math>
			<listOfParameters>
				<parameter id="LOWER_BOUND" value="0.000000" units="mmol_per_gDW_per_hr"/>
				<parameter id="UPPER_BOUND" value="999999.000000" units="mmol_per_gDW_per_hr"/>
				<parameter id="OBJECTIVE_COEFFICIENT" value="0.000000"/>
			</listOfParameters>
		</kineticLaw>
	</reaction>
	<reaction id="R_SP0134" name="R_SP0134" reversible="false">
		<notes>
			<html:p>GENE_ASSOCIATION: SPLC1_S533530</html:p>
			<html:p>PROTEIN_ASSOCIATION: HAD-superfamily hydrolase subfamily IB</html:p>
			<html:p>SUBSYSTEM: S_Glycine and Serine Metabolism</html:p>
			<html:p>PROTEIN_CLASS: 3.1.3.3</html:p>
		</notes>
		<listOfReactants>
			<speciesReference species="M_3-phospho-serine_c" stoichiometry="1.000000"/>
			<speciesReference species="M_H2O_c" stoichiometry="1.000000"/>
		</listOfReactants>
		<listOfProducts>
			<speciesReference species="M_L-serine_c" stoichiometry="1.000000"/>
			<speciesReference species="M_phosphate_c" stoichiometry="1.000000"/>
		</listOfProducts>
		<kineticLaw>
			<math xmlns="http://www.w3.org/1998/Math/MathML">
				<ci> FLUX_VALUE </ci>
			</math>
			<listOfParameters>
				<parameter id="LOWER_BOUND" value="0.000000" units="mmol_per_gDW_per_hr"/>
				<parameter id="UPPER_BOUND" value="999999.000000" units="mmol_per_gDW_per_hr"/>
				<parameter id="OBJECTIVE_COEFFICIENT" value="0.000000"/>
			</listOfParameters>
		</kineticLaw>
	</reaction>
	<reaction id="R_SP0135" name="R_SP0135" reversible="true">
		<notes>
			<html:p>GENE_ASSOCIATION: SPLC1_S360760</html:p>
			<html:p>PROTEIN_ASSOCIATION: glycine hydroxymethyltransferase</html:p>
			<html:p>SUBSYSTEM: S_Glycine and Serine Metabolism</html:p>
			<html:p>PROTEIN_CLASS: 2.1.2.1</html:p>
		</notes>
		<listOfReactants>
			<speciesReference species="M_5,10-methylene-THF_c" stoichiometry="1.000000"/>
			<speciesReference species="M_glycine_c" stoichiometry="1.000000"/>
			<speciesReference species="M_H2O_c" stoichiometry="1.000000"/>
		</listOfReactants>
		<listOfProducts>
			<speciesReference species="M_L-serine_c" stoichiometry="1.000000"/>
			<speciesReference species="M_tetrahydrofolate_c" stoichiometry="1.000000"/>
		</listOfProducts>
		<kineticLaw>
			<math xmlns="http://www.w3.org/1998/Math/MathML">
				<ci> FLUX_VALUE </ci>
			</math>
			<listOfParameters>
				<parameter id="LOWER_BOUND" value="-999999.000000" units="mmol_per_gDW_per_hr"/>
				<parameter id="UPPER_BOUND" value="999999.000000" units="mmol_per_gDW_per_hr"/>
				<parameter id="OBJECTIVE_COEFFICIENT" value="0.000000"/>
			</listOfParameters>
		</kineticLaw>
	</reaction>
	<reaction id="R_SP0136" name="R_SP0136" reversible="true">
		<notes>
			<html:p>GENE_ASSOCIATION: SPLC1_S533290 or SPLC1_S041260</html:p>
			<html:p>PROTEIN_ASSOCIATION: serine O-acetyltransferase, serine acetyltransferase</html:p>
			<html:p>SUBSYSTEM: S_Cysteine Metabolism</html:p>
			<html:p>PROTEIN_CLASS: 2.3.1.30</html:p>
		</notes>
		<listOfReactants>
			<speciesReference species="M_L-serine_c" stoichiometry="1.000000"/>
			<speciesReference species="M_acetyl-CoA_c" stoichiometry="1.000000"/>
		</listOfReactants>
		<listOfProducts>
			<speciesReference species="M_O-acetyl-L-serine_c" stoichiometry="1.000000"/>
			<speciesReference species="M_coenzyme A_c" stoichiometry="1.000000"/>
		</listOfProducts>
		<kineticLaw>
			<math xmlns="http://www.w3.org/1998/Math/MathML">
				<ci> FLUX_VALUE </ci>
			</math>
			<listOfParameters>
				<parameter id="LOWER_BOUND" value="-999999.000000" units="mmol_per_gDW_per_hr"/>
				<parameter id="UPPER_BOUND" value="999999.000000" units="mmol_per_gDW_per_hr"/>
				<parameter id="OBJECTIVE_COEFFICIENT" value="0.000000"/>
			</listOfParameters>
		</kineticLaw>
	</reaction>
	<reaction id="R_SP0137" name="R_SP0137" reversible="false">
		<notes>
			<html:p>GENE_ASSOCIATION: SPLC1_S560160 or SPLC1_S533280 or SPLC1_S102050</html:p>
			<html:p>PROTEIN_ASSOCIATION: cysteine synthase A, pyridoxal-5'-phosphate-dependent protein beta subunit, putative cysteine synthase A</html:p>
			<html:p>SUBSYSTEM: S_Cysteine Metabolism</html:p>
			<html:p>PROTEIN_CLASS: 2.5.1.47</html:p>
		</notes>
		<listOfReactants>
			<speciesReference species="M_O-acetyl-L-serine_c" stoichiometry="1.000000"/>
			<speciesReference species="M_H2S_c" stoichiometry="1.000000"/>
		</listOfReactants>
		<listOfProducts>
			<speciesReference species="M_L-cysteine_c" stoichiometry="1.000000"/>
			<speciesReference species="M_acetate_c" stoichiometry="1.000000"/>
			<speciesReference species="M_H+_c" stoichiometry="1.000000"/>
		</listOfProducts>
		<kineticLaw>
			<math xmlns="http://www.w3.org/1998/Math/MathML">
				<ci> FLUX_VALUE </ci>
			</math>
			<listOfParameters>
				<parameter id="LOWER_BOUND" value="0.000000" units="mmol_per_gDW_per_hr"/>
				<parameter id="UPPER_BOUND" value="999999.000000" units="mmol_per_gDW_per_hr"/>
				<parameter id="OBJECTIVE_COEFFICIENT" value="0.000000"/>
			</listOfParameters>
		</kineticLaw>
	</reaction>
	<reaction id="R_SP0138" name="R_SP0138" reversible="false">
		<notes>
			<html:p>GENE_ASSOCIATION: SPLC1_S590610</html:p>
			<html:p>PROTEIN_ASSOCIATION: Ap4A phosphorylase II</html:p>
			<html:p>SUBSYSTEM: S_Cysteine Metabolism</html:p>
			<html:p>PROTEIN_CLASS: 2.7.7.4</html:p>
		</notes>
		<listOfReactants>
			<speciesReference species="M_SO4_c" stoichiometry="1.000000"/>
			<speciesReference species="M_ATP_c" stoichiometry="1.000000"/>
		</listOfReactants>
		<listOfProducts>
			<speciesReference species="M_adenosine-5'-phosphosulfate_c" stoichiometry="1.000000"/>
			<speciesReference species="M_diphosphate_c" stoichiometry="1.000000"/>
		</listOfProducts>
		<kineticLaw>
			<math xmlns="http://www.w3.org/1998/Math/MathML">
				<ci> FLUX_VALUE </ci>
			</math>
			<listOfParameters>
				<parameter id="LOWER_BOUND" value="0.000000" units="mmol_per_gDW_per_hr"/>
				<parameter id="UPPER_BOUND" value="999999.000000" units="mmol_per_gDW_per_hr"/>
				<parameter id="OBJECTIVE_COEFFICIENT" value="0.000000"/>
			</listOfParameters>
		</kineticLaw>
	</reaction>
	<reaction id="R_SP0139" name="R_SP0139" reversible="false">
		<notes>
			<html:p>GENE_ASSOCIATION: SPLC1_S171100</html:p>
			<html:p>PROTEIN_ASSOCIATION: adenylyl-sulfate kinase</html:p>
			<html:p>SUBSYSTEM: S_Cysteine Metabolism</html:p>
			<html:p>PROTEIN_CLASS: 2.7.1.25</html:p>
		</notes>
		<listOfReactants>
			<speciesReference species="M_adenosine-5'-phosphosulfate_c" stoichiometry="1.000000"/>
			<speciesReference species="M_ATP_c" stoichiometry="1.000000"/>
		</listOfReactants>
		<listOfProducts>
			<speciesReference species="M_phosphoadenosine-5'-phosphosulfate_c" stoichiometry="1.000000"/>
			<speciesReference species="M_ADP_c" stoichiometry="1.000000"/>
			<speciesReference species="M_H+_c" stoichiometry="1.000000"/>
		</listOfProducts>
		<kineticLaw>
			<math xmlns="http://www.w3.org/1998/Math/MathML">
				<ci> FLUX_VALUE </ci>
			</math>
			<listOfParameters>
				<parameter id="LOWER_BOUND" value="0.000000" units="mmol_per_gDW_per_hr"/>
				<parameter id="UPPER_BOUND" value="999999.000000" units="mmol_per_gDW_per_hr"/>
				<parameter id="OBJECTIVE_COEFFICIENT" value="0.000000"/>
			</listOfParameters>
		</kineticLaw>
	</reaction>
	<reaction id="R_SP0140" name="R_SP0140" reversible="false">
		<notes>
			<html:p>GENE_ASSOCIATION: SPLC1_S590650 </html:p>
			<html:p>PROTEIN_ASSOCIATION: phosphoadenosine phosphosulfate reductase</html:p>
			<html:p>SUBSYSTEM: S_Cysteine Metabolism</html:p>
			<html:p>PROTEIN_CLASS: 1.8.4.8</html:p>
		</notes>
		<listOfReactants>
			<speciesReference species="M_phosphoadenosine-5'-phosphosulfate_c" stoichiometry="1.000000"/>
			<speciesReference species="M_reduced thioredoxin_c" stoichiometry="1.000000"/>
		</listOfReactants>
		<listOfProducts>
			<speciesReference species="M_H+_c" stoichiometry="2.000000"/>
			<speciesReference species="M_adenosine-3',5'-bisphosphate_c" stoichiometry="1.000000"/>
			<speciesReference species="M_SO3_c" stoichiometry="1.000000"/>
			<speciesReference species="M_oxidized thioredoxin_c" stoichiometry="1.000000"/>
		</listOfProducts>
		<kineticLaw>
			<math xmlns="http://www.w3.org/1998/Math/MathML">
				<ci> FLUX_VALUE </ci>
			</math>
			<listOfParameters>
				<parameter id="LOWER_BOUND" value="0.000000" units="mmol_per_gDW_per_hr"/>
				<parameter id="UPPER_BOUND" value="999999.000000" units="mmol_per_gDW_per_hr"/>
				<parameter id="OBJECTIVE_COEFFICIENT" value="0.000000"/>
			</listOfParameters>
		</kineticLaw>
	</reaction>
	<reaction id="R_SP0141" name="R_SP0141" reversible="false">
		<notes>
			<html:p>GENE_ASSOCIATION: SPLC1_S204370</html:p>
			<html:p>PROTEIN_ASSOCIATION: sulfite reductase ferredoxin dependent</html:p>
			<html:p>SUBSYSTEM: S_Unassigned</html:p>
			<html:p>PROTEIN_CLASS: 1.8.7.1</html:p>
		</notes>
		<listOfReactants>
			<speciesReference species="M_SO3_c" stoichiometry="1.000000"/>
			<speciesReference species="M_reduced ferredoxin_c" stoichiometry="3.000000"/>
		</listOfReactants>
		<listOfProducts>
			<speciesReference species="M_H2S_c" stoichiometry="1.000000"/>
			<speciesReference species="M_oxidized ferredoxin_c" stoichiometry="3.000000"/>
			<speciesReference species="M_H2O_c" stoichiometry="3.000000"/>
		</listOfProducts>
		<kineticLaw>
			<math xmlns="http://www.w3.org/1998/Math/MathML">
				<ci> FLUX_VALUE </ci>
			</math>
			<listOfParameters>
				<parameter id="LOWER_BOUND" value="0.000000" units="mmol_per_gDW_per_hr"/>
				<parameter id="UPPER_BOUND" value="999999.000000" units="mmol_per_gDW_per_hr"/>
				<parameter id="OBJECTIVE_COEFFICIENT" value="0.000000"/>
			</listOfParameters>
		</kineticLaw>
	</reaction>
	<reaction id="R_SP0142" name="R_SP0142" reversible="false">
		<notes>
			<html:p>GENE_ASSOCIATION: SPLC1_S530030</html:p>
			<html:p>PROTEIN_ASSOCIATION: glycerate kinase</html:p>
			<html:p>SUBSYSTEM: S_Glycine and Serine Metabolism</html:p>
			<html:p>PROTEIN_CLASS: 2.7.1.31</html:p>
		</notes>
		<listOfReactants>
			<speciesReference species="M_glycerate_c" stoichiometry="1.000000"/>
			<speciesReference species="M_ATP_c" stoichiometry="1.000000"/>
		</listOfReactants>
		<listOfProducts>
			<speciesReference species="M_3-phosphoglycerate_c" stoichiometry="1.000000"/>
			<speciesReference species="M_ADP_c" stoichiometry="1.000000"/>
			<speciesReference species="M_H+_c" stoichiometry="1.000000"/>
		</listOfProducts>
		<kineticLaw>
			<math xmlns="http://www.w3.org/1998/Math/MathML">
				<ci> FLUX_VALUE </ci>
			</math>
			<listOfParameters>
				<parameter id="LOWER_BOUND" value="0.000000" units="mmol_per_gDW_per_hr"/>
				<parameter id="UPPER_BOUND" value="999999.000000" units="mmol_per_gDW_per_hr"/>
				<parameter id="OBJECTIVE_COEFFICIENT" value="0.000000"/>
			</listOfParameters>
		</kineticLaw>
	</reaction>
	<reaction id="R_SP0143" name="R_SP0143" reversible="false">
		<notes>
			<html:p>GENE_ASSOCIATION: SPLC1_S100630</html:p>
			<html:p>PROTEIN_ASSOCIATION: homoserine kinase</html:p>
			<html:p>SUBSYSTEM: S_Threonine Lysine and  Homoserine Metabolism</html:p>
			<html:p>PROTEIN_CLASS: 2.7.1.39</html:p>
		</notes>
		<listOfReactants>
			<speciesReference species="M_L-homoserine_c" stoichiometry="1.000000"/>
			<speciesReference species="M_ATP_c" stoichiometry="1.000000"/>
		</listOfReactants>
		<listOfProducts>
			<speciesReference species="M_O-phospho-L-homoserine_c" stoichiometry="1.000000"/>
			<speciesReference species="M_ADP_c" stoichiometry="1.000000"/>
			<speciesReference species="M_H+_c" stoichiometry="1.000000"/>
		</listOfProducts>
		<kineticLaw>
			<math xmlns="http://www.w3.org/1998/Math/MathML">
				<ci> FLUX_VALUE </ci>
			</math>
			<listOfParameters>
				<parameter id="LOWER_BOUND" value="0.000000" units="mmol_per_gDW_per_hr"/>
				<parameter id="UPPER_BOUND" value="999999.000000" units="mmol_per_gDW_per_hr"/>
				<parameter id="OBJECTIVE_COEFFICIENT" value="0.000000"/>
			</listOfParameters>
		</kineticLaw>
	</reaction>
	<reaction id="R_SP0144" name="R_SP0144" reversible="true">
		<notes>
			<html:p>GENE_ASSOCIATION: SPLC1_S031170</html:p>
			<html:p>PROTEIN_ASSOCIATION: homoserine dehydrogenase</html:p>
			<html:p>SUBSYSTEM: S_Threonine Lysine and  Homoserine Metabolism</html:p>
			<html:p>PROTEIN_CLASS: 1.1.1.3</html:p>
		</notes>
		<listOfReactants>
			<speciesReference species="M_L-homoserine_c" stoichiometry="1.000000"/>
			<speciesReference species="M_NADP+_c" stoichiometry="1.000000"/>
		</listOfReactants>
		<listOfProducts>
			<speciesReference species="M_L-aspartate-semialdehyde_c" stoichiometry="1.000000"/>
			<speciesReference species="M_NADPH_c" stoichiometry="1.000000"/>
			<speciesReference species="M_H+_c" stoichiometry="1.000000"/>
		</listOfProducts>
		<kineticLaw>
			<math xmlns="http://www.w3.org/1998/Math/MathML">
				<ci> FLUX_VALUE </ci>
			</math>
			<listOfParameters>
				<parameter id="LOWER_BOUND" value="-999999.000000" units="mmol_per_gDW_per_hr"/>
				<parameter id="UPPER_BOUND" value="999999.000000" units="mmol_per_gDW_per_hr"/>
				<parameter id="OBJECTIVE_COEFFICIENT" value="0.000000"/>
			</listOfParameters>
		</kineticLaw>
	</reaction>
	<reaction id="R_SP0145" name="R_SP0145" reversible="false">
		<notes>
			<html:p>GENE_ASSOCIATION: SPLC1_S031460 or SPLC1_S203740</html:p>
			<html:p>PROTEIN_ASSOCIATION: threonine synthase</html:p>
			<html:p>SUBSYSTEM: S_Threonine Lysine and  Homoserine Metabolism</html:p>
			<html:p>PROTEIN_CLASS: 4.2.3.1</html:p>
		</notes>
		<listOfReactants>
			<speciesReference species="M_O-phospho-L-homoserine_c" stoichiometry="1.000000"/>
			<speciesReference species="M_H2O_c" stoichiometry="1.000000"/>
		</listOfReactants>
		<listOfProducts>
			<speciesReference species="M_phosphate_c" stoichiometry="1.000000"/>
			<speciesReference species="M_L-threonine_c" stoichiometry="1.000000"/>
		</listOfProducts>
		<kineticLaw>
			<math xmlns="http://www.w3.org/1998/Math/MathML">
				<ci> FLUX_VALUE </ci>
			</math>
			<listOfParameters>
				<parameter id="LOWER_BOUND" value="0.000000" units="mmol_per_gDW_per_hr"/>
				<parameter id="UPPER_BOUND" value="999999.000000" units="mmol_per_gDW_per_hr"/>
				<parameter id="OBJECTIVE_COEFFICIENT" value="0.000000"/>
			</listOfParameters>
		</kineticLaw>
	</reaction>
	<reaction id="R_SP0146" name="R_SP0146" reversible="true">
		<notes>
			<html:p>GENE_ASSOCIATION: SPLC1_S230230</html:p>
			<html:p>PROTEIN_ASSOCIATION: aspartate-semialdehyde dehydrogenase</html:p>
			<html:p>SUBSYSTEM: S_Threonine Lysine and  Homoserine Metabolism</html:p>
			<html:p>PROTEIN_CLASS: 1.2.1.11</html:p>
		</notes>
		<listOfReactants>
			<speciesReference species="M_NADP+_c" stoichiometry="1.000000"/>
			<speciesReference species="M_phosphate_c" stoichiometry="1.000000"/>
			<speciesReference species="M_L-aspartate-semialdehyde_c" stoichiometry="1.000000"/>
		</listOfReactants>
		<listOfProducts>
			<speciesReference species="M_NADPH_c" stoichiometry="1.000000"/>
			<speciesReference species="M_L-aspartyl-4-phosphate_c" stoichiometry="1.000000"/>
			<speciesReference species="M_H+_c" stoichiometry="1.000000"/>
		</listOfProducts>
		<kineticLaw>
			<math xmlns="http://www.w3.org/1998/Math/MathML">
				<ci> FLUX_VALUE </ci>
			</math>
			<listOfParameters>
				<parameter id="LOWER_BOUND" value="-999999.000000" units="mmol_per_gDW_per_hr"/>
				<parameter id="UPPER_BOUND" value="999999.000000" units="mmol_per_gDW_per_hr"/>
				<parameter id="OBJECTIVE_COEFFICIENT" value="0.000000"/>
			</listOfParameters>
		</kineticLaw>
	</reaction>
	<reaction id="R_SP0147" name="R_SP0147" reversible="false">
		<notes>
			<html:p>GENE_ASSOCIATION: SPLC1_S230240</html:p>
			<html:p>PROTEIN_ASSOCIATION: dihydrodipicolinate synthase</html:p>
			<html:p>SUBSYSTEM: S_Threonine Lysine and  Homoserine Metabolism</html:p>
			<html:p>PROTEIN_CLASS: 4.2.1.52</html:p>
		</notes>
		<listOfReactants>
			<speciesReference species="M_pyruvate_c" stoichiometry="1.000000"/>
			<speciesReference species="M_L-aspartate-semialdehyde_c" stoichiometry="1.000000"/>
		</listOfReactants>
		<listOfProducts>
			<speciesReference species="M_H2O_c" stoichiometry="2.000000"/>
			<speciesReference species="M_L-2,3-dihydrodipicolinate_c" stoichiometry="1.000000"/>
			<speciesReference species="M_H+_c" stoichiometry="1.000000"/>
		</listOfProducts>
		<kineticLaw>
			<math xmlns="http://www.w3.org/1998/Math/MathML">
				<ci> FLUX_VALUE </ci>
			</math>
			<listOfParameters>
				<parameter id="LOWER_BOUND" value="0.000000" units="mmol_per_gDW_per_hr"/>
				<parameter id="UPPER_BOUND" value="999999.000000" units="mmol_per_gDW_per_hr"/>
				<parameter id="OBJECTIVE_COEFFICIENT" value="0.000000"/>
			</listOfParameters>
		</kineticLaw>
	</reaction>
	<reaction id="R_SP0148" name="R_SP0148" reversible="true">
		<notes>
			<html:p>GENE_ASSOCIATION: SPLC1_S011430</html:p>
			<html:p>PROTEIN_ASSOCIATION: aspartate kinase</html:p>
			<html:p>SUBSYSTEM: S_Threonine Lysine and  Homoserine Metabolism</html:p>
			<html:p>PROTEIN_CLASS: 2.7.2.4</html:p>
		</notes>
		<listOfReactants>
			<speciesReference species="M_L-aspartate_c" stoichiometry="1.000000"/>
			<speciesReference species="M_ATP_c" stoichiometry="1.000000"/>
		</listOfReactants>
		<listOfProducts>
			<speciesReference species="M_L-aspartyl-4-phosphate_c" stoichiometry="1.000000"/>
			<speciesReference species="M_ADP_c" stoichiometry="1.000000"/>
		</listOfProducts>
		<kineticLaw>
			<math xmlns="http://www.w3.org/1998/Math/MathML">
				<ci> FLUX_VALUE </ci>
			</math>
			<listOfParameters>
				<parameter id="LOWER_BOUND" value="-999999.000000" units="mmol_per_gDW_per_hr"/>
				<parameter id="UPPER_BOUND" value="999999.000000" units="mmol_per_gDW_per_hr"/>
				<parameter id="OBJECTIVE_COEFFICIENT" value="0.000000"/>
			</listOfParameters>
		</kineticLaw>
	</reaction>
	<reaction id="R_SP0149" name="R_SP0149" reversible="false">
		<notes>
			<html:p>GENE_ASSOCIATION: SPLC1_S081200</html:p>
			<html:p>PROTEIN_ASSOCIATION: dihydrodipicolinate reductase</html:p>
			<html:p>SUBSYSTEM: S_Threonine Lysine and  Homoserine Metabolism</html:p>
			<html:p>PROTEIN_CLASS: 1.3.1.26</html:p>
		</notes>
		<listOfReactants>
			<speciesReference species="M_L-2,3-dihydrodipicolinate_c" stoichiometry="1.000000"/>
			<speciesReference species="M_NADPH_c" stoichiometry="1.000000"/>
			<speciesReference species="M_H+_c" stoichiometry="1.000000"/>
		</listOfReactants>
		<listOfProducts>
			<speciesReference species="M_tetrahydrodipicolinate_c" stoichiometry="1.000000"/>
			<speciesReference species="M_NADP+_c" stoichiometry="1.000000"/>
		</listOfProducts>
		<kineticLaw>
			<math xmlns="http://www.w3.org/1998/Math/MathML">
				<ci> FLUX_VALUE </ci>
			</math>
			<listOfParameters>
				<parameter id="LOWER_BOUND" value="0.000000" units="mmol_per_gDW_per_hr"/>
				<parameter id="UPPER_BOUND" value="999999.000000" units="mmol_per_gDW_per_hr"/>
				<parameter id="OBJECTIVE_COEFFICIENT" value="0.000000"/>
			</listOfParameters>
		</kineticLaw>
	</reaction>
	<reaction id="R_SP0150" name="R_SP0150" reversible="true">
		<notes>
			<html:p>GENE_ASSOCIATION: SPLC1_S051440 and SPLC1_S101340</html:p>
			<html:p>PROTEIN_ASSOCIATION: aminotransferase class V</html:p>
			<html:p>SUBSYSTEM: S_Threonine Lysine and  Homoserine Metabolism</html:p>
			<html:p>PROTEIN_CLASS: 2.6.1.17</html:p>
		</notes>
		<listOfReactants>
			<speciesReference species="M_tetrahydrodipicolinate_c" stoichiometry="1.000000"/>
			<speciesReference species="M_L-glutamate_c" stoichiometry="1.000000"/>
		</listOfReactants>
		<listOfProducts>
			<speciesReference species="M_L,L-diaminopimelate_c" stoichiometry="1.000000"/>
			<speciesReference species="M_alpha-ketoglutarate_c" stoichiometry="1.000000"/>
		</listOfProducts>
		<kineticLaw>
			<math xmlns="http://www.w3.org/1998/Math/MathML">
				<ci> FLUX_VALUE </ci>
			</math>
			<listOfParameters>
				<parameter id="LOWER_BOUND" value="-999999.000000" units="mmol_per_gDW_per_hr"/>
				<parameter id="UPPER_BOUND" value="999999.000000" units="mmol_per_gDW_per_hr"/>
				<parameter id="OBJECTIVE_COEFFICIENT" value="0.000000"/>
			</listOfParameters>
		</kineticLaw>
	</reaction>
	<reaction id="R_SP0151" name="R_SP0151" reversible="true">
		<notes>
			<html:p>GENE_ASSOCIATION: SPLC1_S041570</html:p>
			<html:p>PROTEIN_ASSOCIATION: diaminopimelate epimerase</html:p>
			<html:p>SUBSYSTEM: S_Threonine Lysine and  Homoserine Metabolism</html:p>
			<html:p>PROTEIN_CLASS: 5.1.1.7</html:p>
		</notes>
		<listOfReactants>
			<speciesReference species="M_L,L-diaminopimelate_c" stoichiometry="1.000000"/>
		</listOfReactants>
		<listOfProducts>
			<speciesReference species="M_meso-diaminopimelate_c" stoichiometry="1.000000"/>
		</listOfProducts>
		<kineticLaw>
			<math xmlns="http://www.w3.org/1998/Math/MathML">
				<ci> FLUX_VALUE </ci>
			</math>
			<listOfParameters>
				<parameter id="LOWER_BOUND" value="-999999.000000" units="mmol_per_gDW_per_hr"/>
				<parameter id="UPPER_BOUND" value="999999.000000" units="mmol_per_gDW_per_hr"/>
				<parameter id="OBJECTIVE_COEFFICIENT" value="0.000000"/>
			</listOfParameters>
		</kineticLaw>
	</reaction>
	<reaction id="R_SP0152" name="R_SP0152" reversible="false">
		<notes>
			<html:p>GENE_ASSOCIATION: SPLC1_S031410 or SPLC1_S130840</html:p>
			<html:p>PROTEIN_ASSOCIATION: diaminopimelate decarboxylase</html:p>
			<html:p>SUBSYSTEM: S_Threonine Lysine and  Homoserine Metabolism</html:p>
			<html:p>PROTEIN_CLASS: 4.1.1.20</html:p>
		</notes>
		<listOfReactants>
			<speciesReference species="M_meso-diaminopimelate_c" stoichiometry="1.000000"/>
			<speciesReference species="M_H+_c" stoichiometry="1.000000"/>
		</listOfReactants>
		<listOfProducts>
			<speciesReference species="M_CO2_c" stoichiometry="1.000000"/>
			<speciesReference species="M_L-lysine_c" stoichiometry="1.000000"/>
		</listOfProducts>
		<kineticLaw>
			<math xmlns="http://www.w3.org/1998/Math/MathML">
				<ci> FLUX_VALUE </ci>
			</math>
			<listOfParameters>
				<parameter id="LOWER_BOUND" value="0.000000" units="mmol_per_gDW_per_hr"/>
				<parameter id="UPPER_BOUND" value="999999.000000" units="mmol_per_gDW_per_hr"/>
				<parameter id="OBJECTIVE_COEFFICIENT" value="0.000000"/>
			</listOfParameters>
		</kineticLaw>
	</reaction>
	<reaction id="R_SP0153" name="R_SP0153" reversible="false">
		<notes>
			<html:p>GENE_ASSOCIATION: SPLC1_S201430</html:p>
			<html:p>PROTEIN_ASSOCIATION: Orn/Lys/Arg decarboxylase major region</html:p>
			<html:p>SUBSYSTEM: S_Threonine Lysine and  Homoserine Metabolism</html:p>
			<html:p>PROTEIN_CLASS: 4.1.1.18</html:p>
		</notes>
		<listOfReactants>
			<speciesReference species="M_L-lysine_c" stoichiometry="1.000000"/>
			<speciesReference species="M_H+_c" stoichiometry="1.000000"/>
		</listOfReactants>
		<listOfProducts>
			<speciesReference species="M_CO2_c" stoichiometry="1.000000"/>
			<speciesReference species="M_cadaverine_c" stoichiometry="1.000000"/>
		</listOfProducts>
		<kineticLaw>
			<math xmlns="http://www.w3.org/1998/Math/MathML">
				<ci> FLUX_VALUE </ci>
			</math>
			<listOfParameters>
				<parameter id="LOWER_BOUND" value="0.000000" units="mmol_per_gDW_per_hr"/>
				<parameter id="UPPER_BOUND" value="999999.000000" units="mmol_per_gDW_per_hr"/>
				<parameter id="OBJECTIVE_COEFFICIENT" value="0.000000"/>
			</listOfParameters>
		</kineticLaw>
	</reaction>
	<reaction id="R_SP0154" name="R_SP0154" reversible="false">
		<notes>
			<html:p>GENE_ASSOCIATION: SPLC1_S580120</html:p>
			<html:p>PROTEIN_ASSOCIATION: phospho-2-dehydro-3-deoxyheptonate aldolase</html:p>
			<html:p>SUBSYSTEM: S_Tyrosine, Tryptophan, and Phenylalanine Metabolism</html:p>
			<html:p>PROTEIN_CLASS: 2.5.1.54</html:p>
		</notes>
		<listOfReactants>
			<speciesReference species="M_phosphoenolpyruvate_c" stoichiometry="1.000000"/>
			<speciesReference species="M_D-erythrose-4-phosphate_c" stoichiometry="1.000000"/>
			<speciesReference species="M_H2O_c" stoichiometry="1.000000"/>
		</listOfReactants>
		<listOfProducts>
			<speciesReference species="M_3-deoxy-D-arabino-heptulosonate-7-phosphate_c" stoichiometry="1.000000"/>
			<speciesReference species="M_phosphate_c" stoichiometry="1.000000"/>
		</listOfProducts>
		<kineticLaw>
			<math xmlns="http://www.w3.org/1998/Math/MathML">
				<ci> FLUX_VALUE </ci>
			</math>
			<listOfParameters>
				<parameter id="LOWER_BOUND" value="0.000000" units="mmol_per_gDW_per_hr"/>
				<parameter id="UPPER_BOUND" value="999999.000000" units="mmol_per_gDW_per_hr"/>
				<parameter id="OBJECTIVE_COEFFICIENT" value="0.000000"/>
			</listOfParameters>
		</kineticLaw>
	</reaction>
	<reaction id="R_SP0155" name="R_SP0155" reversible="false">
		<notes>
			<html:p>GENE_ASSOCIATION: ( SPLC1_S411650 and SPLC1_S411660 ) or SPLC1_S101300</html:p>
			<html:p>PROTEIN_ASSOCIATION: 3-dehydroquinate synthase</html:p>
			<html:p>SUBSYSTEM: S_Tyrosine, Tryptophan, and Phenylalanine Metabolism</html:p>
			<html:p>PROTEIN_CLASS: 4.2.3.4</html:p>
		</notes>
		<listOfReactants>
			<speciesReference species="M_3-deoxy-D-arabino-heptulosonate-7-phosphate_c" stoichiometry="1.000000"/>
		</listOfReactants>
		<listOfProducts>
			<speciesReference species="M_3-dehydroquinate_c" stoichiometry="1.000000"/>
			<speciesReference species="M_phosphate_c" stoichiometry="1.000000"/>
		</listOfProducts>
		<kineticLaw>
			<math xmlns="http://www.w3.org/1998/Math/MathML">
				<ci> FLUX_VALUE </ci>
			</math>
			<listOfParameters>
				<parameter id="LOWER_BOUND" value="0.000000" units="mmol_per_gDW_per_hr"/>
				<parameter id="UPPER_BOUND" value="999999.000000" units="mmol_per_gDW_per_hr"/>
				<parameter id="OBJECTIVE_COEFFICIENT" value="0.000000"/>
			</listOfParameters>
		</kineticLaw>
	</reaction>
	<reaction id="R_SP0156" name="R_SP0156" reversible="false">
		<notes>
			<html:p>GENE_ASSOCIATION: SPLC1_S360810</html:p>
			<html:p>PROTEIN_ASSOCIATION: 3-dehydroquinate dehydratase type II</html:p>
			<html:p>SUBSYSTEM: S_Tyrosine, Tryptophan, and Phenylalanine Metabolism</html:p>
			<html:p>PROTEIN_CLASS: 4.2.1.10</html:p>
		</notes>
		<listOfReactants>
			<speciesReference species="M_3-dehydroquinate_c" stoichiometry="1.000000"/>
		</listOfReactants>
		<listOfProducts>
			<speciesReference species="M_H2O_c" stoichiometry="1.000000"/>
			<speciesReference species="M_3-dehydro-shikimate_c" stoichiometry="1.000000"/>
		</listOfProducts>
		<kineticLaw>
			<math xmlns="http://www.w3.org/1998/Math/MathML">
				<ci> FLUX_VALUE </ci>
			</math>
			<listOfParameters>
				<parameter id="LOWER_BOUND" value="0.000000" units="mmol_per_gDW_per_hr"/>
				<parameter id="UPPER_BOUND" value="999999.000000" units="mmol_per_gDW_per_hr"/>
				<parameter id="OBJECTIVE_COEFFICIENT" value="0.000000"/>
			</listOfParameters>
		</kineticLaw>
	</reaction>
	<reaction id="R_SP0157" name="R_SP0157" reversible="true">
		<notes>
			<html:p>GENE_ASSOCIATION: SPLC1_S101440</html:p>
			<html:p>PROTEIN_ASSOCIATION: putative shikimate 5-dehydrogenase</html:p>
			<html:p>SUBSYSTEM: S_Tyrosine, Tryptophan, and Phenylalanine Metabolism</html:p>
			<html:p>PROTEIN_CLASS: 1.1.1.25</html:p>
		</notes>
		<listOfReactants>
			<speciesReference species="M_NADPH_c" stoichiometry="1.000000"/>
			<speciesReference species="M_3-dehydro-shikimate_c" stoichiometry="1.000000"/>
			<speciesReference species="M_H+_c" stoichiometry="1.000000"/>
		</listOfReactants>
		<listOfProducts>
			<speciesReference species="M_NADP+_c" stoichiometry="1.000000"/>
			<speciesReference species="M_shikimate_c" stoichiometry="1.000000"/>
		</listOfProducts>
		<kineticLaw>
			<math xmlns="http://www.w3.org/1998/Math/MathML">
				<ci> FLUX_VALUE </ci>
			</math>
			<listOfParameters>
				<parameter id="LOWER_BOUND" value="-999999.000000" units="mmol_per_gDW_per_hr"/>
				<parameter id="UPPER_BOUND" value="999999.000000" units="mmol_per_gDW_per_hr"/>
				<parameter id="OBJECTIVE_COEFFICIENT" value="0.000000"/>
			</listOfParameters>
		</kineticLaw>
	</reaction>
	<reaction id="R_SP0158" name="R_SP0158" reversible="false">
		<notes>
			<html:p>GENE_ASSOCIATION: SPLC1_S410910</html:p>
			<html:p>PROTEIN_ASSOCIATION: shikimate kinase</html:p>
			<html:p>SUBSYSTEM: S_Tyrosine, Tryptophan, and Phenylalanine Metabolism</html:p>
			<html:p>PROTEIN_CLASS: 2.7.1.71</html:p>
		</notes>
		<listOfReactants>
			<speciesReference species="M_shikimate_c" stoichiometry="1.000000"/>
			<speciesReference species="M_ATP_c" stoichiometry="1.000000"/>
		</listOfReactants>
		<listOfProducts>
			<speciesReference species="M_ADP_c" stoichiometry="1.000000"/>
			<speciesReference species="M_shikimate-5-phosphate_c" stoichiometry="1.000000"/>
			<speciesReference species="M_H+_c" stoichiometry="1.000000"/>
		</listOfProducts>
		<kineticLaw>
			<math xmlns="http://www.w3.org/1998/Math/MathML">
				<ci> FLUX_VALUE </ci>
			</math>
			<listOfParameters>
				<parameter id="LOWER_BOUND" value="0.000000" units="mmol_per_gDW_per_hr"/>
				<parameter id="UPPER_BOUND" value="999999.000000" units="mmol_per_gDW_per_hr"/>
				<parameter id="OBJECTIVE_COEFFICIENT" value="0.000000"/>
			</listOfParameters>
		</kineticLaw>
	</reaction>
	<reaction id="R_SP0159" name="R_SP0159" reversible="true">
		<notes>
			<html:p>GENE_ASSOCIATION: SPLC1_S270990</html:p>
			<html:p>PROTEIN_ASSOCIATION: 3-phosphoshikimate 1-carboxyvinyltransferase</html:p>
			<html:p>SUBSYSTEM: S_Tyrosine, Tryptophan, and Phenylalanine Metabolism</html:p>
			<html:p>PROTEIN_CLASS: 2.5.1.19</html:p>
		</notes>
		<listOfReactants>
			<speciesReference species="M_shikimate-5-phosphate_c" stoichiometry="1.000000"/>
			<speciesReference species="M_phosphoenolpyruvate_c" stoichiometry="1.000000"/>
		</listOfReactants>
		<listOfProducts>
			<speciesReference species="M_phosphate_c" stoichiometry="1.000000"/>
			<speciesReference species="M_5-enolpyruvyl-shikimate-3-phosphate_c" stoichiometry="1.000000"/>
		</listOfProducts>
		<kineticLaw>
			<math xmlns="http://www.w3.org/1998/Math/MathML">
				<ci> FLUX_VALUE </ci>
			</math>
			<listOfParameters>
				<parameter id="LOWER_BOUND" value="-999999.000000" units="mmol_per_gDW_per_hr"/>
				<parameter id="UPPER_BOUND" value="999999.000000" units="mmol_per_gDW_per_hr"/>
				<parameter id="OBJECTIVE_COEFFICIENT" value="0.000000"/>
			</listOfParameters>
		</kineticLaw>
	</reaction>
	<reaction id="R_SP0160" name="R_SP0160" reversible="false">
		<notes>
			<html:p>GENE_ASSOCIATION: SPLC1_S410790</html:p>
			<html:p>PROTEIN_ASSOCIATION: chorismate synthase</html:p>
			<html:p>SUBSYSTEM: S_Tyrosine, Tryptophan, and Phenylalanine Metabolism</html:p>
			<html:p>PROTEIN_CLASS: 4.2.3.5</html:p>
		</notes>
		<listOfReactants>
			<speciesReference species="M_5-enolpyruvyl-shikimate-3-phosphate_c" stoichiometry="1.000000"/>
		</listOfReactants>
		<listOfProducts>
			<speciesReference species="M_phosphate_c" stoichiometry="1.000000"/>
			<speciesReference species="M_chorismate_c" stoichiometry="1.000000"/>
		</listOfProducts>
		<kineticLaw>
			<math xmlns="http://www.w3.org/1998/Math/MathML">
				<ci> FLUX_VALUE </ci>
			</math>
			<listOfParameters>
				<parameter id="LOWER_BOUND" value="0.000000" units="mmol_per_gDW_per_hr"/>
				<parameter id="UPPER_BOUND" value="999999.000000" units="mmol_per_gDW_per_hr"/>
				<parameter id="OBJECTIVE_COEFFICIENT" value="0.000000"/>
			</listOfParameters>
		</kineticLaw>
	</reaction>
	<reaction id="R_SP0161" name="R_SP0161" reversible="false">
		<notes>
			<html:p>GENE_ASSOCIATION: SPLC1_S170680</html:p>
			<html:p>PROTEIN_ASSOCIATION: chorismate mutase</html:p>
			<html:p>SUBSYSTEM: S_Tyrosine, Tryptophan, and Phenylalanine Metabolism</html:p>
			<html:p>PROTEIN_CLASS: 5.4.99.5</html:p>
		</notes>
		<listOfReactants>
			<speciesReference species="M_chorismate_c" stoichiometry="1.000000"/>
		</listOfReactants>
		<listOfProducts>
			<speciesReference species="M_prephenate_c" stoichiometry="1.000000"/>
		</listOfProducts>
		<kineticLaw>
			<math xmlns="http://www.w3.org/1998/Math/MathML">
				<ci> FLUX_VALUE </ci>
			</math>
			<listOfParameters>
				<parameter id="LOWER_BOUND" value="0.000000" units="mmol_per_gDW_per_hr"/>
				<parameter id="UPPER_BOUND" value="999999.000000" units="mmol_per_gDW_per_hr"/>
				<parameter id="OBJECTIVE_COEFFICIENT" value="0.000000"/>
			</listOfParameters>
		</kineticLaw>
	</reaction>
	<reaction id="R_SP0162" name="R_SP0162" reversible="false">
		<notes>
			<html:p>GENE_ASSOCIATION: SPLC1_S550220 or SPLC1_S041140</html:p>
			<html:p>PROTEIN_ASSOCIATION: anthranilate synthase component II</html:p>
			<html:p>SUBSYSTEM: S_Tyrosine, Tryptophan, and Phenylalanine Metabolism</html:p>
			<html:p>PROTEIN_CLASS: 4.1.3.27</html:p>
		</notes>
		<listOfReactants>
			<speciesReference species="M_chorismate_c" stoichiometry="1.000000"/>
			<speciesReference species="M_L-glutamine_c" stoichiometry="1.000000"/>
		</listOfReactants>
		<listOfProducts>
			<speciesReference species="M_L-glutamate_c" stoichiometry="1.000000"/>
			<speciesReference species="M_anthranilate_c" stoichiometry="1.000000"/>
			<speciesReference species="M_pyruvate_c" stoichiometry="1.000000"/>
			<speciesReference species="M_H+_c" stoichiometry="1.000000"/>
		</listOfProducts>
		<kineticLaw>
			<math xmlns="http://www.w3.org/1998/Math/MathML">
				<ci> FLUX_VALUE </ci>
			</math>
			<listOfParameters>
				<parameter id="LOWER_BOUND" value="0.000000" units="mmol_per_gDW_per_hr"/>
				<parameter id="UPPER_BOUND" value="999999.000000" units="mmol_per_gDW_per_hr"/>
				<parameter id="OBJECTIVE_COEFFICIENT" value="0.000000"/>
			</listOfParameters>
		</kineticLaw>
	</reaction>
	<reaction id="R_SP0163" name="R_SP0163" reversible="false">
		<notes>
			<html:p>GENE_ASSOCIATION: SPLC1_S550220 or SPLC1_S041140</html:p>
			<html:p>PROTEIN_ASSOCIATION: anthranilate synthase component II</html:p>
			<html:p>SUBSYSTEM: S_Tyrosine, Tryptophan, and Phenylalanine Metabolism</html:p>
			<html:p>PROTEIN_CLASS: 4.1.3.27</html:p>
		</notes>
		<listOfReactants>
			<speciesReference species="M_chorismate_c" stoichiometry="1.000000"/>
			<speciesReference species="M_NH4+_c" stoichiometry="1.000000"/>
		</listOfReactants>
		<listOfProducts>
			<speciesReference species="M_anthranilate_c" stoichiometry="1.000000"/>
			<speciesReference species="M_pyruvate_c" stoichiometry="1.000000"/>
			<speciesReference species="M_H2O_c" stoichiometry="1.000000"/>
		</listOfProducts>
		<kineticLaw>
			<math xmlns="http://www.w3.org/1998/Math/MathML">
				<ci> FLUX_VALUE </ci>
			</math>
			<listOfParameters>
				<parameter id="LOWER_BOUND" value="0.000000" units="mmol_per_gDW_per_hr"/>
				<parameter id="UPPER_BOUND" value="0.000000" units="mmol_per_gDW_per_hr"/>
				<parameter id="OBJECTIVE_COEFFICIENT" value="0.000000"/>
			</listOfParameters>
		</kineticLaw>
	</reaction>
	<reaction id="R_SP0164" name="R_SP0164" reversible="false">
		<notes>
			<html:p>GENE_ASSOCIATION: SPLC1_S542660</html:p>
			<html:p>PROTEIN_ASSOCIATION: Prephenate dehydrogenase</html:p>
			<html:p>SUBSYSTEM: S_Tyrosine, Tryptophan, and Phenylalanine Metabolism</html:p>
			<html:p>PROTEIN_CLASS: 1.3.1.12</html:p>
		</notes>
		<listOfReactants>
			<speciesReference species="M_prephenate_c" stoichiometry="1.000000"/>
			<speciesReference species="M_NAD+_c" stoichiometry="1.000000"/>
		</listOfReactants>
		<listOfProducts>
			<speciesReference species="M_p-hydroxyphenylpyruvate_c" stoichiometry="1.000000"/>
			<speciesReference species="M_CO2_c" stoichiometry="1.000000"/>
			<speciesReference species="M_NADH_c" stoichiometry="1.000000"/>
		</listOfProducts>
		<kineticLaw>
			<math xmlns="http://www.w3.org/1998/Math/MathML">
				<ci> FLUX_VALUE </ci>
			</math>
			<listOfParameters>
				<parameter id="LOWER_BOUND" value="0.000000" units="mmol_per_gDW_per_hr"/>
				<parameter id="UPPER_BOUND" value="999999.000000" units="mmol_per_gDW_per_hr"/>
				<parameter id="OBJECTIVE_COEFFICIENT" value="0.000000"/>
			</listOfParameters>
		</kineticLaw>
	</reaction>
	<reaction id="R_SP0165" name="R_SP0165" reversible="false">
		<notes>
			<html:p>GENE_ASSOCIATION: SPLC1_S270520</html:p>
			<html:p>PROTEIN_ASSOCIATION: prephenate dehydratase</html:p>
			<html:p>SUBSYSTEM: S_Tyrosine, Tryptophan, and Phenylalanine Metabolism</html:p>
			<html:p>PROTEIN_CLASS: 4.2.1.51</html:p>
		</notes>
		<listOfReactants>
			<speciesReference species="M_prephenate_c" stoichiometry="1.000000"/>
		</listOfReactants>
		<listOfProducts>
			<speciesReference species="M_phenylpyruvate_c" stoichiometry="1.000000"/>
			<speciesReference species="M_H2O_c" stoichiometry="1.000000"/>
			<speciesReference species="M_CO2_c" stoichiometry="1.000000"/>
		</listOfProducts>
		<kineticLaw>
			<math xmlns="http://www.w3.org/1998/Math/MathML">
				<ci> FLUX_VALUE </ci>
			</math>
			<listOfParameters>
				<parameter id="LOWER_BOUND" value="0.000000" units="mmol_per_gDW_per_hr"/>
				<parameter id="UPPER_BOUND" value="999999.000000" units="mmol_per_gDW_per_hr"/>
				<parameter id="OBJECTIVE_COEFFICIENT" value="0.000000"/>
			</listOfParameters>
		</kineticLaw>
	</reaction>
	<reaction id="R_SP0166" name="R_SP0166" reversible="true">
		<notes>
			<html:p>GENE_ASSOCIATION: SPLC1_S207840</html:p>
			<html:p>PROTEIN_ASSOCIATION: putative histidinol-phosphate/aromatic aminotransferase</html:p>
			<html:p>SUBSYSTEM: S_Tyrosine, Tryptophan, and Phenylalanine Metabolism</html:p>
			<html:p>PROTEIN_CLASS: 2.6.1.57</html:p>
		</notes>
		<listOfReactants>
			<speciesReference species="M_phenylpyruvate_c" stoichiometry="1.000000"/>
			<speciesReference species="M_L-glutamate_c" stoichiometry="1.000000"/>
		</listOfReactants>
		<listOfProducts>
			<speciesReference species="M_L-phenylalanine_c" stoichiometry="1.000000"/>
			<speciesReference species="M_alpha-ketoglutarate_c" stoichiometry="1.000000"/>
		</listOfProducts>
		<kineticLaw>
			<math xmlns="http://www.w3.org/1998/Math/MathML">
				<ci> FLUX_VALUE </ci>
			</math>
			<listOfParameters>
				<parameter id="LOWER_BOUND" value="-999999.000000" units="mmol_per_gDW_per_hr"/>
				<parameter id="UPPER_BOUND" value="999999.000000" units="mmol_per_gDW_per_hr"/>
				<parameter id="OBJECTIVE_COEFFICIENT" value="0.000000"/>
			</listOfParameters>
		</kineticLaw>
	</reaction>
	<reaction id="R_SP0167" name="R_SP0167" reversible="true">
		<notes>
			<html:p>GENE_ASSOCIATION: SPLC1_S207840</html:p>
			<html:p>PROTEIN_ASSOCIATION: putative histidinol-phosphate/aromatic aminotransferase</html:p>
			<html:p>SUBSYSTEM: S_Tyrosine, Tryptophan, and Phenylalanine Metabolism</html:p>
			<html:p>PROTEIN_CLASS: 2.6.1.57</html:p>
		</notes>
		<listOfReactants>
			<speciesReference species="M_p-hydroxyphenylpyruvate_c" stoichiometry="1.000000"/>
			<speciesReference species="M_L-glutamate_c" stoichiometry="1.000000"/>
		</listOfReactants>
		<listOfProducts>
			<speciesReference species="M_L-tyrosine_c" stoichiometry="1.000000"/>
			<speciesReference species="M_alpha-ketoglutarate_c" stoichiometry="1.000000"/>
		</listOfProducts>
		<kineticLaw>
			<math xmlns="http://www.w3.org/1998/Math/MathML">
				<ci> FLUX_VALUE </ci>
			</math>
			<listOfParameters>
				<parameter id="LOWER_BOUND" value="-999999.000000" units="mmol_per_gDW_per_hr"/>
				<parameter id="UPPER_BOUND" value="999999.000000" units="mmol_per_gDW_per_hr"/>
				<parameter id="OBJECTIVE_COEFFICIENT" value="0.000000"/>
			</listOfParameters>
		</kineticLaw>
	</reaction>
	<reaction id="R_SP0168" name="R_SP0168" reversible="false">
		<notes>
			<html:p>GENE_ASSOCIATION: SPLC1_S560040 and SPLC1_S510460</html:p>
			<html:p>PROTEIN_ASSOCIATION: tryptophan synthase beta subunit, tryptophan synthase alpha subunit</html:p>
			<html:p>SUBSYSTEM: S_Tyrosine, Tryptophan, and Phenylalanine Metabolism</html:p>
			<html:p>PROTEIN_CLASS: 4.2.1.20</html:p>
		</notes>
		<listOfReactants>
			<speciesReference species="M_indole-3-glycerol-phosphate_c" stoichiometry="1.000000"/>
			<speciesReference species="M_L-serine_c" stoichiometry="1.000000"/>
		</listOfReactants>
		<listOfProducts>
			<speciesReference species="M_D-glyceraldehyde-3-phosphate_c" stoichiometry="1.000000"/>
			<speciesReference species="M_H2O_c" stoichiometry="1.000000"/>
			<speciesReference species="M_L-tryptophan_c" stoichiometry="1.000000"/>
		</listOfProducts>
		<kineticLaw>
			<math xmlns="http://www.w3.org/1998/Math/MathML">
				<ci> FLUX_VALUE </ci>
			</math>
			<listOfParameters>
				<parameter id="LOWER_BOUND" value="0.000000" units="mmol_per_gDW_per_hr"/>
				<parameter id="UPPER_BOUND" value="999999.000000" units="mmol_per_gDW_per_hr"/>
				<parameter id="OBJECTIVE_COEFFICIENT" value="0.000000"/>
			</listOfParameters>
		</kineticLaw>
	</reaction>
	<reaction id="R_SP0169" name="R_SP0169" reversible="false">
		<notes>
			<html:p>GENE_ASSOCIATION: SPLC1_S082030</html:p>
			<html:p>PROTEIN_ASSOCIATION: phosphoribosylanthranilate isomerase</html:p>
			<html:p>SUBSYSTEM: S_Tyrosine, Tryptophan, and Phenylalanine Metabolism</html:p>
			<html:p>PROTEIN_CLASS: 5.3.1.24</html:p>
		</notes>
		<listOfReactants>
			<speciesReference species="M_N-(5'-phosphoribosyl)-anthranilate_c" stoichiometry="1.000000"/>
		</listOfReactants>
		<listOfProducts>
			<speciesReference species="M_1-(o-carboxyphenylamino)-1'-deoxyribulose-5'-phosphate_c" stoichiometry="1.000000"/>
		</listOfProducts>
		<kineticLaw>
			<math xmlns="http://www.w3.org/1998/Math/MathML">
				<ci> FLUX_VALUE </ci>
			</math>
			<listOfParameters>
				<parameter id="LOWER_BOUND" value="0.000000" units="mmol_per_gDW_per_hr"/>
				<parameter id="UPPER_BOUND" value="999999.000000" units="mmol_per_gDW_per_hr"/>
				<parameter id="OBJECTIVE_COEFFICIENT" value="0.000000"/>
			</listOfParameters>
		</kineticLaw>
	</reaction>
	<reaction id="R_SP0170" name="R_SP0170" reversible="false">
		<notes>
			<html:p>GENE_ASSOCIATION: SPLC1_S051450</html:p>
			<html:p>PROTEIN_ASSOCIATION: indole-3-glycerol-phosphate synthase</html:p>
			<html:p>SUBSYSTEM: S_Tyrosine, Tryptophan, and Phenylalanine Metabolism</html:p>
			<html:p>PROTEIN_CLASS: 4.1.1.48</html:p>
		</notes>
		<listOfReactants>
			<speciesReference species="M_1-(o-carboxyphenylamino)-1'-deoxyribulose-5'-phosphate_c" stoichiometry="1.000000"/>
		</listOfReactants>
		<listOfProducts>
			<speciesReference species="M_indole-3-glycerol-phosphate_c" stoichiometry="1.000000"/>
			<speciesReference species="M_CO2_c" stoichiometry="1.000000"/>
			<speciesReference species="M_H2O_c" stoichiometry="1.000000"/>
		</listOfProducts>
		<kineticLaw>
			<math xmlns="http://www.w3.org/1998/Math/MathML">
				<ci> FLUX_VALUE </ci>
			</math>
			<listOfParameters>
				<parameter id="LOWER_BOUND" value="0.000000" units="mmol_per_gDW_per_hr"/>
				<parameter id="UPPER_BOUND" value="999999.000000" units="mmol_per_gDW_per_hr"/>
				<parameter id="OBJECTIVE_COEFFICIENT" value="0.000000"/>
			</listOfParameters>
		</kineticLaw>
	</reaction>
	<reaction id="R_SP0171" name="R_SP0171" reversible="false">
		<notes>
			<html:p>GENE_ASSOCIATION: SPLC1_S203800</html:p>
			<html:p>PROTEIN_ASSOCIATION: anthranilate phosphoribosyltransferase</html:p>
			<html:p>SUBSYSTEM: S_Tyrosine, Tryptophan, and Phenylalanine Metabolism</html:p>
			<html:p>PROTEIN_CLASS: 2.4.2.18</html:p>
		</notes>
		<listOfReactants>
			<speciesReference species="M_anthranilate_c" stoichiometry="1.000000"/>
			<speciesReference species="M_5-phosphoribosyl 1-pyrophosphate_c" stoichiometry="1.000000"/>
		</listOfReactants>
		<listOfProducts>
			<speciesReference species="M_N-(5'-phosphoribosyl)-anthranilate_c" stoichiometry="1.000000"/>
			<speciesReference species="M_diphosphate_c" stoichiometry="1.000000"/>
		</listOfProducts>
		<kineticLaw>
			<math xmlns="http://www.w3.org/1998/Math/MathML">
				<ci> FLUX_VALUE </ci>
			</math>
			<listOfParameters>
				<parameter id="LOWER_BOUND" value="0.000000" units="mmol_per_gDW_per_hr"/>
				<parameter id="UPPER_BOUND" value="999999.000000" units="mmol_per_gDW_per_hr"/>
				<parameter id="OBJECTIVE_COEFFICIENT" value="0.000000"/>
			</listOfParameters>
		</kineticLaw>
	</reaction>
	<reaction id="R_SP0172" name="R_SP0172" reversible="false">
		<notes>
			<html:p>GENE_ASSOCIATION: UNKNOWN</html:p>
			<html:p>PROTEIN_ASSOCIATION: homoserine O-succinyltransferase</html:p>
			<html:p>SUBSYSTEM: S_Methionine Metabolism</html:p>
			<html:p>PROTEIN_CLASS: 2.3.1.46</html:p>
		</notes>
		<listOfReactants>
			<speciesReference species="M_L-homoserine_c" stoichiometry="1.000000"/>
			<speciesReference species="M_succinyl-CoA_c" stoichiometry="1.000000"/>
		</listOfReactants>
		<listOfProducts>
			<speciesReference species="M_O-succinyl-L-homoserine_c" stoichiometry="1.000000"/>
			<speciesReference species="M_coenzyme A_c" stoichiometry="1.000000"/>
		</listOfProducts>
		<kineticLaw>
			<math xmlns="http://www.w3.org/1998/Math/MathML">
				<ci> FLUX_VALUE </ci>
			</math>
			<listOfParameters>
				<parameter id="LOWER_BOUND" value="0.000000" units="mmol_per_gDW_per_hr"/>
				<parameter id="UPPER_BOUND" value="999999.000000" units="mmol_per_gDW_per_hr"/>
				<parameter id="OBJECTIVE_COEFFICIENT" value="0.000000"/>
			</listOfParameters>
		</kineticLaw>
	</reaction>
	<reaction id="R_SP0173" name="R_SP0173" reversible="false">
		<notes>
			<html:p>GENE_ASSOCIATION: UNKNOWN</html:p>
			<html:p>PROTEIN_ASSOCIATION: cystathionine gamma-synthase</html:p>
			<html:p>SUBSYSTEM: S_Methionine Metabolism</html:p>
			<html:p>PROTEIN_CLASS: 2.5.1.48</html:p>
		</notes>
		<listOfReactants>
			<speciesReference species="M_L-cysteine_c" stoichiometry="1.000000"/>
			<speciesReference species="M_O-succinyl-L-homoserine_c" stoichiometry="1.000000"/>
		</listOfReactants>
		<listOfProducts>
			<speciesReference species="M_succinate_c" stoichiometry="1.000000"/>
			<speciesReference species="M_cystathionine_c" stoichiometry="1.000000"/>
			<speciesReference species="M_H+_c" stoichiometry="1.000000"/>
		</listOfProducts>
		<kineticLaw>
			<math xmlns="http://www.w3.org/1998/Math/MathML">
				<ci> FLUX_VALUE </ci>
			</math>
			<listOfParameters>
				<parameter id="LOWER_BOUND" value="0.000000" units="mmol_per_gDW_per_hr"/>
				<parameter id="UPPER_BOUND" value="999999.000000" units="mmol_per_gDW_per_hr"/>
				<parameter id="OBJECTIVE_COEFFICIENT" value="0.000000"/>
			</listOfParameters>
		</kineticLaw>
	</reaction>
	<reaction id="R_SP0174" name="R_SP0174" reversible="true">
		<notes>
			<html:p>GENE_ASSOCIATION: SPLC1_S410060</html:p>
			<html:p>PROTEIN_ASSOCIATION: aluminum resistance family protein</html:p>
			<html:p>SUBSYSTEM: S_Methionine Metabolism</html:p>
			<html:p>PROTEIN_CLASS: 4.4.1.8</html:p>
		</notes>
		<listOfReactants>
			<speciesReference species="M_cystathionine_c" stoichiometry="1.000000"/>
			<speciesReference species="M_H2O_c" stoichiometry="1.000000"/>
		</listOfReactants>
		<listOfProducts>
			<speciesReference species="M_NH4+_c" stoichiometry="1.000000"/>
			<speciesReference species="M_pyruvate_c" stoichiometry="1.000000"/>
			<speciesReference species="M_L-homocysteine_c" stoichiometry="1.000000"/>
		</listOfProducts>
		<kineticLaw>
			<math xmlns="http://www.w3.org/1998/Math/MathML">
				<ci> FLUX_VALUE </ci>
			</math>
			<listOfParameters>
				<parameter id="LOWER_BOUND" value="-999999.000000" units="mmol_per_gDW_per_hr"/>
				<parameter id="UPPER_BOUND" value="999999.000000" units="mmol_per_gDW_per_hr"/>
				<parameter id="OBJECTIVE_COEFFICIENT" value="0.000000"/>
			</listOfParameters>
		</kineticLaw>
	</reaction>
	<reaction id="R_SP0175" name="R_SP0175" reversible="false">
		<notes>
			<html:p>GENE_ASSOCIATION: SPLC1_S231030</html:p>
			<html:p>PROTEIN_ASSOCIATION: 5-methyltetrahydrofolate--homocysteine methyltransferase</html:p>
			<html:p>SUBSYSTEM: S_Methionine Metabolism</html:p>
			<html:p>PROTEIN_CLASS: 2.1.1.13</html:p>
		</notes>
		<listOfReactants>
			<speciesReference species="M_L-homocysteine_c" stoichiometry="1.000000"/>
			<speciesReference species="M_5-methyl-THF_c" stoichiometry="1.000000"/>
		</listOfReactants>
		<listOfProducts>
			<speciesReference species="M_L-methionine_c" stoichiometry="1.000000"/>
			<speciesReference species="M_tetrahydrofolate_c" stoichiometry="1.000000"/>
			<speciesReference species="M_H+_c" stoichiometry="1.000000"/>
		</listOfProducts>
		<kineticLaw>
			<math xmlns="http://www.w3.org/1998/Math/MathML">
				<ci> FLUX_VALUE </ci>
			</math>
			<listOfParameters>
				<parameter id="LOWER_BOUND" value="0.000000" units="mmol_per_gDW_per_hr"/>
				<parameter id="UPPER_BOUND" value="999999.000000" units="mmol_per_gDW_per_hr"/>
				<parameter id="OBJECTIVE_COEFFICIENT" value="0.000000"/>
			</listOfParameters>
		</kineticLaw>
	</reaction>
	<reaction id="R_SP0176" name="R_SP0176" reversible="false">
		<notes>
			<html:p>GENE_ASSOCIATION: SPLC1_S130030</html:p>
			<html:p>PROTEIN_ASSOCIATION: methionine adenosyltransferase</html:p>
			<html:p>SUBSYSTEM: S_Methionine Metabolism</html:p>
			<html:p>PROTEIN_CLASS: 2.5.1.6</html:p>
		</notes>
		<listOfReactants>
			<speciesReference species="M_ATP_c" stoichiometry="1.000000"/>
			<speciesReference species="M_L-methionine_c" stoichiometry="1.000000"/>
			<speciesReference species="M_H2O_c" stoichiometry="1.000000"/>
		</listOfReactants>
		<listOfProducts>
			<speciesReference species="M_phosphate_c" stoichiometry="1.000000"/>
			<speciesReference species="M_diphosphate_c" stoichiometry="1.000000"/>
			<speciesReference species="M_S-adenosyl-L-methionine_c" stoichiometry="1.000000"/>
		</listOfProducts>
		<kineticLaw>
			<math xmlns="http://www.w3.org/1998/Math/MathML">
				<ci> FLUX_VALUE </ci>
			</math>
			<listOfParameters>
				<parameter id="LOWER_BOUND" value="0.000000" units="mmol_per_gDW_per_hr"/>
				<parameter id="UPPER_BOUND" value="999999.000000" units="mmol_per_gDW_per_hr"/>
				<parameter id="OBJECTIVE_COEFFICIENT" value="0.000000"/>
			</listOfParameters>
		</kineticLaw>
	</reaction>
	<reaction id="R_SP0177" name="R_SP0177" reversible="false">
		<notes>
			<html:p>GENE_ASSOCIATION: SPLC1_S511050</html:p>
			<html:p>PROTEIN_ASSOCIATION: putative transcriptional acitvator Baf family</html:p>
			<html:p>SUBSYSTEM: S_Cofactor and Prosthetic Group Biosynthesis</html:p>
			<html:p>PROTEIN_CLASS: 2.7.1.33</html:p>
		</notes>
		<listOfReactants>
			<speciesReference species="M_(R)-pantothenate_c" stoichiometry="1.000000"/>
			<speciesReference species="M_ATP_c" stoichiometry="1.000000"/>
		</listOfReactants>
		<listOfProducts>
			<speciesReference species="M_D-4'-phosphopantothenate_c" stoichiometry="1.000000"/>
			<speciesReference species="M_ADP_c" stoichiometry="1.000000"/>
			<speciesReference species="M_H+_c" stoichiometry="1.000000"/>
		</listOfProducts>
		<kineticLaw>
			<math xmlns="http://www.w3.org/1998/Math/MathML">
				<ci> FLUX_VALUE </ci>
			</math>
			<listOfParameters>
				<parameter id="LOWER_BOUND" value="0.000000" units="mmol_per_gDW_per_hr"/>
				<parameter id="UPPER_BOUND" value="999999.000000" units="mmol_per_gDW_per_hr"/>
				<parameter id="OBJECTIVE_COEFFICIENT" value="0.000000"/>
			</listOfParameters>
		</kineticLaw>
	</reaction>
	<reaction id="R_SP0178" name="R_SP0178" reversible="false">
		<notes>
			<html:p>GENE_ASSOCIATION: SPLC1_S041310</html:p>
			<html:p>PROTEIN_ASSOCIATION: phosphopantothenoylcysteine decarboxylase/phosphopantothenate/cysteine ligase</html:p>
			<html:p>SUBSYSTEM: S_Cofactor and Prosthetic Group Biosynthesis</html:p>
			<html:p>PROTEIN_CLASS: 6.3.2.5</html:p>
		</notes>
		<listOfReactants>
			<speciesReference species="M_D-4'-phosphopantothenate_c" stoichiometry="1.000000"/>
			<speciesReference species="M_L-cysteine_c" stoichiometry="1.000000"/>
			<speciesReference species="M_CTP_c" stoichiometry="1.000000"/>
		</listOfReactants>
		<listOfProducts>
			<speciesReference species="M_R-4'-phosphopantothenoyl-L-cysteine_c" stoichiometry="1.000000"/>
			<speciesReference species="M_diphosphate_c" stoichiometry="1.000000"/>
			<speciesReference species="M_CMP_c" stoichiometry="1.000000"/>
			<speciesReference species="M_H+_c" stoichiometry="1.000000"/>
		</listOfProducts>
		<kineticLaw>
			<math xmlns="http://www.w3.org/1998/Math/MathML">
				<ci> FLUX_VALUE </ci>
			</math>
			<listOfParameters>
				<parameter id="LOWER_BOUND" value="0.000000" units="mmol_per_gDW_per_hr"/>
				<parameter id="UPPER_BOUND" value="999999.000000" units="mmol_per_gDW_per_hr"/>
				<parameter id="OBJECTIVE_COEFFICIENT" value="0.000000"/>
			</listOfParameters>
		</kineticLaw>
	</reaction>
	<reaction id="R_SP0179" name="R_SP0179" reversible="false">
		<notes>
			<html:p>GENE_ASSOCIATION: SPLC1_S041310</html:p>
			<html:p>PROTEIN_ASSOCIATION: phosphopantothenoylcysteine decarboxylase/phosphopantothenate/cysteine ligase</html:p>
			<html:p>SUBSYSTEM: S_Cofactor and Prosthetic Group Biosynthesis</html:p>
			<html:p>PROTEIN_CLASS: 4.1.1.36</html:p>
		</notes>
		<listOfReactants>
			<speciesReference species="M_R-4'-phosphopantothenoyl-L-cysteine_c" stoichiometry="1.000000"/>
		</listOfReactants>
		<listOfProducts>
			<speciesReference species="M_pantetheine 4'-phosphate_c" stoichiometry="1.000000"/>
			<speciesReference species="M_CO2_c" stoichiometry="1.000000"/>
		</listOfProducts>
		<kineticLaw>
			<math xmlns="http://www.w3.org/1998/Math/MathML">
				<ci> FLUX_VALUE </ci>
			</math>
			<listOfParameters>
				<parameter id="LOWER_BOUND" value="0.000000" units="mmol_per_gDW_per_hr"/>
				<parameter id="UPPER_BOUND" value="999999.000000" units="mmol_per_gDW_per_hr"/>
				<parameter id="OBJECTIVE_COEFFICIENT" value="0.000000"/>
			</listOfParameters>
		</kineticLaw>
	</reaction>
	<reaction id="R_SP0180" name="R_SP0180" reversible="false">
		<notes>
			<html:p>GENE_ASSOCIATION: SPLC1_S600340</html:p>
			<html:p>PROTEIN_ASSOCIATION: pantetheine-phosphate adenylyltransferase</html:p>
			<html:p>SUBSYSTEM: S_Cofactor and Prosthetic Group Biosynthesis</html:p>
			<html:p>PROTEIN_CLASS: 2.7.7.3</html:p>
		</notes>
		<listOfReactants>
			<speciesReference species="M_pantetheine 4'-phosphate_c" stoichiometry="1.000000"/>
			<speciesReference species="M_ATP_c" stoichiometry="1.000000"/>
			<speciesReference species="M_H+_c" stoichiometry="1.000000"/>
		</listOfReactants>
		<listOfProducts>
			<speciesReference species="M_dephospho-CoA_c" stoichiometry="1.000000"/>
			<speciesReference species="M_diphosphate_c" stoichiometry="1.000000"/>
		</listOfProducts>
		<kineticLaw>
			<math xmlns="http://www.w3.org/1998/Math/MathML">
				<ci> FLUX_VALUE </ci>
			</math>
			<listOfParameters>
				<parameter id="LOWER_BOUND" value="0.000000" units="mmol_per_gDW_per_hr"/>
				<parameter id="UPPER_BOUND" value="999999.000000" units="mmol_per_gDW_per_hr"/>
				<parameter id="OBJECTIVE_COEFFICIENT" value="0.000000"/>
			</listOfParameters>
		</kineticLaw>
	</reaction>
	<reaction id="R_SP0181" name="R_SP0181" reversible="false">
		<notes>
			<html:p>GENE_ASSOCIATION: SPLC1_S101070</html:p>
			<html:p>PROTEIN_ASSOCIATION: dephospho-CoA kinase</html:p>
			<html:p>SUBSYSTEM: S_Cofactor and Prosthetic Group Biosynthesis</html:p>
			<html:p>PROTEIN_CLASS: 2.7.1.24</html:p>
		</notes>
		<listOfReactants>
			<speciesReference species="M_dephospho-CoA_c" stoichiometry="1.000000"/>
			<speciesReference species="M_ATP_c" stoichiometry="1.000000"/>
		</listOfReactants>
		<listOfProducts>
			<speciesReference species="M_coenzyme A_c" stoichiometry="1.000000"/>
			<speciesReference species="M_ADP_c" stoichiometry="1.000000"/>
			<speciesReference species="M_H+_c" stoichiometry="1.000000"/>
		</listOfProducts>
		<kineticLaw>
			<math xmlns="http://www.w3.org/1998/Math/MathML">
				<ci> FLUX_VALUE </ci>
			</math>
			<listOfParameters>
				<parameter id="LOWER_BOUND" value="0.000000" units="mmol_per_gDW_per_hr"/>
				<parameter id="UPPER_BOUND" value="999999.000000" units="mmol_per_gDW_per_hr"/>
				<parameter id="OBJECTIVE_COEFFICIENT" value="0.000000"/>
			</listOfParameters>
		</kineticLaw>
	</reaction>
	<reaction id="R_SP0182" name="R_SP0182" reversible="false">
		<notes>
			<html:p>GENE_ASSOCIATION: SPLC1_S011380 or SPLC1_S270280</html:p>
			<html:p>PROTEIN_ASSOCIATION: uroporphyrin-III C-methyltransferase, uroporphyrinogen III methylase</html:p>
			<html:p>SUBSYSTEM: S_Cofactor and Prosthetic Group Biosynthesis</html:p>
			<html:p>PROTEIN_CLASS: 2.1.1.107</html:p>
		</notes>
		<listOfReactants>
			<speciesReference species="M_uroporphyrinogen-III_c" stoichiometry="1.000000"/>
			<speciesReference species="M_S-adenosyl-L-methionine_c" stoichiometry="1.000000"/>
		</listOfReactants>
		<listOfProducts>
			<speciesReference species="M_S-adenosyl-L-homocysteine_c" stoichiometry="1.000000"/>
			<speciesReference species="M_precorrin-1_c" stoichiometry="1.000000"/>
			<speciesReference species="M_H+_c" stoichiometry="1.000000"/>
		</listOfProducts>
		<kineticLaw>
			<math xmlns="http://www.w3.org/1998/Math/MathML">
				<ci> FLUX_VALUE </ci>
			</math>
			<listOfParameters>
				<parameter id="LOWER_BOUND" value="0.000000" units="mmol_per_gDW_per_hr"/>
				<parameter id="UPPER_BOUND" value="999999.000000" units="mmol_per_gDW_per_hr"/>
				<parameter id="OBJECTIVE_COEFFICIENT" value="0.000000"/>
			</listOfParameters>
		</kineticLaw>
	</reaction>
	<reaction id="R_SP0183" name="R_SP0183" reversible="false">
		<notes>
			<html:p>GENE_ASSOCIATION: SPLC1_S011380 or SPLC1_S270280</html:p>
			<html:p>PROTEIN_ASSOCIATION: uroporphyrin-III C-methyltransferase, uroporphyrinogen III methylase</html:p>
			<html:p>SUBSYSTEM: S_Cofactor and Prosthetic Group Biosynthesis</html:p>
			<html:p>PROTEIN_CLASS: 2.1.1.107</html:p>
		</notes>
		<listOfReactants>
			<speciesReference species="M_S-adenosyl-L-methionine_c" stoichiometry="1.000000"/>
			<speciesReference species="M_precorrin-1_c" stoichiometry="1.000000"/>
		</listOfReactants>
		<listOfProducts>
			<speciesReference species="M_S-adenosyl-L-homocysteine_c" stoichiometry="1.000000"/>
			<speciesReference species="M_precorrin-2_c" stoichiometry="1.000000"/>
		</listOfProducts>
		<kineticLaw>
			<math xmlns="http://www.w3.org/1998/Math/MathML">
				<ci> FLUX_VALUE </ci>
			</math>
			<listOfParameters>
				<parameter id="LOWER_BOUND" value="0.000000" units="mmol_per_gDW_per_hr"/>
				<parameter id="UPPER_BOUND" value="999999.000000" units="mmol_per_gDW_per_hr"/>
				<parameter id="OBJECTIVE_COEFFICIENT" value="0.000000"/>
			</listOfParameters>
		</kineticLaw>
	</reaction>
	<reaction id="R_SP0184" name="R_SP0184" reversible="false">
		<notes>
			<html:p>GENE_ASSOCIATION: SPLC1_S011380 or SPLC1_S270280</html:p>
			<html:p>PROTEIN_ASSOCIATION: uroporphyrin-III C-methyltransferase, uroporphyrinogen III methylase</html:p>
			<html:p>SUBSYSTEM: S_Cofactor and Prosthetic Group Biosynthesis</html:p>
			<html:p>PROTEIN_CLASS: </html:p>
		</notes>
		<listOfReactants>
			<speciesReference species="M_precorrin-2_c" stoichiometry="1.000000"/>
			<speciesReference species="M_NAD+_c" stoichiometry="1.000000"/>
		</listOfReactants>
		<listOfProducts>
			<speciesReference species="M_H+_c" stoichiometry="1.000000"/>
			<speciesReference species="M_NADH_c" stoichiometry="1.000000"/>
			<speciesReference species="M_sirohydrochlorin_c" stoichiometry="1.000000"/>
		</listOfProducts>
		<kineticLaw>
			<math xmlns="http://www.w3.org/1998/Math/MathML">
				<ci> FLUX_VALUE </ci>
			</math>
			<listOfParameters>
				<parameter id="LOWER_BOUND" value="0.000000" units="mmol_per_gDW_per_hr"/>
				<parameter id="UPPER_BOUND" value="999999.000000" units="mmol_per_gDW_per_hr"/>
				<parameter id="OBJECTIVE_COEFFICIENT" value="0.000000"/>
			</listOfParameters>
		</kineticLaw>
	</reaction>
	<reaction id="R_SP0185" name="R_SP0185" reversible="false">
		<notes>
			<html:p>GENE_ASSOCIATION: SPLC1_S011380 or SPLC1_S270280</html:p>
			<html:p>PROTEIN_ASSOCIATION: uroporphyrin-III C-methyltransferase, uroporphyrinogen III methylase</html:p>
			<html:p>SUBSYSTEM: S_Cofactor and Prosthetic Group Biosynthesis</html:p>
			<html:p>PROTEIN_CLASS: </html:p>
		</notes>
		<listOfReactants>
			<speciesReference species="M_Fe2+_c" stoichiometry="1.000000"/>
			<speciesReference species="M_sirohydrochlorin_c" stoichiometry="1.000000"/>
		</listOfReactants>
		<listOfProducts>
			<speciesReference species="M_H+_c" stoichiometry="3.000000"/>
			<speciesReference species="M_siroheme_c" stoichiometry="1.000000"/>
		</listOfProducts>
		<kineticLaw>
			<math xmlns="http://www.w3.org/1998/Math/MathML">
				<ci> FLUX_VALUE </ci>
			</math>
			<listOfParameters>
				<parameter id="LOWER_BOUND" value="0.000000" units="mmol_per_gDW_per_hr"/>
				<parameter id="UPPER_BOUND" value="999999.000000" units="mmol_per_gDW_per_hr"/>
				<parameter id="OBJECTIVE_COEFFICIENT" value="0.000000"/>
			</listOfParameters>
		</kineticLaw>
	</reaction>
	<reaction id="R_SP0186" name="R_SP0186" reversible="false">
		<notes>
			<html:p>GENE_ASSOCIATION: SPLC1_S207430 or SPLC1_S240370</html:p>
			<html:p>PROTEIN_ASSOCIATION: ribosomal protein L11 methyltransferase, ubiquinone/menaquinone biosynthesis methyltransferase</html:p>
			<html:p>SUBSYSTEM: S_Cofactor and Prosthetic Group Biosynthesis</html:p>
			<html:p>PROTEIN_CLASS: 2.1.1.-</html:p>
		</notes>
		<listOfReactants>
			<speciesReference species="M_2-octaprenyl-6-methoxy-1,4-benzoquinone_c" stoichiometry="1.000000"/>
			<speciesReference species="M_S-adenosyl-L-methionine_c" stoichiometry="1.000000"/>
		</listOfReactants>
		<listOfProducts>
			<speciesReference species="M_S-adenosyl-L-homocysteine_c" stoichiometry="1.000000"/>
			<speciesReference species="M_2-octaprenyl-3-methyl-6-methoxy-1,4-benzoquinone_c" stoichiometry="1.000000"/>
			<speciesReference species="M_H+_c" stoichiometry="1.000000"/>
		</listOfProducts>
		<kineticLaw>
			<math xmlns="http://www.w3.org/1998/Math/MathML">
				<ci> FLUX_VALUE </ci>
			</math>
			<listOfParameters>
				<parameter id="LOWER_BOUND" value="0.000000" units="mmol_per_gDW_per_hr"/>
				<parameter id="UPPER_BOUND" value="999999.000000" units="mmol_per_gDW_per_hr"/>
				<parameter id="OBJECTIVE_COEFFICIENT" value="0.000000"/>
			</listOfParameters>
		</kineticLaw>
	</reaction>
	<reaction id="R_SP0187" name="R_SP0187" reversible="false">
		<notes>
			<html:p>GENE_ASSOCIATION: UNKNOWN</html:p>
			<html:p>PROTEIN_ASSOCIATION: 2-octaprenyl-6-hydroxyphenol methylase</html:p>
			<html:p>SUBSYSTEM: S_Cofactor and Prosthetic Group Biosynthesis</html:p>
			<html:p>PROTEIN_CLASS: </html:p>
		</notes>
		<listOfReactants>
			<speciesReference species="M_2-octaprenyl-6-hydroxyphenol_c" stoichiometry="1.000000"/>
			<speciesReference species="M_S-adenosyl-L-methionine_c" stoichiometry="1.000000"/>
		</listOfReactants>
		<listOfProducts>
			<speciesReference species="M_S-adenosyl-L-homocysteine_c" stoichiometry="1.000000"/>
			<speciesReference species="M_2-octaprenyl-6-methoxyphenol_c" stoichiometry="1.000000"/>
			<speciesReference species="M_H+_c" stoichiometry="1.000000"/>
		</listOfProducts>
		<kineticLaw>
			<math xmlns="http://www.w3.org/1998/Math/MathML">
				<ci> FLUX_VALUE </ci>
			</math>
			<listOfParameters>
				<parameter id="LOWER_BOUND" value="0.000000" units="mmol_per_gDW_per_hr"/>
				<parameter id="UPPER_BOUND" value="999999.000000" units="mmol_per_gDW_per_hr"/>
				<parameter id="OBJECTIVE_COEFFICIENT" value="0.000000"/>
			</listOfParameters>
		</kineticLaw>
	</reaction>
	<reaction id="R_SP0188" name="R_SP0188" reversible="true">
		<notes>
			<html:p>GENE_ASSOCIATION: SPLC1_S170930 or SPLC1_S082740</html:p>
			<html:p>PROTEIN_ASSOCIATION: 8-amino-7-oxononanoate synthase</html:p>
			<html:p>SUBSYSTEM: S_Cofactor and Prosthetic Group Biosynthesis</html:p>
			<html:p>PROTEIN_CLASS: 2.3.1.47</html:p>
		</notes>
		<listOfReactants>
			<speciesReference species="M_pimeloyl-CoA_c" stoichiometry="1.000000"/>
			<speciesReference species="M_L-alanine_c" stoichiometry="1.000000"/>
			<speciesReference species="M_H+_c" stoichiometry="1.000000"/>
		</listOfReactants>
		<listOfProducts>
			<speciesReference species="M_CO2_c" stoichiometry="1.000000"/>
			<speciesReference species="M_coenzyme A_c" stoichiometry="1.000000"/>
			<speciesReference species="M_7-keto-8-aminopelargonate_c" stoichiometry="1.000000"/>
		</listOfProducts>
		<kineticLaw>
			<math xmlns="http://www.w3.org/1998/Math/MathML">
				<ci> FLUX_VALUE </ci>
			</math>
			<listOfParameters>
				<parameter id="LOWER_BOUND" value="-999999.000000" units="mmol_per_gDW_per_hr"/>
				<parameter id="UPPER_BOUND" value="999999.000000" units="mmol_per_gDW_per_hr"/>
				<parameter id="OBJECTIVE_COEFFICIENT" value="0.000000"/>
			</listOfParameters>
		</kineticLaw>
	</reaction>
	<reaction id="R_SP0189" name="R_SP0189" reversible="false">
		<notes>
			<html:p>GENE_ASSOCIATION: SPLC1_S208310</html:p>
			<html:p>PROTEIN_ASSOCIATION: dethiobiotin synthase</html:p>
			<html:p>SUBSYSTEM: S_Cofactor and Prosthetic Group Biosynthesis</html:p>
			<html:p>PROTEIN_CLASS: 6.3.3.3</html:p>
		</notes>
		<listOfReactants>
			<speciesReference species="M_CO2_c" stoichiometry="1.000000"/>
			<speciesReference species="M_7,8-diaminopelargonate_c" stoichiometry="1.000000"/>
			<speciesReference species="M_ATP_c" stoichiometry="1.000000"/>
		</listOfReactants>
		<listOfProducts>
			<speciesReference species="M_dethiobiotin_c" stoichiometry="1.000000"/>
			<speciesReference species="M_phosphate_c" stoichiometry="1.000000"/>
			<speciesReference species="M_ADP_c" stoichiometry="1.000000"/>
			<speciesReference species="M_H+_c" stoichiometry="3.000000"/>
		</listOfProducts>
		<kineticLaw>
			<math xmlns="http://www.w3.org/1998/Math/MathML">
				<ci> FLUX_VALUE </ci>
			</math>
			<listOfParameters>
				<parameter id="LOWER_BOUND" value="0.000000" units="mmol_per_gDW_per_hr"/>
				<parameter id="UPPER_BOUND" value="999999.000000" units="mmol_per_gDW_per_hr"/>
				<parameter id="OBJECTIVE_COEFFICIENT" value="0.000000"/>
			</listOfParameters>
		</kineticLaw>
	</reaction>
	<reaction id="R_SP0190" name="R_SP0190" reversible="false">
		<notes>
			<html:p>GENE_ASSOCIATION: SPLC1_S180050</html:p>
			<html:p>PROTEIN_ASSOCIATION: biotin synthase</html:p>
			<html:p>SUBSYSTEM: S_Cofactor and Prosthetic Group Biosynthesis</html:p>
			<html:p>PROTEIN_CLASS: 2.8.1.6</html:p>
		</notes>
		<listOfReactants>
			<speciesReference species="M_dethiobiotin_c" stoichiometry="1.000000"/>
			<speciesReference species="M_S-adenosyl-L-methionine_c" stoichiometry="2.000000"/>
			<speciesReference species="M_sulfur_c" stoichiometry="1.000000"/>
		</listOfReactants>
		<listOfProducts>
			<speciesReference species="M_biotin_c" stoichiometry="1.000000"/>
			<speciesReference species="M_5'-deoxyadenosine_c" stoichiometry="2.000000"/>
			<speciesReference species="M_L-methionine_c" stoichiometry="2.000000"/>
		</listOfProducts>
		<kineticLaw>
			<math xmlns="http://www.w3.org/1998/Math/MathML">
				<ci> FLUX_VALUE </ci>
			</math>
			<listOfParameters>
				<parameter id="LOWER_BOUND" value="0.000000" units="mmol_per_gDW_per_hr"/>
				<parameter id="UPPER_BOUND" value="999999.000000" units="mmol_per_gDW_per_hr"/>
				<parameter id="OBJECTIVE_COEFFICIENT" value="0.000000"/>
			</listOfParameters>
		</kineticLaw>
	</reaction>
	<reaction id="R_SP0191" name="R_SP0191" reversible="false">
		<notes>
			<html:p>GENE_ASSOCIATION: SPLC1_S032190</html:p>
			<html:p>PROTEIN_ASSOCIATION: coproporphyrinogen oxidase</html:p>
			<html:p>SUBSYSTEM: S_Cofactor and Prosthetic Group Biosynthesis</html:p>
			<html:p>PROTEIN_CLASS: 1.3.3.3</html:p>
		</notes>
		<listOfReactants>
			<speciesReference species="M_coproporphyrinogen III_c" stoichiometry="1.000000"/>
			<speciesReference species="M_O2_c" stoichiometry="1.000000"/>
			<speciesReference species="M_H+_c" stoichiometry="2.000000"/>
		</listOfReactants>
		<listOfProducts>
			<speciesReference species="M_protoporphyrinogen IX_c" stoichiometry="1.000000"/>
			<speciesReference species="M_CO2_c" stoichiometry="2.000000"/>
			<speciesReference species="M_H2O_c" stoichiometry="2.000000"/>
		</listOfProducts>
		<kineticLaw>
			<math xmlns="http://www.w3.org/1998/Math/MathML">
				<ci> FLUX_VALUE </ci>
			</math>
			<listOfParameters>
				<parameter id="LOWER_BOUND" value="0.000000" units="mmol_per_gDW_per_hr"/>
				<parameter id="UPPER_BOUND" value="999999.000000" units="mmol_per_gDW_per_hr"/>
				<parameter id="OBJECTIVE_COEFFICIENT" value="0.000000"/>
			</listOfParameters>
		</kineticLaw>
	</reaction>
	<reaction id="R_SP0192" name="R_SP0192" reversible="false">
		<notes>
			<html:p>GENE_ASSOCIATION: SPLC1_S204580</html:p>
			<html:p>PROTEIN_ASSOCIATION: uroporphyrinogen decarboxylase</html:p>
			<html:p>SUBSYSTEM: S_Cofactor and Prosthetic Group Biosynthesis</html:p>
			<html:p>PROTEIN_CLASS: 4.1.1.37</html:p>
		</notes>
		<listOfReactants>
			<speciesReference species="M_uroporphyrinogen-III_c" stoichiometry="1.000000"/>
			<speciesReference species="M_H+_c" stoichiometry="4.000000"/>
		</listOfReactants>
		<listOfProducts>
			<speciesReference species="M_CO2_c" stoichiometry="4.000000"/>
			<speciesReference species="M_coproporphyrinogen III_c" stoichiometry="1.000000"/>
		</listOfProducts>
		<kineticLaw>
			<math xmlns="http://www.w3.org/1998/Math/MathML">
				<ci> FLUX_VALUE </ci>
			</math>
			<listOfParameters>
				<parameter id="LOWER_BOUND" value="0.000000" units="mmol_per_gDW_per_hr"/>
				<parameter id="UPPER_BOUND" value="999999.000000" units="mmol_per_gDW_per_hr"/>
				<parameter id="OBJECTIVE_COEFFICIENT" value="0.000000"/>
			</listOfParameters>
		</kineticLaw>
	</reaction>
	<reaction id="R_SP0193" name="R_SP0193" reversible="false">
		<notes>
			<html:p>GENE_ASSOCIATION: SPLC1_S031750</html:p>
			<html:p>PROTEIN_ASSOCIATION: HemK methyltransferase</html:p>
			<html:p>SUBSYSTEM: S_Cofactor and Prosthetic Group Biosynthesis</html:p>
			<html:p>PROTEIN_CLASS: 1.3.3.4</html:p>
		</notes>
		<listOfReactants>
			<speciesReference species="M_protoporphyrinogen IX_c" stoichiometry="1.000000"/>
			<speciesReference species="M_O2_c" stoichiometry="3.000000"/>
		</listOfReactants>
		<listOfProducts>
			<speciesReference species="M_protoporphyrin IX_c" stoichiometry="1.000000"/>
			<speciesReference species="M_H2O2_c" stoichiometry="3.000000"/>
		</listOfProducts>
		<kineticLaw>
			<math xmlns="http://www.w3.org/1998/Math/MathML">
				<ci> FLUX_VALUE </ci>
			</math>
			<listOfParameters>
				<parameter id="LOWER_BOUND" value="0.000000" units="mmol_per_gDW_per_hr"/>
				<parameter id="UPPER_BOUND" value="0.000000" units="mmol_per_gDW_per_hr"/>
				<parameter id="OBJECTIVE_COEFFICIENT" value="0.000000"/>
			</listOfParameters>
		</kineticLaw>
	</reaction>
	<reaction id="R_SP0194" name="R_SP0194" reversible="false">
		<notes>
			<html:p>GENE_ASSOCIATION: SPLC1_S031750</html:p>
			<html:p>PROTEIN_ASSOCIATION: HemK methyltransferase</html:p>
			<html:p>SUBSYSTEM: S_Cofactor and Prosthetic Group Biosynthesis</html:p>
			<html:p>PROTEIN_CLASS: 1.3.3.4</html:p>
		</notes>
		<listOfReactants>
			<speciesReference species="M_fumarate_c" stoichiometry="3.000000"/>
			<speciesReference species="M_protoporphyrinogen IX_c" stoichiometry="1.000000"/>
		</listOfReactants>
		<listOfProducts>
			<speciesReference species="M_protoporphyrin IX_c" stoichiometry="1.000000"/>
			<speciesReference species="M_succinate_c" stoichiometry="3.000000"/>
		</listOfProducts>
		<kineticLaw>
			<math xmlns="http://www.w3.org/1998/Math/MathML">
				<ci> FLUX_VALUE </ci>
			</math>
			<listOfParameters>
				<parameter id="LOWER_BOUND" value="0.000000" units="mmol_per_gDW_per_hr"/>
				<parameter id="UPPER_BOUND" value="999999.000000" units="mmol_per_gDW_per_hr"/>
				<parameter id="OBJECTIVE_COEFFICIENT" value="0.000000"/>
			</listOfParameters>
		</kineticLaw>
	</reaction>
	<reaction id="R_SP0195" name="R_SP0195" reversible="false">
		<notes>
			<html:p>GENE_ASSOCIATION: SPLC1_S260550 or SPLC1_S533360</html:p>
			<html:p>PROTEIN_ASSOCIATION: ferrochelatase, putative ferrochelatase</html:p>
			<html:p>SUBSYSTEM: S_Cofactor and Prosthetic Group Biosynthesis</html:p>
			<html:p>PROTEIN_CLASS: 4.99.1.1</html:p>
		</notes>
		<listOfReactants>
			<speciesReference species="M_Fe2+_c" stoichiometry="1.000000"/>
			<speciesReference species="M_protoporphyrin IX_c" stoichiometry="1.000000"/>
		</listOfReactants>
		<listOfProducts>
			<speciesReference species="M_H+_c" stoichiometry="2.000000"/>
			<speciesReference species="M_protoheme IX_c" stoichiometry="1.000000"/>
		</listOfProducts>
		<kineticLaw>
			<math xmlns="http://www.w3.org/1998/Math/MathML">
				<ci> FLUX_VALUE </ci>
			</math>
			<listOfParameters>
				<parameter id="LOWER_BOUND" value="0.000000" units="mmol_per_gDW_per_hr"/>
				<parameter id="UPPER_BOUND" value="999999.000000" units="mmol_per_gDW_per_hr"/>
				<parameter id="OBJECTIVE_COEFFICIENT" value="0.000000"/>
			</listOfParameters>
		</kineticLaw>
	</reaction>
	<reaction id="R_SP0196" name="R_SP0196" reversible="false">
		<notes>
			<html:p>GENE_ASSOCIATION: SPLC1_S630020 or SPLC1_S051980</html:p>
			<html:p>PROTEIN_ASSOCIATION: riboflavin biosynthesis protein RibD, 34-dihydroxy-2-butanone 4-phosphate synthase</html:p>
			<html:p>SUBSYSTEM: S_Cofactor and Prosthetic Group Biosynthesis</html:p>
			<html:p>PROTEIN_CLASS: 3.5.4.25</html:p>
		</notes>
		<listOfReactants>
			<speciesReference species="M_H2O_c" stoichiometry="3.000000"/>
			<speciesReference species="M_GTP_c" stoichiometry="1.000000"/>
		</listOfReactants>
		<listOfProducts>
			<speciesReference species="M_diphosphate_c" stoichiometry="1.000000"/>
			<speciesReference species="M_2,5-diamino-6-(ribosylamino)-4-(3H)-pyrimidinone 5'-phosphate_c" stoichiometry="1.000000"/>
			<speciesReference species="M_formate_c" stoichiometry="1.000000"/>
			<speciesReference species="M_H+_c" stoichiometry="2.000000"/>
		</listOfProducts>
		<kineticLaw>
			<math xmlns="http://www.w3.org/1998/Math/MathML">
				<ci> FLUX_VALUE </ci>
			</math>
			<listOfParameters>
				<parameter id="LOWER_BOUND" value="0.000000" units="mmol_per_gDW_per_hr"/>
				<parameter id="UPPER_BOUND" value="999999.000000" units="mmol_per_gDW_per_hr"/>
				<parameter id="OBJECTIVE_COEFFICIENT" value="0.000000"/>
			</listOfParameters>
		</kineticLaw>
	</reaction>
	<reaction id="R_SP0197" name="R_SP0197" reversible="false">
		<notes>
			<html:p>GENE_ASSOCIATION: SPLC1_S521120</html:p>
			<html:p>PROTEIN_ASSOCIATION: bifunctional deaminase-reductase domain protein</html:p>
			<html:p>SUBSYSTEM: S_Cofactor and Prosthetic Group Biosynthesis</html:p>
			<html:p>PROTEIN_CLASS: 3.5.4.26</html:p>
		</notes>
		<listOfReactants>
			<speciesReference species="M_H2O_c" stoichiometry="1.000000"/>
			<speciesReference species="M_2,5-diamino-6-(ribosylamino)-4-(3H)-pyrimidinone 5'-phosphate_c" stoichiometry="1.000000"/>
			<speciesReference species="M_H+_c" stoichiometry="1.000000"/>
		</listOfReactants>
		<listOfProducts>
			<speciesReference species="M_5-amino-6-(5'-phosphoribosylamino)uracil_c" stoichiometry="1.000000"/>
			<speciesReference species="M_NH4+_c" stoichiometry="1.000000"/>
		</listOfProducts>
		<kineticLaw>
			<math xmlns="http://www.w3.org/1998/Math/MathML">
				<ci> FLUX_VALUE </ci>
			</math>
			<listOfParameters>
				<parameter id="LOWER_BOUND" value="0.000000" units="mmol_per_gDW_per_hr"/>
				<parameter id="UPPER_BOUND" value="999999.000000" units="mmol_per_gDW_per_hr"/>
				<parameter id="OBJECTIVE_COEFFICIENT" value="0.000000"/>
			</listOfParameters>
		</kineticLaw>
	</reaction>
	<reaction id="R_SP0198" name="R_SP0198" reversible="false">
		<notes>
			<html:p>GENE_ASSOCIATION: SPLC1_S521120</html:p>
			<html:p>PROTEIN_ASSOCIATION: bifunctional deaminase-reductase domain protein</html:p>
			<html:p>SUBSYSTEM: S_Cofactor and Prosthetic Group Biosynthesis</html:p>
			<html:p>PROTEIN_CLASS: 1.1.1.193</html:p>
		</notes>
		<listOfReactants>
			<speciesReference species="M_5-amino-6-(5'-phosphoribosylamino)uracil_c" stoichiometry="1.000000"/>
			<speciesReference species="M_NADPH_c" stoichiometry="1.000000"/>
			<speciesReference species="M_H+_c" stoichiometry="1.000000"/>
		</listOfReactants>
		<listOfProducts>
			<speciesReference species="M_5-amino-6-(5'-phosphoribitylamino)uracil_c" stoichiometry="1.000000"/>
			<speciesReference species="M_NADP+_c" stoichiometry="1.000000"/>
		</listOfProducts>
		<kineticLaw>
			<math xmlns="http://www.w3.org/1998/Math/MathML">
				<ci> FLUX_VALUE </ci>
			</math>
			<listOfParameters>
				<parameter id="LOWER_BOUND" value="0.000000" units="mmol_per_gDW_per_hr"/>
				<parameter id="UPPER_BOUND" value="999999.000000" units="mmol_per_gDW_per_hr"/>
				<parameter id="OBJECTIVE_COEFFICIENT" value="0.000000"/>
			</listOfParameters>
		</kineticLaw>
	</reaction>
	<reaction id="R_SP0199" name="R_SP0199" reversible="false">
		<notes>
			<html:p>GENE_ASSOCIATION: UNKNOWN</html:p>
			<html:p>PROTEIN_ASSOCIATION: pyrimidine phosphatase</html:p>
			<html:p>SUBSYSTEM: S_Cofactor and Prosthetic Group Biosynthesis</html:p>
			<html:p>PROTEIN_CLASS: </html:p>
		</notes>
		<listOfReactants>
			<speciesReference species="M_5-amino-6-(5'-phosphoribitylamino)uracil_c" stoichiometry="1.000000"/>
			<speciesReference species="M_H2O_c" stoichiometry="1.000000"/>
		</listOfReactants>
		<listOfProducts>
			<speciesReference species="M_5-amino-6-ribitylamino-2,4(1H,3H)-pyrimidinedione_c" stoichiometry="1.000000"/>
			<speciesReference species="M_phosphate_c" stoichiometry="1.000000"/>
		</listOfProducts>
		<kineticLaw>
			<math xmlns="http://www.w3.org/1998/Math/MathML">
				<ci> FLUX_VALUE </ci>
			</math>
			<listOfParameters>
				<parameter id="LOWER_BOUND" value="0.000000" units="mmol_per_gDW_per_hr"/>
				<parameter id="UPPER_BOUND" value="999999.000000" units="mmol_per_gDW_per_hr"/>
				<parameter id="OBJECTIVE_COEFFICIENT" value="0.000000"/>
			</listOfParameters>
		</kineticLaw>
	</reaction>
	<reaction id="R_SP0200" name="R_SP0200" reversible="false">
		<notes>
			<html:p>GENE_ASSOCIATION: SPLC1_S040610 or SPLC1_S060820</html:p>
			<html:p>PROTEIN_ASSOCIATION: riboflavin synthase alpha subunit, 67-dimethyl-8-ribityllumazine synthase</html:p>
			<html:p>SUBSYSTEM: S_Cofactor and Prosthetic Group Biosynthesis</html:p>
			<html:p>PROTEIN_CLASS: 2.5.1.9</html:p>
		</notes>
		<listOfReactants>
			<speciesReference species="M_5-amino-6-ribitylamino-2,4(1H,3H)-pyrimidinedione_c" stoichiometry="1.000000"/>
			<speciesReference species="M_3,4-dihydroxy-2-butanone-4-P_c" stoichiometry="1.000000"/>
		</listOfReactants>
		<listOfProducts>
			<speciesReference species="M_6,7-dimethyl-8-(1-D-ribityl)lumazine_c" stoichiometry="1.000000"/>
			<speciesReference species="M_phosphate_c" stoichiometry="1.000000"/>
			<speciesReference species="M_H2O_c" stoichiometry="2.000000"/>
			<speciesReference species="M_H+_c" stoichiometry="1.000000"/>
		</listOfProducts>
		<kineticLaw>
			<math xmlns="http://www.w3.org/1998/Math/MathML">
				<ci> FLUX_VALUE </ci>
			</math>
			<listOfParameters>
				<parameter id="LOWER_BOUND" value="0.000000" units="mmol_per_gDW_per_hr"/>
				<parameter id="UPPER_BOUND" value="999999.000000" units="mmol_per_gDW_per_hr"/>
				<parameter id="OBJECTIVE_COEFFICIENT" value="0.000000"/>
			</listOfParameters>
		</kineticLaw>
	</reaction>
	<reaction id="R_SP0201" name="R_SP0201" reversible="false">
		<notes>
			<html:p>GENE_ASSOCIATION: SPLC1_S040610 or SPLC1_S060820</html:p>
			<html:p>PROTEIN_ASSOCIATION: riboflavin synthase alpha subunit, 67-dimethyl-8-ribityllumazine synthase</html:p>
			<html:p>SUBSYSTEM: S_Cofactor and Prosthetic Group Biosynthesis</html:p>
			<html:p>PROTEIN_CLASS: 2.5.1.9</html:p>
		</notes>
		<listOfReactants>
			<speciesReference species="M_6,7-dimethyl-8-(1-D-ribityl)lumazine_c" stoichiometry="2.000000"/>
			<speciesReference species="M_H+_c" stoichiometry="1.000000"/>
		</listOfReactants>
		<listOfProducts>
			<speciesReference species="M_5-amino-6-ribitylamino-2,4(1H,3H)-pyrimidinedione_c" stoichiometry="1.000000"/>
			<speciesReference species="M_riboflavin_c" stoichiometry="1.000000"/>
		</listOfProducts>
		<kineticLaw>
			<math xmlns="http://www.w3.org/1998/Math/MathML">
				<ci> FLUX_VALUE </ci>
			</math>
			<listOfParameters>
				<parameter id="LOWER_BOUND" value="0.000000" units="mmol_per_gDW_per_hr"/>
				<parameter id="UPPER_BOUND" value="999999.000000" units="mmol_per_gDW_per_hr"/>
				<parameter id="OBJECTIVE_COEFFICIENT" value="0.000000"/>
			</listOfParameters>
		</kineticLaw>
	</reaction>
	<reaction id="R_SP0202" name="R_SP0202" reversible="false">
		<notes>
			<html:p>GENE_ASSOCIATION: UNKNOWN</html:p>
			<html:p>PROTEIN_ASSOCIATION: DHBP synthase</html:p>
			<html:p>SUBSYSTEM: S_Cofactor and Prosthetic Group Biosynthesis</html:p>
			<html:p>PROTEIN_CLASS: 4.1.99.12</html:p>
		</notes>
		<listOfReactants>
			<speciesReference species="M_D-ribulose-5-phosphate_c" stoichiometry="1.000000"/>
		</listOfReactants>
		<listOfProducts>
			<speciesReference species="M_3,4-dihydroxy-2-butanone-4-P_c" stoichiometry="1.000000"/>
			<speciesReference species="M_formate_c" stoichiometry="1.000000"/>
			<speciesReference species="M_H+_c" stoichiometry="1.000000"/>
		</listOfProducts>
		<kineticLaw>
			<math xmlns="http://www.w3.org/1998/Math/MathML">
				<ci> FLUX_VALUE </ci>
			</math>
			<listOfParameters>
				<parameter id="LOWER_BOUND" value="0.000000" units="mmol_per_gDW_per_hr"/>
				<parameter id="UPPER_BOUND" value="999999.000000" units="mmol_per_gDW_per_hr"/>
				<parameter id="OBJECTIVE_COEFFICIENT" value="0.000000"/>
			</listOfParameters>
		</kineticLaw>
	</reaction>
	<reaction id="R_SP0203" name="R_SP0203" reversible="false">
		<notes>
			<html:p>GENE_ASSOCIATION: SPLC1_S220270</html:p>
			<html:p>PROTEIN_ASSOCIATION: riboflavin biosynthesis protein RibF</html:p>
			<html:p>SUBSYSTEM: S_Cofactor and Prosthetic Group Biosynthesis</html:p>
			<html:p>PROTEIN_CLASS: 2.7.1.26</html:p>
		</notes>
		<listOfReactants>
			<speciesReference species="M_riboflavin_c" stoichiometry="1.000000"/>
			<speciesReference species="M_ATP_c" stoichiometry="1.000000"/>
		</listOfReactants>
		<listOfProducts>
			<speciesReference species="M_FMN_c" stoichiometry="1.000000"/>
			<speciesReference species="M_ADP_c" stoichiometry="1.000000"/>
			<speciesReference species="M_H+_c" stoichiometry="1.000000"/>
		</listOfProducts>
		<kineticLaw>
			<math xmlns="http://www.w3.org/1998/Math/MathML">
				<ci> FLUX_VALUE </ci>
			</math>
			<listOfParameters>
				<parameter id="LOWER_BOUND" value="0.000000" units="mmol_per_gDW_per_hr"/>
				<parameter id="UPPER_BOUND" value="999999.000000" units="mmol_per_gDW_per_hr"/>
				<parameter id="OBJECTIVE_COEFFICIENT" value="0.000000"/>
			</listOfParameters>
		</kineticLaw>
	</reaction>
	<reaction id="R_SP0204" name="R_SP0204" reversible="false">
		<notes>
			<html:p>GENE_ASSOCIATION: SPLC1_S220270</html:p>
			<html:p>PROTEIN_ASSOCIATION: riboflavin biosynthesis protein RibF</html:p>
			<html:p>SUBSYSTEM: S_Cofactor and Prosthetic Group Biosynthesis</html:p>
			<html:p>PROTEIN_CLASS: 2.7.7.2</html:p>
		</notes>
		<listOfReactants>
			<speciesReference species="M_FMN_c" stoichiometry="1.000000"/>
			<speciesReference species="M_ATP_c" stoichiometry="1.000000"/>
		</listOfReactants>
		<listOfProducts>
			<speciesReference species="M_FAD_c" stoichiometry="1.000000"/>
			<speciesReference species="M_diphosphate_c" stoichiometry="1.000000"/>
		</listOfProducts>
		<kineticLaw>
			<math xmlns="http://www.w3.org/1998/Math/MathML">
				<ci> FLUX_VALUE </ci>
			</math>
			<listOfParameters>
				<parameter id="LOWER_BOUND" value="0.000000" units="mmol_per_gDW_per_hr"/>
				<parameter id="UPPER_BOUND" value="999999.000000" units="mmol_per_gDW_per_hr"/>
				<parameter id="OBJECTIVE_COEFFICIENT" value="0.000000"/>
			</listOfParameters>
		</kineticLaw>
	</reaction>
	<reaction id="R_SP0205" name="R_SP0205" reversible="true">
		<notes>
			<html:p>GENE_ASSOCIATION: SPLC1_S543010</html:p>
			<html:p>PROTEIN_ASSOCIATION: stationary-phase survival protein SurE</html:p>
			<html:p>SUBSYSTEM: S_Cofactor and Prosthetic Group Biosynthesis</html:p>
			<html:p>PROTEIN_CLASS: 3.1.3.2</html:p>
		</notes>
		<listOfReactants>
			<speciesReference species="M_NADP+_c" stoichiometry="1.000000"/>
			<speciesReference species="M_H2O_c" stoichiometry="1.000000"/>
		</listOfReactants>
		<listOfProducts>
			<speciesReference species="M_phosphate_c" stoichiometry="1.000000"/>
			<speciesReference species="M_NAD+_c" stoichiometry="1.000000"/>
		</listOfProducts>
		<kineticLaw>
			<math xmlns="http://www.w3.org/1998/Math/MathML">
				<ci> FLUX_VALUE </ci>
			</math>
			<listOfParameters>
				<parameter id="LOWER_BOUND" value="-999999.000000" units="mmol_per_gDW_per_hr"/>
				<parameter id="UPPER_BOUND" value="999999.000000" units="mmol_per_gDW_per_hr"/>
				<parameter id="OBJECTIVE_COEFFICIENT" value="0.000000"/>
			</listOfParameters>
		</kineticLaw>
	</reaction>
	<reaction id="R_SP0206" name="R_SP0206" reversible="false">
		<notes>
			<html:p>GENE_ASSOCIATION: SPLC1_S011790</html:p>
			<html:p>PROTEIN_ASSOCIATION: glutamyl-tRNA synthetase</html:p>
			<html:p>SUBSYSTEM: S_tRNA Charging</html:p>
			<html:p>PROTEIN_CLASS: 6.1.1.17</html:p>
		</notes>
		<listOfReactants>
			<speciesReference species="M_tRNAGlu_c" stoichiometry="1.000000"/>
			<speciesReference species="M_L-glutamate_c" stoichiometry="1.000000"/>
			<speciesReference species="M_ATP_c" stoichiometry="1.000000"/>
		</listOfReactants>
		<listOfProducts>
			<speciesReference species="M_L-glutamyl-tRNAGlu_c" stoichiometry="1.000000"/>
			<speciesReference species="M_diphosphate_c" stoichiometry="1.000000"/>
			<speciesReference species="M_AMP_c" stoichiometry="1.000000"/>
		</listOfProducts>
		<kineticLaw>
			<math xmlns="http://www.w3.org/1998/Math/MathML">
				<ci> FLUX_VALUE </ci>
			</math>
			<listOfParameters>
				<parameter id="LOWER_BOUND" value="0.000000" units="mmol_per_gDW_per_hr"/>
				<parameter id="UPPER_BOUND" value="999999.000000" units="mmol_per_gDW_per_hr"/>
				<parameter id="OBJECTIVE_COEFFICIENT" value="0.000000"/>
			</listOfParameters>
		</kineticLaw>
	</reaction>
	<reaction id="R_SP0207" name="R_SP0207" reversible="false">
		<notes>
			<html:p>GENE_ASSOCIATION: SPLC1_S081030</html:p>
			<html:p>PROTEIN_ASSOCIATION: glutamyl-tRNA reductase</html:p>
			<html:p>SUBSYSTEM: S_Cofactor and Prosthetic Group Biosynthesis</html:p>
			<html:p>PROTEIN_CLASS: 1.2.1.70</html:p>
		</notes>
		<listOfReactants>
			<speciesReference species="M_L-glutamyl-tRNAGlu_c" stoichiometry="1.000000"/>
			<speciesReference species="M_NADPH_c" stoichiometry="1.000000"/>
			<speciesReference species="M_H+_c" stoichiometry="1.000000"/>
		</listOfReactants>
		<listOfProducts>
			<speciesReference species="M_glutamate-1-semialdehyde_c" stoichiometry="1.000000"/>
			<speciesReference species="M_NADP+_c" stoichiometry="1.000000"/>
			<speciesReference species="M_tRNAGlu_c" stoichiometry="1.000000"/>
		</listOfProducts>
		<kineticLaw>
			<math xmlns="http://www.w3.org/1998/Math/MathML">
				<ci> FLUX_VALUE </ci>
			</math>
			<listOfParameters>
				<parameter id="LOWER_BOUND" value="0.000000" units="mmol_per_gDW_per_hr"/>
				<parameter id="UPPER_BOUND" value="999999.000000" units="mmol_per_gDW_per_hr"/>
				<parameter id="OBJECTIVE_COEFFICIENT" value="0.000000"/>
			</listOfParameters>
		</kineticLaw>
	</reaction>
	<reaction id="R_SP0208" name="R_SP0208" reversible="true">
		<notes>
			<html:p>GENE_ASSOCIATION: SPLC1_S550770</html:p>
			<html:p>PROTEIN_ASSOCIATION: glutamate-1-semialdehyde-21-aminomutase</html:p>
			<html:p>SUBSYSTEM: S_Cofactor and Prosthetic Group Biosynthesis</html:p>
			<html:p>PROTEIN_CLASS: 5.4.3.8</html:p>
		</notes>
		<listOfReactants>
			<speciesReference species="M_glutamate-1-semialdehyde_c" stoichiometry="1.000000"/>
		</listOfReactants>
		<listOfProducts>
			<speciesReference species="M_5-amino-levulinate_c" stoichiometry="1.000000"/>
		</listOfProducts>
		<kineticLaw>
			<math xmlns="http://www.w3.org/1998/Math/MathML">
				<ci> FLUX_VALUE </ci>
			</math>
			<listOfParameters>
				<parameter id="LOWER_BOUND" value="-999999.000000" units="mmol_per_gDW_per_hr"/>
				<parameter id="UPPER_BOUND" value="999999.000000" units="mmol_per_gDW_per_hr"/>
				<parameter id="OBJECTIVE_COEFFICIENT" value="0.000000"/>
			</listOfParameters>
		</kineticLaw>
	</reaction>
	<reaction id="R_SP0209" name="R_SP0209" reversible="false">
		<notes>
			<html:p>GENE_ASSOCIATION: SPLC1_S040750</html:p>
			<html:p>PROTEIN_ASSOCIATION: porphobilinogen synthase</html:p>
			<html:p>SUBSYSTEM: S_Cofactor and Prosthetic Group Biosynthesis</html:p>
			<html:p>PROTEIN_CLASS: 4.2.1.24</html:p>
		</notes>
		<listOfReactants>
			<speciesReference species="M_5-amino-levulinate_c" stoichiometry="2.000000"/>
		</listOfReactants>
		<listOfProducts>
			<speciesReference species="M_H2O_c" stoichiometry="2.000000"/>
			<speciesReference species="M_porphobilinogen_c" stoichiometry="1.000000"/>
			<speciesReference species="M_H+_c" stoichiometry="1.000000"/>
		</listOfProducts>
		<kineticLaw>
			<math xmlns="http://www.w3.org/1998/Math/MathML">
				<ci> FLUX_VALUE </ci>
			</math>
			<listOfParameters>
				<parameter id="LOWER_BOUND" value="0.000000" units="mmol_per_gDW_per_hr"/>
				<parameter id="UPPER_BOUND" value="999999.000000" units="mmol_per_gDW_per_hr"/>
				<parameter id="OBJECTIVE_COEFFICIENT" value="0.000000"/>
			</listOfParameters>
		</kineticLaw>
	</reaction>
	<reaction id="R_SP0210" name="R_SP0210" reversible="false">
		<notes>
			<html:p>GENE_ASSOCIATION: SPLC1_S260960</html:p>
			<html:p>PROTEIN_ASSOCIATION: porphobilinogen deaminase</html:p>
			<html:p>SUBSYSTEM: S_Cofactor and Prosthetic Group Biosynthesis</html:p>
			<html:p>PROTEIN_CLASS: 2.5.1.61</html:p>
		</notes>
		<listOfReactants>
			<speciesReference species="M_H2O_c" stoichiometry="1.000000"/>
			<speciesReference species="M_porphobilinogen_c" stoichiometry="4.000000"/>
		</listOfReactants>
		<listOfProducts>
			<speciesReference species="M_NH4+_c" stoichiometry="4.000000"/>
			<speciesReference species="M_hydroxymethylbilane_c" stoichiometry="1.000000"/>
		</listOfProducts>
		<kineticLaw>
			<math xmlns="http://www.w3.org/1998/Math/MathML">
				<ci> FLUX_VALUE </ci>
			</math>
			<listOfParameters>
				<parameter id="LOWER_BOUND" value="0.000000" units="mmol_per_gDW_per_hr"/>
				<parameter id="UPPER_BOUND" value="999999.000000" units="mmol_per_gDW_per_hr"/>
				<parameter id="OBJECTIVE_COEFFICIENT" value="0.000000"/>
			</listOfParameters>
		</kineticLaw>
	</reaction>
	<reaction id="R_SP0211" name="R_SP0211" reversible="false">
		<notes>
			<html:p>GENE_ASSOCIATION: SPLC1_S270280</html:p>
			<html:p>PROTEIN_ASSOCIATION: uroporphyrinogen III methylase</html:p>
			<html:p>SUBSYSTEM: S_Cofactor and Prosthetic Group Biosynthesis</html:p>
			<html:p>PROTEIN_CLASS: 4.2.1.75</html:p>
		</notes>
		<listOfReactants>
			<speciesReference species="M_hydroxymethylbilane_c" stoichiometry="1.000000"/>
		</listOfReactants>
		<listOfProducts>
			<speciesReference species="M_uroporphyrinogen-III_c" stoichiometry="1.000000"/>
			<speciesReference species="M_H2O_c" stoichiometry="1.000000"/>
		</listOfProducts>
		<kineticLaw>
			<math xmlns="http://www.w3.org/1998/Math/MathML">
				<ci> FLUX_VALUE </ci>
			</math>
			<listOfParameters>
				<parameter id="LOWER_BOUND" value="0.000000" units="mmol_per_gDW_per_hr"/>
				<parameter id="UPPER_BOUND" value="999999.000000" units="mmol_per_gDW_per_hr"/>
				<parameter id="OBJECTIVE_COEFFICIENT" value="0.000000"/>
			</listOfParameters>
		</kineticLaw>
	</reaction>
	<reaction id="R_SP0212" name="R_SP0212" reversible="false">
		<notes>
			<html:p>GENE_ASSOCIATION: SPLC1_S370840 or SPLC1_S541290 or SPLC1_S501130</html:p>
			<html:p>PROTEIN_ASSOCIATION: 7-cyano-7-deazaguanine reductase, GTP cyclohydrolase I, putative GTP cyclohydrolase I</html:p>
			<html:p>SUBSYSTEM: S_Cofactor and Prosthetic Group Biosynthesis</html:p>
			<html:p>PROTEIN_CLASS: 3.5.4.16</html:p>
		</notes>
		<listOfReactants>
			<speciesReference species="M_GTP_c" stoichiometry="1.000000"/>
			<speciesReference species="M_H2O_c" stoichiometry="1.000000"/>
		</listOfReactants>
		<listOfProducts>
			<speciesReference species="M_formate_c" stoichiometry="1.000000"/>
			<speciesReference species="M_7,8-dihydroneopterin 3'-triphosphate_c" stoichiometry="1.000000"/>
			<speciesReference species="M_H+_c" stoichiometry="1.000000"/>
		</listOfProducts>
		<kineticLaw>
			<math xmlns="http://www.w3.org/1998/Math/MathML">
				<ci> FLUX_VALUE </ci>
			</math>
			<listOfParameters>
				<parameter id="LOWER_BOUND" value="0.000000" units="mmol_per_gDW_per_hr"/>
				<parameter id="UPPER_BOUND" value="999999.000000" units="mmol_per_gDW_per_hr"/>
				<parameter id="OBJECTIVE_COEFFICIENT" value="0.000000"/>
			</listOfParameters>
		</kineticLaw>
	</reaction>
	<reaction id="R_SP0213" name="R_SP0213" reversible="false">
		<notes>
			<html:p>GENE_ASSOCIATION: SPLC1_S207250</html:p>
			<html:p>PROTEIN_ASSOCIATION: 6-pyruvoyl tetrahydropterin synthase</html:p>
			<html:p>SUBSYSTEM: S_Folate Metabolism</html:p>
			<html:p>PROTEIN_CLASS: 4.2.3.12</html:p>
		</notes>
		<listOfReactants>
			<speciesReference species="M_7,8-dihydroneopterin 3'-triphosphate_c" stoichiometry="1.000000"/>
		</listOfReactants>
		<listOfProducts>
			<speciesReference species="M_triphosphate_c" stoichiometry="1.000000"/>
			<speciesReference species="M_6-Pyruvoyltetrahydropterin_c" stoichiometry="1.000000"/>
		</listOfProducts>
		<kineticLaw>
			<math xmlns="http://www.w3.org/1998/Math/MathML">
				<ci> FLUX_VALUE </ci>
			</math>
			<listOfParameters>
				<parameter id="LOWER_BOUND" value="0.000000" units="mmol_per_gDW_per_hr"/>
				<parameter id="UPPER_BOUND" value="0.000000" units="mmol_per_gDW_per_hr"/>
				<parameter id="OBJECTIVE_COEFFICIENT" value="0.000000"/>
			</listOfParameters>
		</kineticLaw>
	</reaction>
	<reaction id="R_SP0214" name="R_SP0214" reversible="false">
		<notes>
			<html:p>GENE_ASSOCIATION: SPLC1_S271500 or SPLC1_S300410 or SPLC1_S310370 or SPLC1_S361020 or SPLC1_S410900 or SPLC1_S510200 or SPLC1_S510190 or SPLC1_S031510 or SPLC1_S030400 or SPLC1_S061590 or SPLC1_S101650 or SPLC1_S203190 or SPLC1_S203270 or SPLC1_S200850</html:p>
			<html:p>PROTEIN_ASSOCIATION: mutator MutT protein, NUDIX hydrolase, ATP-dependent DNA helicase PcrA, NERD domain protein, UvrD/REP helicase, ATP-dependent DNA helicase RecQ, DEAD/DEAH box helicase domain protein, ATP-dependent DNA helicase RecG, GTPase EngC, DNA or RNA helicase of superfamily II, ATP-dependent DNA helicase RecQ family, putative ATP-dependent helicase</html:p>
			<html:p>SUBSYSTEM: S_Cofactor and Prosthetic Group Biosynthesis</html:p>
			<html:p>PROTEIN_CLASS: 3.6.1.-</html:p>
		</notes>
		<listOfReactants>
			<speciesReference species="M_7,8-dihydroneopterin 3'-triphosphate_c" stoichiometry="1.000000"/>
			<speciesReference species="M_H2O_c" stoichiometry="1.000000"/>
		</listOfReactants>
		<listOfProducts>
			<speciesReference species="M_dihydroneopterin-phosphate_c" stoichiometry="1.000000"/>
			<speciesReference species="M_diphosphate_c" stoichiometry="1.000000"/>
			<speciesReference species="M_H+_c" stoichiometry="2.000000"/>
		</listOfProducts>
		<kineticLaw>
			<math xmlns="http://www.w3.org/1998/Math/MathML">
				<ci> FLUX_VALUE </ci>
			</math>
			<listOfParameters>
				<parameter id="LOWER_BOUND" value="0.000000" units="mmol_per_gDW_per_hr"/>
				<parameter id="UPPER_BOUND" value="999999.000000" units="mmol_per_gDW_per_hr"/>
				<parameter id="OBJECTIVE_COEFFICIENT" value="0.000000"/>
			</listOfParameters>
		</kineticLaw>
	</reaction>
	<reaction id="R_SP0215" name="R_SP0215" reversible="false">
		<notes>
			<html:p>GENE_ASSOCIATION: SPLC1_S271500 or SPLC1_S300410 or SPLC1_S310370 or SPLC1_S361020 or SPLC1_S410900 or SPLC1_S510200 or SPLC1_S510190 or SPLC1_S031510 or SPLC1_S030400 or SPLC1_S061590 or SPLC1_S101650 or SPLC1_S203190 or SPLC1_S203270 or SPLC1_S200850</html:p>
			<html:p>PROTEIN_ASSOCIATION: mutator MutT protein, NUDIX hydrolase, ATP-dependent DNA helicase PcrA, NERD domain protein, UvrD/REP helicase, ATP-dependent DNA helicase RecQ, DEAD/DEAH box helicase domain protein, ATP-dependent DNA helicase RecG, GTPase EngC, DNA or RNA helicase of superfamily II, ATP-dependent DNA helicase RecQ family, putative ATP-dependent helicase</html:p>
			<html:p>SUBSYSTEM: S_Cofactor and Prosthetic Group Biosynthesis</html:p>
			<html:p>PROTEIN_CLASS: 3.6.1.-</html:p>
		</notes>
		<listOfReactants>
			<speciesReference species="M_dihydroneopterin-phosphate_c" stoichiometry="1.000000"/>
			<speciesReference species="M_H2O_c" stoichiometry="1.000000"/>
		</listOfReactants>
		<listOfProducts>
			<speciesReference species="M_dihydro-neo-pterin_c" stoichiometry="1.000000"/>
			<speciesReference species="M_phosphate_c" stoichiometry="1.000000"/>
		</listOfProducts>
		<kineticLaw>
			<math xmlns="http://www.w3.org/1998/Math/MathML">
				<ci> FLUX_VALUE </ci>
			</math>
			<listOfParameters>
				<parameter id="LOWER_BOUND" value="0.000000" units="mmol_per_gDW_per_hr"/>
				<parameter id="UPPER_BOUND" value="999999.000000" units="mmol_per_gDW_per_hr"/>
				<parameter id="OBJECTIVE_COEFFICIENT" value="0.000000"/>
			</listOfParameters>
		</kineticLaw>
	</reaction>
	<reaction id="R_SP0216" name="R_SP0216" reversible="false">
		<notes>
			<html:p>GENE_ASSOCIATION: SPLC1_S041420</html:p>
			<html:p>PROTEIN_ASSOCIATION: dihydroneopterin aldolase</html:p>
			<html:p>SUBSYSTEM: S_Cofactor and Prosthetic Group Biosynthesis</html:p>
			<html:p>PROTEIN_CLASS: 4.1.2.25</html:p>
		</notes>
		<listOfReactants>
			<speciesReference species="M_dihydro-neo-pterin_c" stoichiometry="1.000000"/>
		</listOfReactants>
		<listOfProducts>
			<speciesReference species="M_glycolaldehyde_c" stoichiometry="1.000000"/>
			<speciesReference species="M_6-hydroxymethyl-dihydropterin_c" stoichiometry="1.000000"/>
		</listOfProducts>
		<kineticLaw>
			<math xmlns="http://www.w3.org/1998/Math/MathML">
				<ci> FLUX_VALUE </ci>
			</math>
			<listOfParameters>
				<parameter id="LOWER_BOUND" value="0.000000" units="mmol_per_gDW_per_hr"/>
				<parameter id="UPPER_BOUND" value="999999.000000" units="mmol_per_gDW_per_hr"/>
				<parameter id="OBJECTIVE_COEFFICIENT" value="0.000000"/>
			</listOfParameters>
		</kineticLaw>
	</reaction>
	<reaction id="R_SP0217" name="R_SP0217" reversible="false">
		<notes>
			<html:p>GENE_ASSOCIATION: SPLC1_S271490</html:p>
			<html:p>PROTEIN_ASSOCIATION: putative 78-Dihydro-6-hydroxymethylpterin-pyrophosphokinase</html:p>
			<html:p>SUBSYSTEM: S_Cofactor and Prosthetic Group Biosynthesis</html:p>
			<html:p>PROTEIN_CLASS: 2.7.6.3</html:p>
		</notes>
		<listOfReactants>
			<speciesReference species="M_6-hydroxymethyl-dihydropterin_c" stoichiometry="1.000000"/>
			<speciesReference species="M_ATP_c" stoichiometry="1.000000"/>
		</listOfReactants>
		<listOfProducts>
			<speciesReference species="M_2-amino-4-hydroxy-6-hydroxymethyl-7,8-dihydropteridine-diphosphate_c" stoichiometry="1.000000"/>
			<speciesReference species="M_AMP_c" stoichiometry="1.000000"/>
			<speciesReference species="M_H+_c" stoichiometry="1.000000"/>
		</listOfProducts>
		<kineticLaw>
			<math xmlns="http://www.w3.org/1998/Math/MathML">
				<ci> FLUX_VALUE </ci>
			</math>
			<listOfParameters>
				<parameter id="LOWER_BOUND" value="0.000000" units="mmol_per_gDW_per_hr"/>
				<parameter id="UPPER_BOUND" value="999999.000000" units="mmol_per_gDW_per_hr"/>
				<parameter id="OBJECTIVE_COEFFICIENT" value="0.000000"/>
			</listOfParameters>
		</kineticLaw>
	</reaction>
	<reaction id="R_SP0218" name="R_SP0218" reversible="false">
		<notes>
			<html:p>GENE_ASSOCIATION: SPLC1_S041140</html:p>
			<html:p>PROTEIN_ASSOCIATION: anthranilate synthase component II</html:p>
			<html:p>SUBSYSTEM: S_Cofactor and Prosthetic Group Biosynthesis</html:p>
			<html:p>PROTEIN_CLASS: 2.6.1.85</html:p>
		</notes>
		<listOfReactants>
			<speciesReference species="M_L-glutamine_c" stoichiometry="1.000000"/>
			<speciesReference species="M_chorismate_c" stoichiometry="1.000000"/>
		</listOfReactants>
		<listOfProducts>
			<speciesReference species="M_L-glutamate_c" stoichiometry="1.000000"/>
			<speciesReference species="M_4-amino-4-deoxychorismate_c" stoichiometry="1.000000"/>
		</listOfProducts>
		<kineticLaw>
			<math xmlns="http://www.w3.org/1998/Math/MathML">
				<ci> FLUX_VALUE </ci>
			</math>
			<listOfParameters>
				<parameter id="LOWER_BOUND" value="0.000000" units="mmol_per_gDW_per_hr"/>
				<parameter id="UPPER_BOUND" value="999999.000000" units="mmol_per_gDW_per_hr"/>
				<parameter id="OBJECTIVE_COEFFICIENT" value="0.000000"/>
			</listOfParameters>
		</kineticLaw>
	</reaction>
	<reaction id="R_SP0219" name="R_SP0219" reversible="false">
		<notes>
			<html:p>GENE_ASSOCIATION: SPLC1_S020090</html:p>
			<html:p>PROTEIN_ASSOCIATION: putative para-aminobenzoate synthase component I</html:p>
			<html:p>SUBSYSTEM: S_Cofactor and Prosthetic Group Biosynthesis</html:p>
			<html:p>PROTEIN_CLASS: 4.1.3.38</html:p>
		</notes>
		<listOfReactants>
			<speciesReference species="M_4-amino-4-deoxychorismate_c" stoichiometry="1.000000"/>
		</listOfReactants>
		<listOfProducts>
			<speciesReference species="M_p-aminobenzoate_c" stoichiometry="1.000000"/>
			<speciesReference species="M_pyruvate_c" stoichiometry="1.000000"/>
			<speciesReference species="M_H+_c" stoichiometry="1.000000"/>
		</listOfProducts>
		<kineticLaw>
			<math xmlns="http://www.w3.org/1998/Math/MathML">
				<ci> FLUX_VALUE </ci>
			</math>
			<listOfParameters>
				<parameter id="LOWER_BOUND" value="0.000000" units="mmol_per_gDW_per_hr"/>
				<parameter id="UPPER_BOUND" value="999999.000000" units="mmol_per_gDW_per_hr"/>
				<parameter id="OBJECTIVE_COEFFICIENT" value="0.000000"/>
			</listOfParameters>
		</kineticLaw>
	</reaction>
	<reaction id="R_SP0220" name="R_SP0220" reversible="false">
		<notes>
			<html:p>GENE_ASSOCIATION: SPLC1_S500470</html:p>
			<html:p>PROTEIN_ASSOCIATION: dihydropteroate synthase</html:p>
			<html:p>SUBSYSTEM: S_Cofactor and Prosthetic Group Biosynthesis</html:p>
			<html:p>PROTEIN_CLASS: 2.5.1.15</html:p>
		</notes>
		<listOfReactants>
			<speciesReference species="M_p-aminobenzoate_c" stoichiometry="1.000000"/>
			<speciesReference species="M_2-amino-4-hydroxy-6-hydroxymethyl-7,8-dihydropteridine-diphosphate_c" stoichiometry="1.000000"/>
		</listOfReactants>
		<listOfProducts>
			<speciesReference species="M_7,8-dihydropteroate_c" stoichiometry="1.000000"/>
			<speciesReference species="M_diphosphate_c" stoichiometry="1.000000"/>
		</listOfProducts>
		<kineticLaw>
			<math xmlns="http://www.w3.org/1998/Math/MathML">
				<ci> FLUX_VALUE </ci>
			</math>
			<listOfParameters>
				<parameter id="LOWER_BOUND" value="0.000000" units="mmol_per_gDW_per_hr"/>
				<parameter id="UPPER_BOUND" value="999999.000000" units="mmol_per_gDW_per_hr"/>
				<parameter id="OBJECTIVE_COEFFICIENT" value="0.000000"/>
			</listOfParameters>
		</kineticLaw>
	</reaction>
	<reaction id="R_SP0221" name="R_SP0221" reversible="false">
		<notes>
			<html:p>GENE_ASSOCIATION: SPLC1_S510420</html:p>
			<html:p>PROTEIN_ASSOCIATION: folylpolyglutamate synthase</html:p>
			<html:p>SUBSYSTEM: S_Cofactor and Prosthetic Group Biosynthesis</html:p>
			<html:p>PROTEIN_CLASS: 6.3.2.12</html:p>
		</notes>
		<listOfReactants>
			<speciesReference species="M_L-glutamate_c" stoichiometry="1.000000"/>
			<speciesReference species="M_7,8-dihydropteroate_c" stoichiometry="1.000000"/>
			<speciesReference species="M_ATP_c" stoichiometry="1.000000"/>
		</listOfReactants>
		<listOfProducts>
			<speciesReference species="M_7,8-dihydrofolate_c" stoichiometry="1.000000"/>
			<speciesReference species="M_phosphate_c" stoichiometry="1.000000"/>
			<speciesReference species="M_ADP_c" stoichiometry="1.000000"/>
			<speciesReference species="M_H+_c" stoichiometry="1.000000"/>
		</listOfProducts>
		<kineticLaw>
			<math xmlns="http://www.w3.org/1998/Math/MathML">
				<ci> FLUX_VALUE </ci>
			</math>
			<listOfParameters>
				<parameter id="LOWER_BOUND" value="0.000000" units="mmol_per_gDW_per_hr"/>
				<parameter id="UPPER_BOUND" value="999999.000000" units="mmol_per_gDW_per_hr"/>
				<parameter id="OBJECTIVE_COEFFICIENT" value="0.000000"/>
			</listOfParameters>
		</kineticLaw>
	</reaction>
	<reaction id="R_SP0222" name="R_SP0222" reversible="true">
		<notes>
			<html:p>GENE_ASSOCIATION: UNKNOWN</html:p>
			<html:p>PROTEIN_ASSOCIATION: dihydrofolate reductase</html:p>
			<html:p>SUBSYSTEM: S_Cofactor and Prosthetic Group Biosynthesis</html:p>
			<html:p>PROTEIN_CLASS: 1.5.1.3</html:p>
		</notes>
		<listOfReactants>
			<speciesReference species="M_NADPH_c" stoichiometry="1.000000"/>
			<speciesReference species="M_7,8-dihydrofolate_c" stoichiometry="1.000000"/>
		</listOfReactants>
		<listOfProducts>
			<speciesReference species="M_NADP+_c" stoichiometry="1.000000"/>
			<speciesReference species="M_tetrahydrofolate_c" stoichiometry="1.000000"/>
		</listOfProducts>
		<kineticLaw>
			<math xmlns="http://www.w3.org/1998/Math/MathML">
				<ci> FLUX_VALUE </ci>
			</math>
			<listOfParameters>
				<parameter id="LOWER_BOUND" value="-999999.000000" units="mmol_per_gDW_per_hr"/>
				<parameter id="UPPER_BOUND" value="999999.000000" units="mmol_per_gDW_per_hr"/>
				<parameter id="OBJECTIVE_COEFFICIENT" value="0.000000"/>
			</listOfParameters>
		</kineticLaw>
	</reaction>
	<reaction id="R_SP0223" name="R_SP0223" reversible="false">
		<notes>
			<html:p>GENE_ASSOCIATION: SPLC1_S410950</html:p>
			<html:p>PROTEIN_ASSOCIATION: 3-methyl-2-oxobutanoate hydroxymethyltransferase</html:p>
			<html:p>SUBSYSTEM: S_Cofactor and Prosthetic Group Biosynthesis</html:p>
			<html:p>PROTEIN_CLASS: 2.1.2.11</html:p>
		</notes>
		<listOfReactants>
			<speciesReference species="M_5,10-methylene-THF_c" stoichiometry="1.000000"/>
			<speciesReference species="M_2-oxoisovalerate_c" stoichiometry="1.000000"/>
			<speciesReference species="M_H2O_c" stoichiometry="1.000000"/>
		</listOfReactants>
		<listOfProducts>
			<speciesReference species="M_tetrahydrofolate_c" stoichiometry="1.000000"/>
			<speciesReference species="M_2-dehydropantoate_c" stoichiometry="1.000000"/>
		</listOfProducts>
		<kineticLaw>
			<math xmlns="http://www.w3.org/1998/Math/MathML">
				<ci> FLUX_VALUE </ci>
			</math>
			<listOfParameters>
				<parameter id="LOWER_BOUND" value="0.000000" units="mmol_per_gDW_per_hr"/>
				<parameter id="UPPER_BOUND" value="999999.000000" units="mmol_per_gDW_per_hr"/>
				<parameter id="OBJECTIVE_COEFFICIENT" value="0.000000"/>
			</listOfParameters>
		</kineticLaw>
	</reaction>
	<reaction id="R_SP0224" name="R_SP0224" reversible="false">
		<notes>
			<html:p>GENE_ASSOCIATION: SPLC1_S532280 or SPLC1_S190170</html:p>
			<html:p>PROTEIN_ASSOCIATION: thiamine biosynthesis protein ThiC, 2-dehydropantoate 2-reductase</html:p>
			<html:p>SUBSYSTEM: S_Cofactor and Prosthetic Group Biosynthesis</html:p>
			<html:p>PROTEIN_CLASS: 1.1.1.169</html:p>
		</notes>
		<listOfReactants>
			<speciesReference species="M_2-dehydropantoate_c" stoichiometry="1.000000"/>
			<speciesReference species="M_NADPH_c" stoichiometry="1.000000"/>
			<speciesReference species="M_H+_c" stoichiometry="1.000000"/>
		</listOfReactants>
		<listOfProducts>
			<speciesReference species="M_L-pantoate_c" stoichiometry="1.000000"/>
			<speciesReference species="M_NADP+_c" stoichiometry="1.000000"/>
		</listOfProducts>
		<kineticLaw>
			<math xmlns="http://www.w3.org/1998/Math/MathML">
				<ci> FLUX_VALUE </ci>
			</math>
			<listOfParameters>
				<parameter id="LOWER_BOUND" value="0.000000" units="mmol_per_gDW_per_hr"/>
				<parameter id="UPPER_BOUND" value="999999.000000" units="mmol_per_gDW_per_hr"/>
				<parameter id="OBJECTIVE_COEFFICIENT" value="0.000000"/>
			</listOfParameters>
		</kineticLaw>
	</reaction>
	<reaction id="R_SP0225" name="R_SP0225" reversible="false">
		<notes>
			<html:p>GENE_ASSOCIATION: SPLC1_S510680</html:p>
			<html:p>PROTEIN_ASSOCIATION: pantoate/beta-alanine ligase</html:p>
			<html:p>SUBSYSTEM: S_Cofactor and Prosthetic Group Biosynthesis</html:p>
			<html:p>PROTEIN_CLASS: 6.3.2.1</html:p>
		</notes>
		<listOfReactants>
			<speciesReference species="M_beta-alanine_c" stoichiometry="1.000000"/>
			<speciesReference species="M_L-pantoate_c" stoichiometry="1.000000"/>
			<speciesReference species="M_ATP_c" stoichiometry="1.000000"/>
		</listOfReactants>
		<listOfProducts>
			<speciesReference species="M_(R)-pantothenate_c" stoichiometry="1.000000"/>
			<speciesReference species="M_diphosphate_c" stoichiometry="1.000000"/>
			<speciesReference species="M_AMP_c" stoichiometry="1.000000"/>
			<speciesReference species="M_H+_c" stoichiometry="1.000000"/>
		</listOfProducts>
		<kineticLaw>
			<math xmlns="http://www.w3.org/1998/Math/MathML">
				<ci> FLUX_VALUE </ci>
			</math>
			<listOfParameters>
				<parameter id="LOWER_BOUND" value="0.000000" units="mmol_per_gDW_per_hr"/>
				<parameter id="UPPER_BOUND" value="999999.000000" units="mmol_per_gDW_per_hr"/>
				<parameter id="OBJECTIVE_COEFFICIENT" value="0.000000"/>
			</listOfParameters>
		</kineticLaw>
	</reaction>
	<reaction id="R_SP0226" name="R_SP0226" reversible="false">
		<notes>
			<html:p>GENE_ASSOCIATION: SPLC1_S207620 or SPLC1_S041690 or SPLC1_S532800</html:p>
			<html:p>PROTEIN_ASSOCIATION: putative 1-deoxy-D-xylulose-5-phosphate synthase, deoxyxylulose-5-phosphate synthase</html:p>
			<html:p>SUBSYSTEM: S_Cofactor and Prosthetic Group Biosynthesis</html:p>
			<html:p>PROTEIN_CLASS: 2.2.1.7</html:p>
		</notes>
		<listOfReactants>
			<speciesReference species="M_pyruvate_c" stoichiometry="1.000000"/>
			<speciesReference species="M_D-glyceraldehyde-3-phosphate_c" stoichiometry="1.000000"/>
			<speciesReference species="M_H+_c" stoichiometry="1.000000"/>
		</listOfReactants>
		<listOfProducts>
			<speciesReference species="M_1-deoxy-D-xylulose 5-phosphate_c" stoichiometry="1.000000"/>
			<speciesReference species="M_CO2_c" stoichiometry="1.000000"/>
		</listOfProducts>
		<kineticLaw>
			<math xmlns="http://www.w3.org/1998/Math/MathML">
				<ci> FLUX_VALUE </ci>
			</math>
			<listOfParameters>
				<parameter id="LOWER_BOUND" value="0.000000" units="mmol_per_gDW_per_hr"/>
				<parameter id="UPPER_BOUND" value="999999.000000" units="mmol_per_gDW_per_hr"/>
				<parameter id="OBJECTIVE_COEFFICIENT" value="0.000000"/>
			</listOfParameters>
		</kineticLaw>
	</reaction>
	<reaction id="R_SP0227" name="R_SP0227" reversible="false">
		<notes>
			<html:p>GENE_ASSOCIATION: SPLC1_S310410</html:p>
			<html:p>PROTEIN_ASSOCIATION: 1-deoxy-D-xylulose 5-phosphate reductoisomerase</html:p>
			<html:p>SUBSYSTEM: S_Cofactor and Prosthetic Group Biosynthesis</html:p>
			<html:p>PROTEIN_CLASS: 1.1.1.267</html:p>
		</notes>
		<listOfReactants>
			<speciesReference species="M_1-deoxy-D-xylulose 5-phosphate_c" stoichiometry="1.000000"/>
			<speciesReference species="M_NADPH_c" stoichiometry="1.000000"/>
			<speciesReference species="M_H+_c" stoichiometry="1.000000"/>
		</listOfReactants>
		<listOfProducts>
			<speciesReference species="M_2-C-methyl-D-erythritol-4-phosphate_c" stoichiometry="1.000000"/>
			<speciesReference species="M_NADP+_c" stoichiometry="1.000000"/>
		</listOfProducts>
		<kineticLaw>
			<math xmlns="http://www.w3.org/1998/Math/MathML">
				<ci> FLUX_VALUE </ci>
			</math>
			<listOfParameters>
				<parameter id="LOWER_BOUND" value="0.000000" units="mmol_per_gDW_per_hr"/>
				<parameter id="UPPER_BOUND" value="999999.000000" units="mmol_per_gDW_per_hr"/>
				<parameter id="OBJECTIVE_COEFFICIENT" value="0.000000"/>
			</listOfParameters>
		</kineticLaw>
	</reaction>
	<reaction id="R_SP0228" name="R_SP0228" reversible="false">
		<notes>
			<html:p>GENE_ASSOCIATION: SPLC1_S310410</html:p>
			<html:p>PROTEIN_ASSOCIATION: 1-deoxy-D-xylulose 5-phosphate reductoisomerase</html:p>
			<html:p>SUBSYSTEM: S_Cofactor and Prosthetic Group Biosynthesis</html:p>
			<html:p>PROTEIN_CLASS: 1.1.1.267</html:p>
		</notes>
		<listOfReactants>
			<speciesReference species="M_1-deoxy-D-xylulose 5-phosphate_c" stoichiometry="1.000000"/>
			<speciesReference species="M_NADH_c" stoichiometry="1.000000"/>
			<speciesReference species="M_H+_c" stoichiometry="1.000000"/>
		</listOfReactants>
		<listOfProducts>
			<speciesReference species="M_2-C-methyl-D-erythritol-4-phosphate_c" stoichiometry="1.000000"/>
			<speciesReference species="M_NAD+_c" stoichiometry="1.000000"/>
		</listOfProducts>
		<kineticLaw>
			<math xmlns="http://www.w3.org/1998/Math/MathML">
				<ci> FLUX_VALUE </ci>
			</math>
			<listOfParameters>
				<parameter id="LOWER_BOUND" value="0.000000" units="mmol_per_gDW_per_hr"/>
				<parameter id="UPPER_BOUND" value="999999.000000" units="mmol_per_gDW_per_hr"/>
				<parameter id="OBJECTIVE_COEFFICIENT" value="0.000000"/>
			</listOfParameters>
		</kineticLaw>
	</reaction>
	<reaction id="R_SP0229" name="R_SP0229" reversible="false">
		<notes>
			<html:p>GENE_ASSOCIATION: SPLC1_S510940</html:p>
			<html:p>PROTEIN_ASSOCIATION: 2-C-methyl-D-erythritol 4-phosphate cytidylyltransferase</html:p>
			<html:p>SUBSYSTEM: S_Cofactor and Prosthetic Group Biosynthesis</html:p>
			<html:p>PROTEIN_CLASS: 2.7.7.60</html:p>
		</notes>
		<listOfReactants>
			<speciesReference species="M_2-C-methyl-D-erythritol-4-phosphate_c" stoichiometry="1.000000"/>
			<speciesReference species="M_CTP_c" stoichiometry="1.000000"/>
			<speciesReference species="M_H+_c" stoichiometry="1.000000"/>
		</listOfReactants>
		<listOfProducts>
			<speciesReference species="M_4-(cytidine 5'-diphospho)-2-C-methyl-D-erythritol_c" stoichiometry="1.000000"/>
			<speciesReference species="M_diphosphate_c" stoichiometry="1.000000"/>
		</listOfProducts>
		<kineticLaw>
			<math xmlns="http://www.w3.org/1998/Math/MathML">
				<ci> FLUX_VALUE </ci>
			</math>
			<listOfParameters>
				<parameter id="LOWER_BOUND" value="0.000000" units="mmol_per_gDW_per_hr"/>
				<parameter id="UPPER_BOUND" value="999999.000000" units="mmol_per_gDW_per_hr"/>
				<parameter id="OBJECTIVE_COEFFICIENT" value="0.000000"/>
			</listOfParameters>
		</kineticLaw>
	</reaction>
	<reaction id="R_SP0230" name="R_SP0230" reversible="false">
		<notes>
			<html:p>GENE_ASSOCIATION: SPLC1_S051410</html:p>
			<html:p>PROTEIN_ASSOCIATION: 4-diphosphocytidyl-2C-methyl-D-erythritol kinase</html:p>
			<html:p>SUBSYSTEM: S_Cofactor and Prosthetic Group Biosynthesis</html:p>
			<html:p>PROTEIN_CLASS: 2.7.1.148</html:p>
		</notes>
		<listOfReactants>
			<speciesReference species="M_4-(cytidine 5'-diphospho)-2-C-methyl-D-erythritol_c" stoichiometry="1.000000"/>
			<speciesReference species="M_ATP_c" stoichiometry="1.000000"/>
		</listOfReactants>
		<listOfProducts>
			<speciesReference species="M_2-phospho-4-(cytidine 5'-diphospho)-2-C-methyl-D-erythritol_c" stoichiometry="1.000000"/>
			<speciesReference species="M_ADP_c" stoichiometry="1.000000"/>
			<speciesReference species="M_H+_c" stoichiometry="1.000000"/>
		</listOfProducts>
		<kineticLaw>
			<math xmlns="http://www.w3.org/1998/Math/MathML">
				<ci> FLUX_VALUE </ci>
			</math>
			<listOfParameters>
				<parameter id="LOWER_BOUND" value="0.000000" units="mmol_per_gDW_per_hr"/>
				<parameter id="UPPER_BOUND" value="999999.000000" units="mmol_per_gDW_per_hr"/>
				<parameter id="OBJECTIVE_COEFFICIENT" value="0.000000"/>
			</listOfParameters>
		</kineticLaw>
	</reaction>
	<reaction id="R_SP0231" name="R_SP0231" reversible="false">
		<notes>
			<html:p>GENE_ASSOCIATION: SPLC1_S551030</html:p>
			<html:p>PROTEIN_ASSOCIATION: 2C-methyl-D-erythritol 24-cyclodiphosphate synthase</html:p>
			<html:p>SUBSYSTEM: S_Cofactor and Prosthetic Group Biosynthesis</html:p>
			<html:p>PROTEIN_CLASS: 4.6.1.12</html:p>
		</notes>
		<listOfReactants>
			<speciesReference species="M_2-phospho-4-(cytidine 5'-diphospho)-2-C-methyl-D-erythritol_c" stoichiometry="1.000000"/>
		</listOfReactants>
		<listOfProducts>
			<speciesReference species="M_2-C-methyl-D-erythritol-2,4-cyclodiphosphate_c" stoichiometry="1.000000"/>
			<speciesReference species="M_CMP_c" stoichiometry="1.000000"/>
		</listOfProducts>
		<kineticLaw>
			<math xmlns="http://www.w3.org/1998/Math/MathML">
				<ci> FLUX_VALUE </ci>
			</math>
			<listOfParameters>
				<parameter id="LOWER_BOUND" value="0.000000" units="mmol_per_gDW_per_hr"/>
				<parameter id="UPPER_BOUND" value="999999.000000" units="mmol_per_gDW_per_hr"/>
				<parameter id="OBJECTIVE_COEFFICIENT" value="0.000000"/>
			</listOfParameters>
		</kineticLaw>
	</reaction>
	<reaction id="R_SP0232" name="R_SP0232" reversible="false">
		<notes>
			<html:p>GENE_ASSOCIATION: SPLC1_S205000</html:p>
			<html:p>PROTEIN_ASSOCIATION: 4-hydroxy-3-methylbut-2-en-1-yl diphosphate synthase</html:p>
			<html:p>SUBSYSTEM: S_Cofactor and Prosthetic Group Biosynthesis</html:p>
			<html:p>PROTEIN_CLASS: 1.17.4.3</html:p>
		</notes>
		<listOfReactants>
			<speciesReference species="M_2-C-methyl-D-erythritol-2,4-cyclodiphosphate_c" stoichiometry="1.000000"/>
			<speciesReference species="M_reduced ferredoxin_c" stoichiometry="2.000000"/>
		</listOfReactants>
		<listOfProducts>
			<speciesReference species="M_1-hydroxy-2-methyl-2-(E)-butenyl 4-diphosphate_c" stoichiometry="1.000000"/>
			<speciesReference species="M_H2O_c" stoichiometry="1.000000"/>
			<speciesReference species="M_oxidized ferredoxin_c" stoichiometry="2.000000"/>
		</listOfProducts>
		<kineticLaw>
			<math xmlns="http://www.w3.org/1998/Math/MathML">
				<ci> FLUX_VALUE </ci>
			</math>
			<listOfParameters>
				<parameter id="LOWER_BOUND" value="0.000000" units="mmol_per_gDW_per_hr"/>
				<parameter id="UPPER_BOUND" value="999999.000000" units="mmol_per_gDW_per_hr"/>
				<parameter id="OBJECTIVE_COEFFICIENT" value="0.000000"/>
			</listOfParameters>
		</kineticLaw>
	</reaction>
	<reaction id="R_SP0233" name="R_SP0233" reversible="false">
		<notes>
			<html:p>GENE_ASSOCIATION: SPLC1_S560180</html:p>
			<html:p>PROTEIN_ASSOCIATION: hydroxymethylbutenyl pyrophosphate reductase</html:p>
			<html:p>SUBSYSTEM: S_Cofactor and Prosthetic Group Biosynthesis</html:p>
			<html:p>PROTEIN_CLASS: 1.17.1.2</html:p>
		</notes>
		<listOfReactants>
			<speciesReference species="M_1-hydroxy-2-methyl-2-(E)-butenyl 4-diphosphate_c" stoichiometry="1.000000"/>
			<speciesReference species="M_NADPH_c" stoichiometry="1.000000"/>
			<speciesReference species="M_H+_c" stoichiometry="1.000000"/>
		</listOfReactants>
		<listOfProducts>
			<speciesReference species="M_Delta3-isopentenyl-PP_c" stoichiometry="1.000000"/>
			<speciesReference species="M_NADP+_c" stoichiometry="1.000000"/>
			<speciesReference species="M_H2O_c" stoichiometry="1.000000"/>
		</listOfProducts>
		<kineticLaw>
			<math xmlns="http://www.w3.org/1998/Math/MathML">
				<ci> FLUX_VALUE </ci>
			</math>
			<listOfParameters>
				<parameter id="LOWER_BOUND" value="0.000000" units="mmol_per_gDW_per_hr"/>
				<parameter id="UPPER_BOUND" value="999999.000000" units="mmol_per_gDW_per_hr"/>
				<parameter id="OBJECTIVE_COEFFICIENT" value="0.000000"/>
			</listOfParameters>
		</kineticLaw>
	</reaction>
	<reaction id="R_SP0234" name="R_SP0234" reversible="false">
		<notes>
			<html:p>GENE_ASSOCIATION: SPLC1_S560180</html:p>
			<html:p>PROTEIN_ASSOCIATION: hydroxymethylbutenyl pyrophosphate reductase</html:p>
			<html:p>SUBSYSTEM: S_Cofactor and Prosthetic Group Biosynthesis</html:p>
			<html:p>PROTEIN_CLASS: 1.17.1.2</html:p>
		</notes>
		<listOfReactants>
			<speciesReference species="M_1-hydroxy-2-methyl-2-(E)-butenyl 4-diphosphate_c" stoichiometry="1.000000"/>
			<speciesReference species="M_NADPH_c" stoichiometry="1.000000"/>
			<speciesReference species="M_H+_c" stoichiometry="1.000000"/>
		</listOfReactants>
		<listOfProducts>
			<speciesReference species="M_dimethylallyl-PP_c" stoichiometry="1.000000"/>
			<speciesReference species="M_NADP+_c" stoichiometry="1.000000"/>
			<speciesReference species="M_H2O_c" stoichiometry="1.000000"/>
		</listOfProducts>
		<kineticLaw>
			<math xmlns="http://www.w3.org/1998/Math/MathML">
				<ci> FLUX_VALUE </ci>
			</math>
			<listOfParameters>
				<parameter id="LOWER_BOUND" value="0.000000" units="mmol_per_gDW_per_hr"/>
				<parameter id="UPPER_BOUND" value="999999.000000" units="mmol_per_gDW_per_hr"/>
				<parameter id="OBJECTIVE_COEFFICIENT" value="0.000000"/>
			</listOfParameters>
		</kineticLaw>
	</reaction>
	<reaction id="R_SP0235" name="R_SP0235" reversible="true">
		<notes>
			<html:p>GENE_ASSOCIATION: SPLC1_S220400</html:p>
			<html:p>PROTEIN_ASSOCIATION: isopentenyl-diphosphate delta-isomerase type 2</html:p>
			<html:p>SUBSYSTEM: S_Cofactor and Prosthetic Group Biosynthesis</html:p>
			<html:p>PROTEIN_CLASS: 5.3.3.2</html:p>
		</notes>
		<listOfReactants>
			<speciesReference species="M_Delta3-isopentenyl-PP_c" stoichiometry="1.000000"/>
		</listOfReactants>
		<listOfProducts>
			<speciesReference species="M_dimethylallyl-PP_c" stoichiometry="1.000000"/>
		</listOfProducts>
		<kineticLaw>
			<math xmlns="http://www.w3.org/1998/Math/MathML">
				<ci> FLUX_VALUE </ci>
			</math>
			<listOfParameters>
				<parameter id="LOWER_BOUND" value="-999999.000000" units="mmol_per_gDW_per_hr"/>
				<parameter id="UPPER_BOUND" value="999999.000000" units="mmol_per_gDW_per_hr"/>
				<parameter id="OBJECTIVE_COEFFICIENT" value="0.000000"/>
			</listOfParameters>
		</kineticLaw>
	</reaction>
	<reaction id="R_SP0236" name="R_SP0236" reversible="false">
		<notes>
			<html:p>GENE_ASSOCIATION: SPLC1_S600230</html:p>
			<html:p>PROTEIN_ASSOCIATION: geranylgeranyl diphosphate synthase</html:p>
			<html:p>SUBSYSTEM: S_Cofactor and Prosthetic Group Biosynthesis</html:p>
			<html:p>PROTEIN_CLASS: 2.5.1.1</html:p>
		</notes>
		<listOfReactants>
			<speciesReference species="M_dimethylallyl-PP_c" stoichiometry="1.000000"/>
			<speciesReference species="M_Delta3-isopentenyl-PP_c" stoichiometry="1.000000"/>
		</listOfReactants>
		<listOfProducts>
			<speciesReference species="M_diphosphate_c" stoichiometry="1.000000"/>
			<speciesReference species="M_geranyl-PP_c" stoichiometry="1.000000"/>
		</listOfProducts>
		<kineticLaw>
			<math xmlns="http://www.w3.org/1998/Math/MathML">
				<ci> FLUX_VALUE </ci>
			</math>
			<listOfParameters>
				<parameter id="LOWER_BOUND" value="0.000000" units="mmol_per_gDW_per_hr"/>
				<parameter id="UPPER_BOUND" value="999999.000000" units="mmol_per_gDW_per_hr"/>
				<parameter id="OBJECTIVE_COEFFICIENT" value="0.000000"/>
			</listOfParameters>
		</kineticLaw>
	</reaction>
	<reaction id="R_SP0237" name="R_SP0237" reversible="false">
		<notes>
			<html:p>GENE_ASSOCIATION: SPLC1_S600230</html:p>
			<html:p>PROTEIN_ASSOCIATION: geranylgeranyl diphosphate synthase</html:p>
			<html:p>SUBSYSTEM: S_Cofactor and Prosthetic Group Biosynthesis</html:p>
			<html:p>PROTEIN_CLASS: 2.5.1.10</html:p>
		</notes>
		<listOfReactants>
			<speciesReference species="M_geranyl-PP_c" stoichiometry="1.000000"/>
			<speciesReference species="M_Delta3-isopentenyl-PP_c" stoichiometry="1.000000"/>
		</listOfReactants>
		<listOfProducts>
			<speciesReference species="M_diphosphate_c" stoichiometry="1.000000"/>
			<speciesReference species="M_trans,trans-farnesyl-diphosphate_c" stoichiometry="1.000000"/>
		</listOfProducts>
		<kineticLaw>
			<math xmlns="http://www.w3.org/1998/Math/MathML">
				<ci> FLUX_VALUE </ci>
			</math>
			<listOfParameters>
				<parameter id="LOWER_BOUND" value="0.000000" units="mmol_per_gDW_per_hr"/>
				<parameter id="UPPER_BOUND" value="999999.000000" units="mmol_per_gDW_per_hr"/>
				<parameter id="OBJECTIVE_COEFFICIENT" value="0.000000"/>
			</listOfParameters>
		</kineticLaw>
	</reaction>
	<reaction id="R_SP0238" name="R_SP0238" reversible="false">
		<notes>
			<html:p>GENE_ASSOCIATION: SPLC1_S031390</html:p>
			<html:p>PROTEIN_ASSOCIATION: undecaprenyl diphosphate synthase</html:p>
			<html:p>SUBSYSTEM: S_Cofactor and Prosthetic Group Biosynthesis</html:p>
			<html:p>PROTEIN_CLASS: 2.5.1.31</html:p>
		</notes>
		<listOfReactants>
			<speciesReference species="M_trans,trans-farnesyl-diphosphate_c" stoichiometry="1.000000"/>
			<speciesReference species="M_Delta3-isopentenyl-PP_c" stoichiometry="1.000000"/>
		</listOfReactants>
		<listOfProducts>
			<speciesReference species="M_undecaprenyl-diphosphate_c" stoichiometry="1.000000"/>
			<speciesReference species="M_diphosphate_c" stoichiometry="1.000000"/>
		</listOfProducts>
		<kineticLaw>
			<math xmlns="http://www.w3.org/1998/Math/MathML">
				<ci> FLUX_VALUE </ci>
			</math>
			<listOfParameters>
				<parameter id="LOWER_BOUND" value="0.000000" units="mmol_per_gDW_per_hr"/>
				<parameter id="UPPER_BOUND" value="999999.000000" units="mmol_per_gDW_per_hr"/>
				<parameter id="OBJECTIVE_COEFFICIENT" value="0.000000"/>
			</listOfParameters>
		</kineticLaw>
	</reaction>
	<reaction id="R_SP0239" name="R_SP0239" reversible="false">
		<notes>
			<html:p>GENE_ASSOCIATION: SPLC1_S542330 or SPLC1_S532050 or SPLC1_S190110 or SPLC1_S490260 or SPLC1_S102580 or SPLC1_S080080</html:p>
			<html:p>PROTEIN_ASSOCIATION: UbiA prenyltransferase, solanesyl diphosphate synthase, 14-dihydroxy-2-naphthoate phytyltransferase, 4-hydroxybenzoate polyprenyl transferase, protoheme IX farnesyltransferase</html:p>
			<html:p>SUBSYSTEM: S_Cofactor and Prosthetic Group Biosynthesis</html:p>
			<html:p>PROTEIN_CLASS: 2.5.1.-</html:p>
		</notes>
		<listOfReactants>
			<speciesReference species="M_all-trans-octaprenyl-diphosphate_c" stoichiometry="1.000000"/>
			<speciesReference species="M_4-hydroxybenzoate_c" stoichiometry="1.000000"/>
		</listOfReactants>
		<listOfProducts>
			<speciesReference species="M_3-octaprenyl-4-hydroxybenzoate_c" stoichiometry="1.000000"/>
			<speciesReference species="M_diphosphate_c" stoichiometry="1.000000"/>
		</listOfProducts>
		<kineticLaw>
			<math xmlns="http://www.w3.org/1998/Math/MathML">
				<ci> FLUX_VALUE </ci>
			</math>
			<listOfParameters>
				<parameter id="LOWER_BOUND" value="0.000000" units="mmol_per_gDW_per_hr"/>
				<parameter id="UPPER_BOUND" value="999999.000000" units="mmol_per_gDW_per_hr"/>
				<parameter id="OBJECTIVE_COEFFICIENT" value="0.000000"/>
			</listOfParameters>
		</kineticLaw>
	</reaction>
	<reaction id="R_SP0240" name="R_SP0240" reversible="false">
		<notes>
			<html:p>GENE_ASSOCIATION: SPLC1_S410940 or SPLC1_S102280</html:p>
			<html:p>PROTEIN_ASSOCIATION: UbiD family decarboxylase, 3-octaprenyl-4-hydroxybenzoate carboxy-lyase</html:p>
			<html:p>SUBSYSTEM: S_Cofactor and Prosthetic Group Biosynthesis</html:p>
			<html:p>PROTEIN_CLASS: </html:p>
		</notes>
		<listOfReactants>
			<speciesReference species="M_3-octaprenyl-4-hydroxybenzoate_c" stoichiometry="1.000000"/>
			<speciesReference species="M_H+_c" stoichiometry="1.000000"/>
		</listOfReactants>
		<listOfProducts>
			<speciesReference species="M_2-octaprenylphenol_c" stoichiometry="1.000000"/>
			<speciesReference species="M_CO2_c" stoichiometry="1.000000"/>
		</listOfProducts>
		<kineticLaw>
			<math xmlns="http://www.w3.org/1998/Math/MathML">
				<ci> FLUX_VALUE </ci>
			</math>
			<listOfParameters>
				<parameter id="LOWER_BOUND" value="0.000000" units="mmol_per_gDW_per_hr"/>
				<parameter id="UPPER_BOUND" value="999999.000000" units="mmol_per_gDW_per_hr"/>
				<parameter id="OBJECTIVE_COEFFICIENT" value="0.000000"/>
			</listOfParameters>
		</kineticLaw>
	</reaction>
	<reaction id="R_SP0241" name="R_SP0241" reversible="false">
		<notes>
			<html:p>GENE_ASSOCIATION: UNKNOWN</html:p>
			<html:p>PROTEIN_ASSOCIATION: 2-Octaprenylphenol hydroxylase</html:p>
			<html:p>SUBSYSTEM: S_Cofactor and Prosthetic Group Biosynthesis</html:p>
			<html:p>PROTEIN_CLASS: </html:p>
		</notes>
		<listOfReactants>
			<speciesReference species="M_2-octaprenylphenol_c" stoichiometry="1.000000"/>
			<speciesReference species="M_O2_c" stoichiometry="1.000000"/>
			<speciesReference species="M_H+_c" stoichiometry="2.000000"/>
		</listOfReactants>
		<listOfProducts>
			<speciesReference species="M_2-octaprenyl-6-hydroxyphenol_c" stoichiometry="1.000000"/>
			<speciesReference species="M_H2O_c" stoichiometry="1.000000"/>
		</listOfProducts>
		<kineticLaw>
			<math xmlns="http://www.w3.org/1998/Math/MathML">
				<ci> FLUX_VALUE </ci>
			</math>
			<listOfParameters>
				<parameter id="LOWER_BOUND" value="0.000000" units="mmol_per_gDW_per_hr"/>
				<parameter id="UPPER_BOUND" value="999999.000000" units="mmol_per_gDW_per_hr"/>
				<parameter id="OBJECTIVE_COEFFICIENT" value="0.000000"/>
			</listOfParameters>
		</kineticLaw>
	</reaction>
	<reaction id="R_SP0242" name="R_SP0242" reversible="false">
		<notes>
			<html:p>GENE_ASSOCIATION: UNKNOWN</html:p>
			<html:p>PROTEIN_ASSOCIATION: phosphomethylpyrimidine kinase</html:p>
			<html:p>SUBSYSTEM: S_Cofactor and Prosthetic Group Biosynthesis</html:p>
			<html:p>PROTEIN_CLASS: 2.7.4.7</html:p>
		</notes>
		<listOfReactants>
			<speciesReference species="M_hydroxymethylpyrimidine-phosphate_c" stoichiometry="1.000000"/>
			<speciesReference species="M_ATP_c" stoichiometry="1.000000"/>
		</listOfReactants>
		<listOfProducts>
			<speciesReference species="M_4-amino-5-hydroxymethyl-2-methylpyrimidine-pyrophosphate_c" stoichiometry="1.000000"/>
			<speciesReference species="M_ADP_c" stoichiometry="1.000000"/>
		</listOfProducts>
		<kineticLaw>
			<math xmlns="http://www.w3.org/1998/Math/MathML">
				<ci> FLUX_VALUE </ci>
			</math>
			<listOfParameters>
				<parameter id="LOWER_BOUND" value="0.000000" units="mmol_per_gDW_per_hr"/>
				<parameter id="UPPER_BOUND" value="999999.000000" units="mmol_per_gDW_per_hr"/>
				<parameter id="OBJECTIVE_COEFFICIENT" value="0.000000"/>
			</listOfParameters>
		</kineticLaw>
	</reaction>
	<reaction id="R_SP0243" name="R_SP0243" reversible="false">
		<notes>
			<html:p>GENE_ASSOCIATION: SPLC1_S190170</html:p>
			<html:p>PROTEIN_ASSOCIATION: thiamine biosynthesis protein ThiC</html:p>
			<html:p>SUBSYSTEM: S_Cofactor and Prosthetic Group Biosynthesis -B1</html:p>
			<html:p>PROTEIN_CLASS: </html:p>
		</notes>
		<listOfReactants>
			<speciesReference species="M_5-aminoimidazole ribonucleotide_c" stoichiometry="1.000000"/>
			<speciesReference species="M_S-adenosyl-L-methionine_c" stoichiometry="1.000000"/>
		</listOfReactants>
		<listOfProducts>
			<speciesReference species="M_hydroxymethylpyrimidine-phosphate_c" stoichiometry="1.000000"/>
			<speciesReference species="M_L-methionine_c" stoichiometry="1.000000"/>
			<speciesReference species="M_5'-deoxyadenosine_c" stoichiometry="1.000000"/>
		</listOfProducts>
		<kineticLaw>
			<math xmlns="http://www.w3.org/1998/Math/MathML">
				<ci> FLUX_VALUE </ci>
			</math>
			<listOfParameters>
				<parameter id="LOWER_BOUND" value="0.000000" units="mmol_per_gDW_per_hr"/>
				<parameter id="UPPER_BOUND" value="999999.000000" units="mmol_per_gDW_per_hr"/>
				<parameter id="OBJECTIVE_COEFFICIENT" value="0.000000"/>
			</listOfParameters>
		</kineticLaw>
	</reaction>
	<reaction id="R_SP0244" name="R_SP0244" reversible="false">
		<notes>
			<html:p>GENE_ASSOCIATION: SPLC1_S130040 and SPLC1_S230720</html:p>
			<html:p>PROTEIN_ASSOCIATION: thiazole biosynthesis family protein, glycine oxidase ThiO</html:p>
			<html:p>SUBSYSTEM: S_Cofactor and Prosthetic Group Biosynthesis -B1</html:p>
			<html:p>PROTEIN_CLASS: </html:p>
		</notes>
		<listOfReactants>
			<speciesReference species="M_L-tyrosine_c" stoichiometry="1.000000"/>
			<speciesReference species="M_1-deoxy-D-xylulose 5-phosphate_c" stoichiometry="1.000000"/>
		</listOfReactants>
		<listOfProducts>
			<speciesReference species="M_4-methyl-5-(beta-hydroxyethyl)thiazole-phosphate_c" stoichiometry="1.000000"/>
			<speciesReference species="M_4-hydroxybenzyl alcohol_c" stoichiometry="1.000000"/>
			<speciesReference species="M_CO2_c" stoichiometry="1.000000"/>
		</listOfProducts>
		<kineticLaw>
			<math xmlns="http://www.w3.org/1998/Math/MathML">
				<ci> FLUX_VALUE </ci>
			</math>
			<listOfParameters>
				<parameter id="LOWER_BOUND" value="0.000000" units="mmol_per_gDW_per_hr"/>
				<parameter id="UPPER_BOUND" value="999999.000000" units="mmol_per_gDW_per_hr"/>
				<parameter id="OBJECTIVE_COEFFICIENT" value="0.000000"/>
			</listOfParameters>
		</kineticLaw>
	</reaction>
	<reaction id="R_SP0245" name="R_SP0245" reversible="false">
		<notes>
			<html:p>GENE_ASSOCIATION: SPLC1_S500580</html:p>
			<html:p>PROTEIN_ASSOCIATION: thiamine-phosphate pyrophosphorylase</html:p>
			<html:p>SUBSYSTEM: S_Cofactor and Prosthetic Group Biosynthesis -B1</html:p>
			<html:p>PROTEIN_CLASS: 2.5.1.3</html:p>
		</notes>
		<listOfReactants>
			<speciesReference species="M_4-methyl-5-(beta-hydroxyethyl)thiazole-phosphate_c" stoichiometry="1.000000"/>
			<speciesReference species="M_4-amino-5-hydroxymethyl-2-methylpyrimidine-pyrophosphate_c" stoichiometry="1.000000"/>
			<speciesReference species="M_H+_c" stoichiometry="1.000000"/>
		</listOfReactants>
		<listOfProducts>
			<speciesReference species="M_thiamine-phosphate_c" stoichiometry="1.000000"/>
			<speciesReference species="M_diphosphate_c" stoichiometry="1.000000"/>
		</listOfProducts>
		<kineticLaw>
			<math xmlns="http://www.w3.org/1998/Math/MathML">
				<ci> FLUX_VALUE </ci>
			</math>
			<listOfParameters>
				<parameter id="LOWER_BOUND" value="0.000000" units="mmol_per_gDW_per_hr"/>
				<parameter id="UPPER_BOUND" value="999999.000000" units="mmol_per_gDW_per_hr"/>
				<parameter id="OBJECTIVE_COEFFICIENT" value="0.000000"/>
			</listOfParameters>
		</kineticLaw>
	</reaction>
	<reaction id="R_SP0246" name="R_SP0246" reversible="false">
		<notes>
			<html:p>GENE_ASSOCIATION: SPLC1_S532090</html:p>
			<html:p>PROTEIN_ASSOCIATION: thiamine-monophosphate kinase</html:p>
			<html:p>SUBSYSTEM: S_Cofactor and Prosthetic Group Biosynthesis</html:p>
			<html:p>PROTEIN_CLASS: 2.7.4.16</html:p>
		</notes>
		<listOfReactants>
			<speciesReference species="M_thiamine-phosphate_c" stoichiometry="1.000000"/>
			<speciesReference species="M_ATP_c" stoichiometry="1.000000"/>
		</listOfReactants>
		<listOfProducts>
			<speciesReference species="M_thiamine-diphosphate_c" stoichiometry="1.000000"/>
			<speciesReference species="M_ADP_c" stoichiometry="1.000000"/>
		</listOfProducts>
		<kineticLaw>
			<math xmlns="http://www.w3.org/1998/Math/MathML">
				<ci> FLUX_VALUE </ci>
			</math>
			<listOfParameters>
				<parameter id="LOWER_BOUND" value="0.000000" units="mmol_per_gDW_per_hr"/>
				<parameter id="UPPER_BOUND" value="999999.000000" units="mmol_per_gDW_per_hr"/>
				<parameter id="OBJECTIVE_COEFFICIENT" value="0.000000"/>
			</listOfParameters>
		</kineticLaw>
	</reaction>
	<reaction id="R_SP0247" name="R_SP0247" reversible="false">
		<notes>
			<html:p>GENE_ASSOCIATION: SPLC1_S530050</html:p>
			<html:p>PROTEIN_ASSOCIATION: 2-succinyl-6-hydroxy-24-cyclohexadiene-1-carboxylic acidsynthase/2-oxoglutarate decarboxylase</html:p>
			<html:p>SUBSYSTEM: S_Cofactor and Prosthetic Group Biosynthesis</html:p>
			<html:p>PROTEIN_CLASS: 4.1.1.71</html:p>
		</notes>
		<listOfReactants>
			<speciesReference species="M_alpha-ketoglutarate_c" stoichiometry="1.000000"/>
			<speciesReference species="M_H+_c" stoichiometry="1.000000"/>
		</listOfReactants>
		<listOfProducts>
			<speciesReference species="M_succinate-semialdehyde_c" stoichiometry="1.000000"/>
			<speciesReference species="M_CO2_c" stoichiometry="1.000000"/>
		</listOfProducts>
		<kineticLaw>
			<math xmlns="http://www.w3.org/1998/Math/MathML">
				<ci> FLUX_VALUE </ci>
			</math>
			<listOfParameters>
				<parameter id="LOWER_BOUND" value="0.000000" units="mmol_per_gDW_per_hr"/>
				<parameter id="UPPER_BOUND" value="999999.000000" units="mmol_per_gDW_per_hr"/>
				<parameter id="OBJECTIVE_COEFFICIENT" value="0.000000"/>
			</listOfParameters>
		</kineticLaw>
	</reaction>
	<reaction id="R_SP0248" name="R_SP0248" reversible="false">
		<notes>
			<html:p>GENE_ASSOCIATION: SPLC1_S530050</html:p>
			<html:p>PROTEIN_ASSOCIATION: 2-succinyl-6-hydroxy-24-cyclohexadiene-1-carboxylic acidsynthase/2-oxoglutarate decarboxylase</html:p>
			<html:p>SUBSYSTEM: S_Cofactor and Prosthetic Group Biosynthesis</html:p>
			<html:p>PROTEIN_CLASS: 2.2.1.9</html:p>
		</notes>
		<listOfReactants>
			<speciesReference species="M_alpha-ketoglutarate_c" stoichiometry="1.000000"/>
			<speciesReference species="M_isochorismate_c" stoichiometry="1.000000"/>
			<speciesReference species="M_H+_c" stoichiometry="2.000000"/>
		</listOfReactants>
		<listOfProducts>
			<speciesReference species="M_2-succinyl-6-hydroxy-2,4-cyclohexadiene-1-carboxylate_c" stoichiometry="1.000000"/>
			<speciesReference species="M_CO2_c" stoichiometry="1.000000"/>
		</listOfProducts>
		<kineticLaw>
			<math xmlns="http://www.w3.org/1998/Math/MathML">
				<ci> FLUX_VALUE </ci>
			</math>
			<listOfParameters>
				<parameter id="LOWER_BOUND" value="0.000000" units="mmol_per_gDW_per_hr"/>
				<parameter id="UPPER_BOUND" value="999999.000000" units="mmol_per_gDW_per_hr"/>
				<parameter id="OBJECTIVE_COEFFICIENT" value="0.000000"/>
			</listOfParameters>
		</kineticLaw>
	</reaction>
	<reaction id="R_SP0249" name="R_SP0249" reversible="true">
		<notes>
			<html:p>GENE_ASSOCIATION: SPLC1_S532110 or SPLC1_S532080</html:p>
			<html:p>PROTEIN_ASSOCIATION: isochorismate synthase</html:p>
			<html:p>SUBSYSTEM: S_Cofactor and Prosthetic Group Biosynthesis</html:p>
			<html:p>PROTEIN_CLASS: 5.4.4.2</html:p>
		</notes>
		<listOfReactants>
			<speciesReference species="M_chorismate_c" stoichiometry="1.000000"/>
		</listOfReactants>
		<listOfProducts>
			<speciesReference species="M_isochorismate_c" stoichiometry="1.000000"/>
		</listOfProducts>
		<kineticLaw>
			<math xmlns="http://www.w3.org/1998/Math/MathML">
				<ci> FLUX_VALUE </ci>
			</math>
			<listOfParameters>
				<parameter id="LOWER_BOUND" value="-999999.000000" units="mmol_per_gDW_per_hr"/>
				<parameter id="UPPER_BOUND" value="999999.000000" units="mmol_per_gDW_per_hr"/>
				<parameter id="OBJECTIVE_COEFFICIENT" value="0.000000"/>
			</listOfParameters>
		</kineticLaw>
	</reaction>
	<reaction id="R_SP0250" name="R_SP0250" reversible="false">
		<notes>
			<html:p>GENE_ASSOCIATION: SPLC1_S230280</html:p>
			<html:p>PROTEIN_ASSOCIATION: O-succinylbenzoic acid synthase</html:p>
			<html:p>SUBSYSTEM: S_Cofactor and Prosthetic Group Biosynthesis</html:p>
			<html:p>PROTEIN_CLASS: 4.2.1.113</html:p>
		</notes>
		<listOfReactants>
			<speciesReference species="M_2-succinyl-6-hydroxy-2,4-cyclohexadiene-1-carboxylate_c" stoichiometry="1.000000"/>
		</listOfReactants>
		<listOfProducts>
			<speciesReference species="M_O-succinylbenzoate_c" stoichiometry="1.000000"/>
			<speciesReference species="M_H2O_c" stoichiometry="1.000000"/>
		</listOfProducts>
		<kineticLaw>
			<math xmlns="http://www.w3.org/1998/Math/MathML">
				<ci> FLUX_VALUE </ci>
			</math>
			<listOfParameters>
				<parameter id="LOWER_BOUND" value="0.000000" units="mmol_per_gDW_per_hr"/>
				<parameter id="UPPER_BOUND" value="999999.000000" units="mmol_per_gDW_per_hr"/>
				<parameter id="OBJECTIVE_COEFFICIENT" value="0.000000"/>
			</listOfParameters>
		</kineticLaw>
	</reaction>
	<reaction id="R_SP0251" name="R_SP0251" reversible="false">
		<notes>
			<html:p>GENE_ASSOCIATION: SPLC1_S520490</html:p>
			<html:p>PROTEIN_ASSOCIATION: AMP-dependent synthetase and ligase</html:p>
			<html:p>SUBSYSTEM: S_Cofactor and Prosthetic Group Biosynthesis</html:p>
			<html:p>PROTEIN_CLASS: 6.2.1.26</html:p>
		</notes>
		<listOfReactants>
			<speciesReference species="M_ATP_c" stoichiometry="1.000000"/>
			<speciesReference species="M_O-succinylbenzoate_c" stoichiometry="1.000000"/>
			<speciesReference species="M_coenzyme A_c" stoichiometry="1.000000"/>
		</listOfReactants>
		<listOfProducts>
			<speciesReference species="M_AMP_c" stoichiometry="1.000000"/>
			<speciesReference species="M_diphosphate_c" stoichiometry="1.000000"/>
			<speciesReference species="M_O-succinylbenzoyl-CoA_c" stoichiometry="1.000000"/>
		</listOfProducts>
		<kineticLaw>
			<math xmlns="http://www.w3.org/1998/Math/MathML">
				<ci> FLUX_VALUE </ci>
			</math>
			<listOfParameters>
				<parameter id="LOWER_BOUND" value="0.000000" units="mmol_per_gDW_per_hr"/>
				<parameter id="UPPER_BOUND" value="999999.000000" units="mmol_per_gDW_per_hr"/>
				<parameter id="OBJECTIVE_COEFFICIENT" value="0.000000"/>
			</listOfParameters>
		</kineticLaw>
	</reaction>
	<reaction id="R_SP0252" name="R_SP0252" reversible="false">
		<notes>
			<html:p>GENE_ASSOCIATION: SPLC1_S510640</html:p>
			<html:p>PROTEIN_ASSOCIATION: naphthoate synthase</html:p>
			<html:p>SUBSYSTEM: S_Cofactor and Prosthetic Group Biosynthesis</html:p>
			<html:p>PROTEIN_CLASS: 4.1.3.36</html:p>
		</notes>
		<listOfReactants>
			<speciesReference species="M_O-succinylbenzoyl-CoA_c" stoichiometry="1.000000"/>
			<speciesReference species="M_H+_c" stoichiometry="1.000000"/>
		</listOfReactants>
		<listOfProducts>
			<speciesReference species="M_coenzyme A_c" stoichiometry="1.000000"/>
			<speciesReference species="M_1,4-dihydroxy-2-naphthoate_c" stoichiometry="1.000000"/>
		</listOfProducts>
		<kineticLaw>
			<math xmlns="http://www.w3.org/1998/Math/MathML">
				<ci> FLUX_VALUE </ci>
			</math>
			<listOfParameters>
				<parameter id="LOWER_BOUND" value="0.000000" units="mmol_per_gDW_per_hr"/>
[truncated: 689,908 more chars]
